# Supplementary material for: The motor neuron m6A repertoire governs neuronal homeostasis and FTO inhibition mitigates ALS symptom manifestation
Source: Nat Commun. 2025 Apr 30;16:4063. doi: 10.1038/s41467-025-59117-2 (PMC12043976; doi:10.1038/s41467-025-59117-2)
Supplement: Supplementary file 3 — Supplementary Data 1 [file 41467_2025_59117_MOESM3_ESM.xlsx]

## Sheet: epinano_m6anet
gene	symbol	chr	pos	strand
ENSMUSG00000000001	Gnai3	chr3	108108254	-
ENSMUSG00000000001	Gnai3	chr3	108108916	-
ENSMUSG00000000001	Gnai3	chr3	108109096	-
ENSMUSG00000000001	Gnai3	chr3	108109555	-
ENSMUSG00000000028	Cdc45	chr16	18781941	-
ENSMUSG00000000028	Cdc45	chr16	18795852	-
ENSMUSG00000000028	Cdc45	chr16	18798694	-
ENSMUSG00000000056	Narf	chr11	121253017	+
ENSMUSG00000000058	Cav2	chr6	17288507	+
ENSMUSG00000000058	Cav2	chr6	17288859	+
ENSMUSG00000000058	Cav2	chr6	17288887	+
ENSMUSG00000000078	Klf6	chr13	5868517	+
ENSMUSG00000000078	Klf6	chr13	5868687	+
ENSMUSG00000000078	Klf6	chr13	5868832	+
ENSMUSG00000000078	Klf6	chr13	5868867	+
ENSMUSG00000000085	Scmh1	chr4	120515246	+
ENSMUSG00000000085	Scmh1	chr4	120529335	+
ENSMUSG00000000085	Scmh1	chr4	120529556	+
ENSMUSG00000000085	Scmh1	chr4	120529727	+
ENSMUSG00000000085	Scmh1	chr4	120529771	+
ENSMUSG00000000085	Scmh1	chr4	120529859	+
ENSMUSG00000000085	Scmh1	chr4	120530050	+
ENSMUSG00000000126	Wnt9a	chr11	59332779	+
ENSMUSG00000000126	Wnt9a	chr11	59332824	+
ENSMUSG00000000126	Wnt9a	chr11	59333369	+
ENSMUSG00000000126	Wnt9a	chr11	59333517	+
ENSMUSG00000000131	Xpo6	chr7	126101875	-
ENSMUSG00000000131	Xpo6	chr7	126101959	-
ENSMUSG00000000131	Xpo6	chr7	126101960	-
ENSMUSG00000000131	Xpo6	chr7	126102051	-
ENSMUSG00000000131	Xpo6	chr7	126102052	-
ENSMUSG00000000148	Brat1	chr5	140706081	+
ENSMUSG00000000148	Brat1	chr5	140710162	+
ENSMUSG00000000148	Brat1	chr5	140718071	+
ENSMUSG00000000148	Brat1	chr5	140718314	+
ENSMUSG00000000148	Brat1	chr5	140718353	+
ENSMUSG00000000148	Brat1	chr5	140718428	+
ENSMUSG00000000148	Brat1	chr5	140718470	+
ENSMUSG00000000148	Brat1	chr5	140718545	+
ENSMUSG00000000148	Brat1	chr5	140718645	+
ENSMUSG00000000148	Brat1	chr5	140718673	+
ENSMUSG00000000148	Brat1	chr5	140718744	+
ENSMUSG00000000148	Brat1	chr5	140718782	+
ENSMUSG00000000148	Brat1	chr5	140718864	+
ENSMUSG00000000148	Brat1	chr5	140718938	+
ENSMUSG00000000148	Brat1	chr5	140719105	+
ENSMUSG00000000149	Gna12	chr5	140758411	-
ENSMUSG00000000149	Gna12	chr5	140760338	-
ENSMUSG00000000149	Gna12	chr5	140760408	-
ENSMUSG00000000149	Gna12	chr5	140760464	-
ENSMUSG00000000149	Gna12	chr5	140760592	-
ENSMUSG00000000149	Gna12	chr5	140760673	-
ENSMUSG00000000149	Gna12	chr5	140760799	-
ENSMUSG00000000184	Ccnd2	chr6	127125179	-
ENSMUSG00000000184	Ccnd2	chr6	127126239	-
ENSMUSG00000000184	Ccnd2	chr6	127128888	-
ENSMUSG00000000184	Ccnd2	chr6	127128899	-
ENSMUSG00000000184	Ccnd2	chr6	127128923	-
ENSMUSG00000000184	Ccnd2	chr6	127129057	-
ENSMUSG00000000184	Ccnd2	chr6	127129842	-
ENSMUSG00000000184	Ccnd2	chr6	127130209	-
ENSMUSG00000000184	Ccnd2	chr6	127150748	-
ENSMUSG00000000184	Ccnd2	chr6	127150795	-
ENSMUSG00000000194	Gpr107	chr2	31214355	+
ENSMUSG00000000194	Gpr107	chr2	31214484	+
ENSMUSG00000000194	Gpr107	chr2	31214541	+
ENSMUSG00000000194	Gpr107	chr2	31214587	+
ENSMUSG00000000194	Gpr107	chr2	31215175	+
ENSMUSG00000000197	Nalcn	chr14	123276824	-
ENSMUSG00000000197	Nalcn	chr14	123276971	-
ENSMUSG00000000223	Drp2	chrX	134455150	+
ENSMUSG00000000266	Mid2	chrX	140766791	+
ENSMUSG00000000266	Mid2	chrX	140766802	+
ENSMUSG00000000266	Mid2	chrX	140766815	+
ENSMUSG00000000266	Mid2	chrX	140767018	+
ENSMUSG00000000266	Mid2	chrX	140767041	+
ENSMUSG00000000266	Mid2	chrX	140767336	+
ENSMUSG00000000266	Mid2	chrX	140767451	+
ENSMUSG00000000278	Scpep1	chr11	88924527	-
ENSMUSG00000000282	Mnt	chr11	74842920	+
ENSMUSG00000000282	Mnt	chr11	74843538	+
ENSMUSG00000000295	Hddc2	chr10	31320305	+
ENSMUSG00000000295	Hddc2	chr10	31325238	+
ENSMUSG00000000295	Hddc2	chr10	31325259	+
ENSMUSG00000000296	Tpd52l1	chr10	31357952	-
ENSMUSG00000000296	Tpd52l1	chr10	31379314	-
ENSMUSG00000000301	Pemt	chr11	59970711	-
ENSMUSG00000000301	Pemt	chr11	59970787	-
ENSMUSG00000000303	Cdh1	chr8	106668762	+
ENSMUSG00000000303	Cdh1	chr8	106668839	+
ENSMUSG00000000303	Cdh1	chr8	106668901	+
ENSMUSG00000000317	Bcl6b	chr11	70225748	-
ENSMUSG00000000325	Arvcf	chr16	18402959	+
ENSMUSG00000000325	Arvcf	chr16	18405688	+
ENSMUSG00000000325	Arvcf	chr16	18406105	+
ENSMUSG00000000325	Arvcf	chr16	18406755	+
ENSMUSG00000000326	Comt	chr16	18407523	-
ENSMUSG00000000326	Comt	chr16	18426610	-
ENSMUSG00000000340	Dbt	chr3	116549712	+
ENSMUSG00000000346	Dazap2	chr15	100619663	+
ENSMUSG00000000365	Rnf17	chr14	56434662	+
ENSMUSG00000000365	Rnf17	chr14	56441701	+
ENSMUSG00000000365	Rnf17	chr14	56441899	+
ENSMUSG00000000374	Trappc10	chr10	78186985	-
ENSMUSG00000000374	Trappc10	chr10	78187052	-
ENSMUSG00000000374	Trappc10	chr10	78187350	-
ENSMUSG00000000374	Trappc10	chr10	78187598	-
ENSMUSG00000000374	Trappc10	chr10	78187804	-
ENSMUSG00000000374	Trappc10	chr10	78199048	-
ENSMUSG00000000374	Trappc10	chr10	78200689	-
ENSMUSG00000000378	Ccm2	chr11	6596234	+
ENSMUSG00000000378	Ccm2	chr11	6596344	+
ENSMUSG00000000378	Ccm2	chr11	6596345	+
ENSMUSG00000000378	Ccm2	chr11	6596350	+
ENSMUSG00000000378	Ccm2	chr11	6596370	+
ENSMUSG00000000378	Ccm2	chr11	6596371	+
ENSMUSG00000000378	Ccm2	chr11	6596533	+
ENSMUSG00000000378	Ccm2	chr11	6596662	+
ENSMUSG00000000378	Ccm2	chr11	6596663	+
ENSMUSG00000000378	Ccm2	chr11	6596707	+
ENSMUSG00000000384	Tbrg4	chr11	6616594	-
ENSMUSG00000000384	Tbrg4	chr11	6617372	-
ENSMUSG00000000384	Tbrg4	chr11	6618588	-
ENSMUSG00000000384	Tbrg4	chr11	6620758	-
ENSMUSG00000000384	Tbrg4	chr11	6624009	-
ENSMUSG00000000392	Fap	chr2	62502829	-
ENSMUSG00000000409	Lck	chr4	129548702	-
ENSMUSG00000000409	Lck	chr4	129551961	-
ENSMUSG00000000420	Galnt1	chr18	24286038	+
ENSMUSG00000000420	Galnt1	chr18	24286483	+
ENSMUSG00000000439	Mkrn2	chr6	115617631	+
ENSMUSG00000000439	Mkrn2	chr6	115618032	+
ENSMUSG00000000439	Mkrn2	chr6	115618331	+
ENSMUSG00000000439	Mkrn2	chr6	115618517	+
ENSMUSG00000000441	Raf1	chr6	115618937	-
ENSMUSG00000000441	Raf1	chr6	115618938	-
ENSMUSG00000000441	Raf1	chr6	115618975	-
ENSMUSG00000000441	Raf1	chr6	115619145	-
ENSMUSG00000000441	Raf1	chr6	115619151	-
ENSMUSG00000000441	Raf1	chr6	115619152	-
ENSMUSG00000000441	Raf1	chr6	115622954	-
ENSMUSG00000000441	Raf1	chr6	115623049	-
ENSMUSG00000000486	Septin1	chr7	127214571	-
ENSMUSG00000000530	Acvrl1	chr15	101144663	+
ENSMUSG00000000530	Acvrl1	chr15	101144692	+
ENSMUSG00000000530	Acvrl1	chr15	101145123	+
ENSMUSG00000000530	Acvrl1	chr15	101145260	+
ENSMUSG00000000531	Grasp	chr15	101231885	+
ENSMUSG00000000531	Grasp	chr15	101232508	+
ENSMUSG00000000532	Acvr1b	chr15	101212602	+
ENSMUSG00000000532	Acvr1b	chr15	101213254	+
ENSMUSG00000000532	Acvr1b	chr15	101213543	+
ENSMUSG00000000532	Acvr1b	chr15	101213544	+
ENSMUSG00000000532	Acvr1b	chr15	101213682	+
ENSMUSG00000000538	Tom1l2	chr11	60226720	-
ENSMUSG00000000538	Tom1l2	chr11	60227173	-
ENSMUSG00000000555	Itga5	chr15	103344916	-
ENSMUSG00000000555	Itga5	chr15	103345030	-
ENSMUSG00000000555	Itga5	chr15	103345079	-
ENSMUSG00000000555	Itga5	chr15	103345147	-
ENSMUSG00000000561	Wdr77	chr3	105966223	+
ENSMUSG00000000561	Wdr77	chr3	105967301	+
ENSMUSG00000000561	Wdr77	chr3	105969024	+
ENSMUSG00000000561	Wdr77	chr3	105969297	+
ENSMUSG00000000561	Wdr77	chr3	105969367	+
ENSMUSG00000000561	Wdr77	chr3	105969524	+
ENSMUSG00000000579	Dynlt1c	chr17	6607796	+
ENSMUSG00000000581	C1d	chr11	17267234	+
ENSMUSG00000000594	Gm2a	chr11	55109769	+
ENSMUSG00000000594	Gm2a	chr11	55109816	+
ENSMUSG00000000605	Clcn4	chr7	7283448	-
ENSMUSG00000000605	Clcn4	chr7	7283474	-
ENSMUSG00000000605	Clcn4	chr7	7284094	-
ENSMUSG00000000605	Clcn4	chr7	7284209	-
ENSMUSG00000000605	Clcn4	chr7	7284215	-
ENSMUSG00000000605	Clcn4	chr7	7284235	-
ENSMUSG00000000627	Sema4f	chr6	82912313	-
ENSMUSG00000000628	Hk2	chr6	82725342	-
ENSMUSG00000000628	Hk2	chr6	82725742	-
ENSMUSG00000000628	Hk2	chr6	82725906	-
ENSMUSG00000000628	Hk2	chr6	82725960	-
ENSMUSG00000000628	Hk2	chr6	82727046	-
ENSMUSG00000000628	Hk2	chr6	82727207	-
ENSMUSG00000000628	Hk2	chr6	82727217	-
ENSMUSG00000000628	Hk2	chr6	82727245	-
ENSMUSG00000000632	Sez6	chr11	77978333	+
ENSMUSG00000000693	Loxl3	chr6	83050896	+
ENSMUSG00000000693	Loxl3	chr6	83051016	+
ENSMUSG00000000693	Loxl3	chr6	83051130	+
ENSMUSG00000000693	Loxl3	chr6	83051218	+
ENSMUSG00000000708	Kat2b	chr17	53671178	+
ENSMUSG00000000708	Kat2b	chr17	53671391	+
ENSMUSG00000000708	Kat2b	chr17	53671698	+
ENSMUSG00000000730	Dnmt3l	chr10	78050135	+
ENSMUSG00000000730	Dnmt3l	chr10	78063288	+
ENSMUSG00000000730	Dnmt3l	chr10	78063333	+
ENSMUSG00000000731	Aire	chr10	78030140	-
ENSMUSG00000000731	Aire	chr10	78034457	-
ENSMUSG00000000731	Aire	chr10	78035742	-
ENSMUSG00000000731	Aire	chr10	78035800	-
ENSMUSG00000000731	Aire	chr10	78035822	-
ENSMUSG00000000731	Aire	chr10	78036690	-
ENSMUSG00000000731	Aire	chr10	78038092	-
ENSMUSG00000000732	Icosl	chr10	78079075	+
ENSMUSG00000000732	Icosl	chr10	78079125	+
ENSMUSG00000000739	Sult5a1	chr8	123143035	-
ENSMUSG00000000739	Sult5a1	chr8	123143042	-
ENSMUSG00000000743	Chmp1a	chr8	123205263	-
ENSMUSG00000000743	Chmp1a	chr8	123205434	-
ENSMUSG00000000751	Rpa1	chr11	75300582	-
ENSMUSG00000000751	Rpa1	chr11	75301167	-
ENSMUSG00000000751	Rpa1	chr11	75301168	-
ENSMUSG00000000753	Serpinf1	chr11	75410192	-
ENSMUSG00000000753	Serpinf1	chr11	75410231	-
ENSMUSG00000000753	Serpinf1	chr11	75417962	-
ENSMUSG00000000776	Polr3d	chr14	70439450	-
ENSMUSG00000000782	Tcf7	chr11	52253200	-
ENSMUSG00000000787	Ddx3x	chrX	13291003	+
ENSMUSG00000000787	Ddx3x	chrX	13292374	+
ENSMUSG00000000787	Ddx3x	chrX	13293977	+
ENSMUSG00000000792	Slc5a5	chr8	70882990	-
ENSMUSG00000000792	Slc5a5	chr8	70883627	-
ENSMUSG00000000792	Slc5a5	chr8	70883644	-
ENSMUSG00000000805	Car4	chr11	84965884	+
ENSMUSG00000000811	Txnrd3	chr6	89674769	+
ENSMUSG00000000811	Txnrd3	chr6	89675150	+
ENSMUSG00000000823	Zfp512b	chr2	181582374	-
ENSMUSG00000000823	Zfp512b	chr2	181582677	-
ENSMUSG00000000823	Zfp512b	chr2	181582987	-
ENSMUSG00000000826	Dnajc5	chr2	181548809	+
ENSMUSG00000000826	Dnajc5	chr2	181552884	+
ENSMUSG00000000826	Dnajc5	chr2	181554986	+
ENSMUSG00000000827	Tpd52l2	chr2	181515424	+
ENSMUSG00000000827	Tpd52l2	chr2	181516648	+
ENSMUSG00000000827	Tpd52l2	chr2	181516667	+
ENSMUSG00000000838	Fmr1	chrX	68716759	+
ENSMUSG00000000838	Fmr1	chrX	68716820	+
ENSMUSG00000000838	Fmr1	chrX	68717040	+
ENSMUSG00000000838	Fmr1	chrX	68717143	+
ENSMUSG00000000838	Fmr1	chrX	68717194	+
ENSMUSG00000000861	Bcl11a	chr11	24085441	+
ENSMUSG00000000861	Bcl11a	chr11	24085634	+
ENSMUSG00000000861	Bcl11a	chr11	24164406	+
ENSMUSG00000000861	Bcl11a	chr11	24164421	+
ENSMUSG00000000861	Bcl11a	chr11	24172985	+
ENSMUSG00000000861	Bcl11a	chr11	24173035	+
ENSMUSG00000000881	Dlg3	chrX	100817549	+
ENSMUSG00000000881	Dlg3	chrX	100817761	+
ENSMUSG00000000884	Gnb1l	chr16	18564299	+
ENSMUSG00000000884	Gnb1l	chr16	18564361	+
ENSMUSG00000000884	Gnb1l	chr16	18564485	+
ENSMUSG00000000901	Mmp11	chr10	75928340	-
ENSMUSG00000000902	Smarcb1	chr10	75896949	-
ENSMUSG00000000902	Smarcb1	chr10	75904507	-
ENSMUSG00000000902	Smarcb1	chr10	75904555	-
ENSMUSG00000000902	Smarcb1	chr10	75904570	-
ENSMUSG00000000902	Smarcb1	chr10	75911558	-
ENSMUSG00000000902	Smarcb1	chr10	75921371	-
ENSMUSG00000000915	Hip1r	chr5	124002327	+
ENSMUSG00000000915	Hip1r	chr5	124002919	+
ENSMUSG00000000915	Hip1r	chr5	124003104	+
ENSMUSG00000000916	Nsun5	chr5	135370298	+
ENSMUSG00000000916	Nsun5	chr5	135375478	+
ENSMUSG00000000916	Nsun5	chr5	135376133	+
ENSMUSG00000000916	Nsun5	chr5	135376227	+
ENSMUSG00000000916	Nsun5	chr5	135376374	+
ENSMUSG00000000916	Nsun5	chr5	135376525	+
ENSMUSG00000000934	Top1mt	chr15	75667442	-
ENSMUSG00000000934	Top1mt	chr15	75669382	-
ENSMUSG00000000942	Hoxa4	chr6	52189765	-
ENSMUSG00000000942	Hoxa4	chr6	52189918	-
ENSMUSG00000000942	Hoxa4	chr6	52190033	-
ENSMUSG00000000942	Hoxa4	chr6	52190100	-
ENSMUSG00000000942	Hoxa4	chr6	52190334	-
ENSMUSG00000000942	Hoxa4	chr6	52190480	-
ENSMUSG00000000942	Hoxa4	chr6	52191252	-
ENSMUSG00000000959	Oxa1l	chr14	54368572	+
ENSMUSG00000001016	Ilf2	chr3	90487791	+
ENSMUSG00000001017	Chtop	chr3	90499130	-
ENSMUSG00000001017	Chtop	chr3	90499872	-
ENSMUSG00000001017	Chtop	chr3	90499963	-
ENSMUSG00000001034	Mapk7	chr11	61489490	-
ENSMUSG00000001034	Mapk7	chr11	61490265	-
ENSMUSG00000001034	Mapk7	chr11	61490308	-
ENSMUSG00000001034	Mapk7	chr11	61490802	-
ENSMUSG00000001034	Mapk7	chr11	61490925	-
ENSMUSG00000001034	Mapk7	chr11	61491507	-
ENSMUSG00000001034	Mapk7	chr11	61491672	-
ENSMUSG00000001034	Mapk7	chr11	61493007	-
ENSMUSG00000001036	Epn2	chr11	61517562	-
ENSMUSG00000001036	Epn2	chr11	61517802	-
ENSMUSG00000001036	Epn2	chr11	61517803	-
ENSMUSG00000001036	Epn2	chr11	61517922	-
ENSMUSG00000001036	Epn2	chr11	61517969	-
ENSMUSG00000001036	Epn2	chr11	61518195	-
ENSMUSG00000001036	Epn2	chr11	61518572	-
ENSMUSG00000001039	B9d1	chr11	61507695	+
ENSMUSG00000001039	B9d1	chr11	61512745	+
ENSMUSG00000001039	B9d1	chr11	61512823	+
ENSMUSG00000001052	Sec24b	chr3	129983436	-
ENSMUSG00000001052	Sec24b	chr3	129983458	-
ENSMUSG00000001052	Sec24b	chr3	129983833	-
ENSMUSG00000001052	Sec24b	chr3	129996025	-
ENSMUSG00000001052	Sec24b	chr3	129996049	-
ENSMUSG00000001052	Sec24b	chr3	130003044	-
ENSMUSG00000001053	N4bp3	chr11	51643140	-
ENSMUSG00000001053	N4bp3	chr11	51643420	-
ENSMUSG00000001053	N4bp3	chr11	51643718	-
ENSMUSG00000001053	N4bp3	chr11	51643903	-
ENSMUSG00000001053	N4bp3	chr11	51645293	-
ENSMUSG00000001053	N4bp3	chr11	51645323	-
ENSMUSG00000001053	N4bp3	chr11	51645453	-
ENSMUSG00000001054	Rmnd5b	chr11	51623910	-
ENSMUSG00000001054	Rmnd5b	chr11	51625759	-
ENSMUSG00000001056	Nhp2	chr11	51619748	+
ENSMUSG00000001056	Nhp2	chr11	51620010	+
ENSMUSG00000001056	Nhp2	chr11	51622558	+
ENSMUSG00000001056	Nhp2	chr11	51623221	+
ENSMUSG00000001065	Zfp276	chr8	123256813	+
ENSMUSG00000001065	Zfp276	chr8	123267853	+
ENSMUSG00000001065	Zfp276	chr8	123268002	+
ENSMUSG00000001065	Zfp276	chr8	123268158	+
ENSMUSG00000001065	Zfp276	chr8	123269370	+
ENSMUSG00000001065	Zfp276	chr8	123269491	+
ENSMUSG00000001065	Zfp276	chr8	123269643	+
ENSMUSG00000001076	C1ql4	chr15	99084202	-
ENSMUSG00000001076	C1ql4	chr15	99084758	-
ENSMUSG00000001089	Luzp1	chr4	136548817	+
ENSMUSG00000001100	Poldip2	chr11	78522399	+
ENSMUSG00000001100	Poldip2	chr11	78522642	+
ENSMUSG00000001105	Ift20	chr11	78541442	+
ENSMUSG00000001119	Col6a1	chr10	76709538	-
ENSMUSG00000001119	Col6a1	chr10	76709623	-
ENSMUSG00000001119	Col6a1	chr10	76709721	-
ENSMUSG00000001120	Pcbp3	chr10	76781856	-
ENSMUSG00000001127	Araf	chrX	20849992	+
ENSMUSG00000001127	Araf	chrX	20850285	+
ENSMUSG00000001127	Araf	chrX	20857772	+
ENSMUSG00000001127	Araf	chrX	20858767	+
ENSMUSG00000001128	Cfp	chrX	20925546	-
ENSMUSG00000001128	Cfp	chrX	20927649	-
ENSMUSG00000001134	Uxt	chrX	20951676	-
ENSMUSG00000001134	Uxt	chrX	20959414	-
ENSMUSG00000001150	Mcm3ap	chr10	76488466	+
ENSMUSG00000001150	Mcm3ap	chr10	76506608	+
ENSMUSG00000001150	Mcm3ap	chr10	76511139	+
ENSMUSG00000001150	Mcm3ap	chr10	76512533	+
ENSMUSG00000001151	Pcnt	chr10	76351269	-
ENSMUSG00000001151	Pcnt	chr10	76351649	-
ENSMUSG00000001151	Pcnt	chr10	76356296	-
ENSMUSG00000001157	Gmcl1	chr6	86692936	-
ENSMUSG00000001166	Oas1c	chr5	120800201	-
ENSMUSG00000001166	Oas1c	chr5	120800803	-
ENSMUSG00000001175	Calm1	chr12	100207139	+
ENSMUSG00000001211	Agpat3	chr10	78269213	-
ENSMUSG00000001211	Agpat3	chr10	78269549	-
ENSMUSG00000001211	Agpat3	chr10	78269629	-
ENSMUSG00000001211	Agpat3	chr10	78269694	-
ENSMUSG00000001211	Agpat3	chr10	78270320	-
ENSMUSG00000001211	Agpat3	chr10	78271690	-
ENSMUSG00000001211	Agpat3	chr10	78272222	-
ENSMUSG00000001211	Agpat3	chr10	78272411	-
ENSMUSG00000001211	Agpat3	chr10	78272796	-
ENSMUSG00000001211	Agpat3	chr10	78272962	-
ENSMUSG00000001211	Agpat3	chr10	78272979	-
ENSMUSG00000001211	Agpat3	chr10	78273468	-
ENSMUSG00000001211	Agpat3	chr10	78273628	-
ENSMUSG00000001211	Agpat3	chr10	78274185	-
ENSMUSG00000001211	Agpat3	chr10	78274195	-
ENSMUSG00000001227	Sema6b	chr17	56123541	-
ENSMUSG00000001227	Sema6b	chr17	56123782	-
ENSMUSG00000001228	Uhrf1	chr17	56322357	+
ENSMUSG00000001228	Uhrf1	chr17	56322366	+
ENSMUSG00000001228	Uhrf1	chr17	56322656	+
ENSMUSG00000001228	Uhrf1	chr17	56323013	+
ENSMUSG00000001229	Dpp9	chr17	56187064	-
ENSMUSG00000001247	Lsr	chr7	30958284	-
ENSMUSG00000001247	Lsr	chr7	30962862	-
ENSMUSG00000001247	Lsr	chr7	30973292	-
ENSMUSG00000001247	Lsr	chr7	30973316	-
ENSMUSG00000001249	Hpn	chr7	31102663	-
ENSMUSG00000001270	Ckb	chr12	111669381	-
ENSMUSG00000001270	Ckb	chr12	111670241	-
ENSMUSG00000001270	Ckb	chr12	111670555	-
ENSMUSG00000001270	Ckb	chr12	111671060	-
ENSMUSG00000001270	Ckb	chr12	111671115	-
ENSMUSG00000001270	Ckb	chr12	111671135	-
ENSMUSG00000001270	Ckb	chr12	111671149	-
ENSMUSG00000001270	Ckb	chr12	111671687	-
ENSMUSG00000001270	Ckb	chr12	111671774	-
ENSMUSG00000001280	Sp1	chr15	102434431	+
ENSMUSG00000001280	Sp1	chr15	102435483	+
ENSMUSG00000001285	Myg1	chr15	102337156	+
ENSMUSG00000001285	Myg1	chr15	102337683	+
ENSMUSG00000001285	Myg1	chr15	102337767	+
ENSMUSG00000001288	Rarg	chr15	102235833	-
ENSMUSG00000001288	Rarg	chr15	102235949	-
ENSMUSG00000001288	Rarg	chr15	102235988	-
ENSMUSG00000001288	Rarg	chr15	102239524	-
ENSMUSG00000001289	Pfdn5	chr15	102326617	+
ENSMUSG00000001289	Pfdn5	chr15	102326676	+
ENSMUSG00000001289	Pfdn5	chr15	102326691	+
ENSMUSG00000001289	Pfdn5	chr15	102326730	+
ENSMUSG00000001289	Pfdn5	chr15	102331382	+
ENSMUSG00000001289	Pfdn5	chr15	102331404	+
ENSMUSG00000001305	Rrp15	chr1	186721321	-
ENSMUSG00000001305	Rrp15	chr1	186721322	-
ENSMUSG00000001305	Rrp15	chr1	186736150	-
ENSMUSG00000001313	Rnd2	chr11	101471376	+
ENSMUSG00000001334	Fndc5	chr4	129142849	+
ENSMUSG00000001334	Fndc5	chr4	129142876	+
ENSMUSG00000001334	Fndc5	chr4	129143067	+
ENSMUSG00000001334	Fndc5	chr4	129143279	+
ENSMUSG00000001334	Fndc5	chr4	129143354	+
ENSMUSG00000001334	Fndc5	chr4	129143415	+
ENSMUSG00000001334	Fndc5	chr4	129143634	+
ENSMUSG00000001334	Fndc5	chr4	129144122	+
ENSMUSG00000001348	Acp5	chr9	22127138	-
ENSMUSG00000001348	Acp5	chr9	22127943	-
ENSMUSG00000001348	Acp5	chr9	22127970	-
ENSMUSG00000001366	Fbxo9	chr9	78081906	-
ENSMUSG00000001376	Vps50	chr6	3588058	+
ENSMUSG00000001380	Hars	chr18	36766610	-
ENSMUSG00000001383	Zmat2	chr18	36798057	+
ENSMUSG00000001418	Glmp	chr3	88328402	+
ENSMUSG00000001424	Snd1	chr6	28745299	+
ENSMUSG00000001435	Col18a1	chr10	77052985	-
ENSMUSG00000001435	Col18a1	chr10	77074398	-
ENSMUSG00000001435	Col18a1	chr10	77077795	-
ENSMUSG00000001436	Slc19a1	chr10	77042403	+
ENSMUSG00000001436	Slc19a1	chr10	77049997	+
ENSMUSG00000001436	Slc19a1	chr10	77050038	+
ENSMUSG00000001436	Slc19a1	chr10	77050120	+
ENSMUSG00000001445	Mrpl10	chr11	97048574	+
ENSMUSG00000001445	Mrpl10	chr11	97048629	+
ENSMUSG00000001472	Tcf25	chr8	123397061	+
ENSMUSG00000001472	Tcf25	chr8	123401113	+
ENSMUSG00000001472	Tcf25	chr8	123401230	+
ENSMUSG00000001472	Tcf25	chr8	123401234	+
ENSMUSG00000001473	Tubb6	chr18	67401702	+
ENSMUSG00000001473	Tubb6	chr18	67401703	+
ENSMUSG00000001473	Tubb6	chr18	67402666	+
ENSMUSG00000001473	Tubb6	chr18	67402709	+
ENSMUSG00000001504	Irx2	chr13	72631788	+
ENSMUSG00000001504	Irx2	chr13	72633426	+
ENSMUSG00000001517	Foxm1	chr6	128372997	+
ENSMUSG00000001517	Foxm1	chr6	128373383	+
ENSMUSG00000001517	Foxm1	chr6	128373471	+
ENSMUSG00000001517	Foxm1	chr6	128373542	+
ENSMUSG00000001517	Foxm1	chr6	128373857	+
ENSMUSG00000001517	Foxm1	chr6	128374136	+
ENSMUSG00000001517	Foxm1	chr6	128374760	+
ENSMUSG00000001517	Foxm1	chr6	128374936	+
ENSMUSG00000001517	Foxm1	chr6	128375762	+
ENSMUSG00000001517	Foxm1	chr6	128375832	+
ENSMUSG00000001518	Itfg2	chr6	128410079	-
ENSMUSG00000001518	Itfg2	chr6	128413196	-
ENSMUSG00000001521	Tulp3	chr6	128321243	-
ENSMUSG00000001524	Gtf2h4	chr17	35669994	-
ENSMUSG00000001524	Gtf2h4	chr17	35670417	-
ENSMUSG00000001525	Tubb5	chr17	35834126	-
ENSMUSG00000001525	Tubb5	chr17	35834776	-
ENSMUSG00000001525	Tubb5	chr17	35835453	-
ENSMUSG00000001542	Ell2	chr13	75771262	+
ENSMUSG00000001542	Ell2	chr13	75772115	+
ENSMUSG00000001552	Jup	chr11	100370745	-
ENSMUSG00000001552	Jup	chr11	100371211	-
ENSMUSG00000001555	Fkbp10	chr11	100423147	+
ENSMUSG00000001569	Nom1	chr5	29451931	+
ENSMUSG00000001569	Nom1	chr5	29452864	+
ENSMUSG00000001569	Nom1	chr5	29453024	+
ENSMUSG00000001576	Ergic1	chr17	26634497	+
ENSMUSG00000001576	Ergic1	chr17	26655113	+
ENSMUSG00000001576	Ergic1	chr17	26655201	+
ENSMUSG00000001576	Ergic1	chr17	26656250	+
ENSMUSG00000001576	Ergic1	chr17	26656583	+
ENSMUSG00000001604	Tcea3	chr4	136274793	+
ENSMUSG00000001622	Csn3	chr5	87932384	+
ENSMUSG00000001627	Ifrd1	chr12	40204354	-
ENSMUSG00000001632	Brpf1	chr6	113321744	+
ENSMUSG00000001632	Brpf1	chr6	113324322	+
ENSMUSG00000001632	Brpf1	chr6	113324332	+
ENSMUSG00000001632	Brpf1	chr6	113324774	+
ENSMUSG00000001661	Hoxc6	chr15	103011047	+
ENSMUSG00000001661	Hoxc6	chr15	103011148	+
ENSMUSG00000001661	Hoxc6	chr15	103011153	+
ENSMUSG00000001661	Hoxc6	chr15	103011171	+
ENSMUSG00000001663	Gstt1	chr10	75783836	-
ENSMUSG00000001663	Gstt1	chr10	75784106	-
ENSMUSG00000001663	Gstt1	chr10	75798546	-
ENSMUSG00000001666	Ddt	chr10	75773298	-
ENSMUSG00000001674	Ddx18	chr1	121553974	-
ENSMUSG00000001674	Ddx18	chr1	121553975	-
ENSMUSG00000001729	Akt1	chr12	112654121	-
ENSMUSG00000001729	Akt1	chr12	112654408	-
ENSMUSG00000001729	Akt1	chr12	112654409	-
ENSMUSG00000001729	Akt1	chr12	112656958	-
ENSMUSG00000001750	Tcirg1	chr19	3896124	-
ENSMUSG00000001750	Tcirg1	chr19	3896895	-
ENSMUSG00000001750	Tcirg1	chr19	3897499	-
ENSMUSG00000001750	Tcirg1	chr19	3897857	-
ENSMUSG00000001750	Tcirg1	chr19	3899055	-
ENSMUSG00000001751	Naglu	chr11	101076490	+
ENSMUSG00000001751	Naglu	chr11	101076616	+
ENSMUSG00000001751	Naglu	chr11	101077214	+
ENSMUSG00000001751	Naglu	chr11	101077260	+
ENSMUSG00000001751	Naglu	chr11	101077465	+
ENSMUSG00000001755	Coasy	chr11	101086334	+
ENSMUSG00000001755	Coasy	chr11	101086489	+
ENSMUSG00000001761	Smo	chr6	29760112	+
ENSMUSG00000001761	Smo	chr6	29760278	+
ENSMUSG00000001761	Smo	chr6	29761132	+
ENSMUSG00000001774	Chordc1	chr9	18313655	+
ENSMUSG00000001774	Chordc1	chr9	18313907	+
ENSMUSG00000001774	Chordc1	chr9	18314256	+
ENSMUSG00000001774	Chordc1	chr9	18314986	+
ENSMUSG00000001774	Chordc1	chr9	18315521	+
ENSMUSG00000001774	Chordc1	chr9	18316846	+
ENSMUSG00000001774	Chordc1	chr9	18316903	+
ENSMUSG00000001774	Chordc1	chr9	18317228	+
ENSMUSG00000001774	Chordc1	chr9	18317284	+
ENSMUSG00000001783	Rtcb	chr10	85938788	-
ENSMUSG00000001783	Rtcb	chr10	85938976	-
ENSMUSG00000001783	Rtcb	chr10	85938977	-
ENSMUSG00000001785	Pwp1	chr10	85871947	+
ENSMUSG00000001785	Pwp1	chr10	85888189	+
ENSMUSG00000001785	Pwp1	chr10	85888730	+
ENSMUSG00000001794	Capns1	chr7	30190504	-
ENSMUSG00000001802	Lrp3	chr7	35200915	-
ENSMUSG00000001802	Lrp3	chr7	35201376	-
ENSMUSG00000001802	Lrp3	chr7	35201432	-
ENSMUSG00000001802	Lrp3	chr7	35202073	-
ENSMUSG00000001802	Lrp3	chr7	35202207	-
ENSMUSG00000001802	Lrp3	chr7	35202251	-
ENSMUSG00000001802	Lrp3	chr7	35202305	-
ENSMUSG00000001802	Lrp3	chr7	35202428	-
ENSMUSG00000001802	Lrp3	chr7	35202498	-
ENSMUSG00000001802	Lrp3	chr7	35202653	-
ENSMUSG00000001802	Lrp3	chr7	35203297	-
ENSMUSG00000001802	Lrp3	chr7	35203333	-
ENSMUSG00000001802	Lrp3	chr7	35203424	-
ENSMUSG00000001802	Lrp3	chr7	35203604	-
ENSMUSG00000001802	Lrp3	chr7	35203901	-
ENSMUSG00000001802	Lrp3	chr7	35203997	-
ENSMUSG00000001802	Lrp3	chr7	35204021	-
ENSMUSG00000001802	Lrp3	chr7	35204051	-
ENSMUSG00000001802	Lrp3	chr7	35204141	-
ENSMUSG00000001827	Folr1	chr7	101864002	-
ENSMUSG00000001827	Folr1	chr7	101869296	-
ENSMUSG00000001829	Clpb	chr7	101779314	+
ENSMUSG00000001829	Clpb	chr7	101787686	+
ENSMUSG00000001829	Clpb	chr7	101787702	+
ENSMUSG00000001829	Clpb	chr7	101790062	+
ENSMUSG00000001844	Zdhhc4	chr5	143320287	-
ENSMUSG00000001847	Rac1	chr5	143505748	-
ENSMUSG00000001847	Rac1	chr5	143506650	-
ENSMUSG00000001847	Rac1	chr5	143506687	-
ENSMUSG00000001847	Rac1	chr5	143506841	-
ENSMUSG00000001855	Nup214	chr2	32034378	+
ENSMUSG00000001855	Nup214	chr2	32034393	+
ENSMUSG00000001855	Nup214	chr2	32034614	+
ENSMUSG00000001855	Nup214	chr2	32034809	+
ENSMUSG00000001864	Aif1l	chr2	31971708	+
ENSMUSG00000001864	Aif1l	chr2	31972352	+
ENSMUSG00000001864	Aif1l	chr2	31972978	+
ENSMUSG00000001870	Ltbp1	chr17	75391073	+
ENSMUSG00000001870	Ltbp1	chr17	75391112	+
ENSMUSG00000001870	Ltbp1	chr17	75391279	+
ENSMUSG00000001870	Ltbp1	chr17	75391310	+
ENSMUSG00000001870	Ltbp1	chr17	75391440	+
ENSMUSG00000001891	Ugp2	chr11	21323251	-
ENSMUSG00000001891	Ugp2	chr11	21330851	-
ENSMUSG00000001891	Ugp2	chr11	21333711	-
ENSMUSG00000001891	Ugp2	chr11	21353394	-
ENSMUSG00000001909	Trmt1	chr8	84695429	+
ENSMUSG00000001909	Trmt1	chr8	84697118	+
ENSMUSG00000001909	Trmt1	chr8	84699444	+
ENSMUSG00000001909	Trmt1	chr8	84699719	+
ENSMUSG00000001910	Nacc1	chr8	84671999	-
ENSMUSG00000001910	Nacc1	chr8	84672941	-
ENSMUSG00000001910	Nacc1	chr8	84673121	-
ENSMUSG00000001910	Nacc1	chr8	84674791	-
ENSMUSG00000001911	Nfix	chr8	84705110	-
ENSMUSG00000001911	Nfix	chr8	84706072	-
ENSMUSG00000001911	Nfix	chr8	84706152	-
ENSMUSG00000001918	Slc1a5	chr7	16796149	+
ENSMUSG00000001918	Slc1a5	chr7	16797752	+
ENSMUSG00000001918	Slc1a5	chr7	16797811	+
ENSMUSG00000001962	Fam50a	chrX	74319003	+
ENSMUSG00000001985	Grik3	chr4	125713813	+
ENSMUSG00000001986	Gria3	chrX	41612034	+
ENSMUSG00000001986	Gria3	chrX	41612104	+
ENSMUSG00000001986	Gria3	chrX	41613112	+
ENSMUSG00000001986	Gria3	chrX	41678002	+
ENSMUSG00000001986	Gria3	chrX	41678210	+
ENSMUSG00000001986	Gria3	chrX	41678280	+
ENSMUSG00000001986	Gria3	chrX	41678468	+
ENSMUSG00000001986	Gria3	chrX	41678536	+
ENSMUSG00000001995	Sipa1l2	chr8	125418811	-
ENSMUSG00000001995	Sipa1l2	chr8	125419119	-
ENSMUSG00000002006	Pdzd4	chrX	73793492	-
ENSMUSG00000002006	Pdzd4	chrX	73794064	-
ENSMUSG00000002006	Pdzd4	chrX	73794216	-
ENSMUSG00000002006	Pdzd4	chrX	73794245	-
ENSMUSG00000002006	Pdzd4	chrX	73795173	-
ENSMUSG00000002010	Idh3g	chrX	73780827	-
ENSMUSG00000002010	Idh3g	chrX	73781694	-
ENSMUSG00000002012	Pnck	chrX	73656102	-
ENSMUSG00000002012	Pnck	chrX	73656361	-
ENSMUSG00000002012	Pnck	chrX	73656970	-
ENSMUSG00000002014	Ssr4	chrX	73790417	+
ENSMUSG00000002014	Ssr4	chrX	73790797	+
ENSMUSG00000002017	Fam98a	chr17	75537169	-
ENSMUSG00000002017	Fam98a	chr17	75537328	-
ENSMUSG00000002017	Fam98a	chr17	75537547	-
ENSMUSG00000002017	Fam98a	chr17	75538110	-
ENSMUSG00000002017	Fam98a	chr17	75538603	-
ENSMUSG00000002043	Trappc6a	chr7	19516141	+
ENSMUSG00000002052	Supt6	chr11	78207150	-
ENSMUSG00000002052	Supt6	chr11	78207567	-
ENSMUSG00000002064	Sdf2	chr11	78254918	+
ENSMUSG00000002064	Sdf2	chr11	78255137	+
ENSMUSG00000002064	Sdf2	chr11	78255306	+
ENSMUSG00000002068	Ccne1	chr7	38098242	-
ENSMUSG00000002068	Ccne1	chr7	38098243	-
ENSMUSG00000002068	Ccne1	chr7	38098491	-
ENSMUSG00000002076	Hsf2bp	chr17	31946279	-
ENSMUSG00000002076	Hsf2bp	chr17	31946616	-
ENSMUSG00000002083	Bbc3	chr7	16317265	+
ENSMUSG00000002083	Bbc3	chr7	16317345	+
ENSMUSG00000002083	Bbc3	chr7	16317427	+
ENSMUSG00000002083	Bbc3	chr7	16317477	+
ENSMUSG00000002083	Bbc3	chr7	16317863	+
ENSMUSG00000002103	Acp2	chr2	91208392	+
ENSMUSG00000002103	Acp2	chr2	91210825	+
ENSMUSG00000002103	Acp2	chr2	91210940	+
ENSMUSG00000002103	Acp2	chr2	91210988	+
ENSMUSG00000002103	Acp2	chr2	91211032	+
ENSMUSG00000002103	Acp2	chr2	91211157	+
ENSMUSG00000002103	Acp2	chr2	91211190	+
ENSMUSG00000002103	Acp2	chr2	91211394	+
ENSMUSG00000002103	Acp2	chr2	91211707	+
ENSMUSG00000002103	Acp2	chr2	91214086	+
ENSMUSG00000002104	Rapsn	chr2	91044994	+
ENSMUSG00000002107	Celf2	chr2	6541972	-
ENSMUSG00000002107	Celf2	chr2	6542935	-
ENSMUSG00000002109	Ddb2	chr2	91211835	-
ENSMUSG00000002109	Ddb2	chr2	91216763	-
ENSMUSG00000002109	Ddb2	chr2	91217340	-
ENSMUSG00000002109	Ddb2	chr2	91218753	-
ENSMUSG00000002109	Ddb2	chr2	91218808	-
ENSMUSG00000002129	Sf3a1	chr11	4180336	+
ENSMUSG00000002147	Stat6	chr10	127660792	+
ENSMUSG00000002210	Smg9	chr7	24405802	+
ENSMUSG00000002210	Smg9	chr7	24405914	+
ENSMUSG00000002210	Smg9	chr7	24405950	+
ENSMUSG00000002210	Smg9	chr7	24416524	+
ENSMUSG00000002210	Smg9	chr7	24420024	+
ENSMUSG00000002221	Paxip1	chr5	27765610	-
ENSMUSG00000002222	Rmnd5a	chr6	71388695	-
ENSMUSG00000002222	Rmnd5a	chr6	71388764	-
ENSMUSG00000002222	Rmnd5a	chr6	71390534	-
ENSMUSG00000002222	Rmnd5a	chr6	71390712	-
ENSMUSG00000002222	Rmnd5a	chr6	71390797	-
ENSMUSG00000002222	Rmnd5a	chr6	71391119	-
ENSMUSG00000002222	Rmnd5a	chr6	71393036	-
ENSMUSG00000002222	Rmnd5a	chr6	71393161	-
ENSMUSG00000002222	Rmnd5a	chr6	71398445	-
ENSMUSG00000002222	Rmnd5a	chr6	71398475	-
ENSMUSG00000002222	Rmnd5a	chr6	71399255	-
ENSMUSG00000002227	Mov10	chr3	104794911	-
ENSMUSG00000002227	Mov10	chr3	104794940	-
ENSMUSG00000002227	Mov10	chr3	104795389	-
ENSMUSG00000002227	Mov10	chr3	104796812	-
ENSMUSG00000002227	Mov10	chr3	104797054	-
ENSMUSG00000002227	Mov10	chr3	104800716	-
ENSMUSG00000002227	Mov10	chr3	104801480	-
ENSMUSG00000002227	Mov10	chr3	104802834	-
ENSMUSG00000002227	Mov10	chr3	104804501	-
ENSMUSG00000002227	Mov10	chr3	104804618	-
ENSMUSG00000002227	Mov10	chr3	104805006	-
ENSMUSG00000002227	Mov10	chr3	104805011	-
ENSMUSG00000002227	Mov10	chr3	104805100	-
ENSMUSG00000002228	Ppm1j	chr3	104785918	+
ENSMUSG00000002233	Rhoc	chr3	104793948	+
ENSMUSG00000002233	Rhoc	chr3	104794227	+
ENSMUSG00000002249	Tead3	chr17	28332105	-
ENSMUSG00000002249	Tead3	chr17	28332443	-
ENSMUSG00000002249	Tead3	chr17	28332606	-
ENSMUSG00000002249	Tead3	chr17	28332639	-
ENSMUSG00000002249	Tead3	chr17	28332806	-
ENSMUSG00000002249	Tead3	chr17	28332817	-
ENSMUSG00000002249	Tead3	chr17	28332967	-
ENSMUSG00000002250	Ppard	chr17	28298722	+
ENSMUSG00000002250	Ppard	chr17	28299839	+
ENSMUSG00000002250	Ppard	chr17	28299897	+
ENSMUSG00000002250	Ppard	chr17	28299963	+
ENSMUSG00000002250	Ppard	chr17	28300270	+
ENSMUSG00000002250	Ppard	chr17	28300641	+
ENSMUSG00000002257	Def6	chr17	28228330	+
ENSMUSG00000002265	Peg3	chr7	6704308	-
ENSMUSG00000002265	Peg3	chr7	6704402	-
ENSMUSG00000002266	Zim1	chr7	6672026	-
ENSMUSG00000002266	Zim1	chr7	6672295	-
ENSMUSG00000002266	Zim1	chr7	6672324	-
ENSMUSG00000002266	Zim1	chr7	6672506	-
ENSMUSG00000002266	Zim1	chr7	6672699	-
ENSMUSG00000002266	Zim1	chr7	6672829	-
ENSMUSG00000002266	Zim1	chr7	6672986	-
ENSMUSG00000002266	Zim1	chr7	6673079	-
ENSMUSG00000002274	Metrn	chr17	25794948	-
ENSMUSG00000002274	Metrn	chr17	25794949	-
ENSMUSG00000002274	Metrn	chr17	25794979	-
ENSMUSG00000002274	Metrn	chr17	25794980	-
ENSMUSG00000002274	Metrn	chr17	25796288	-
ENSMUSG00000002274	Metrn	chr17	25796411	-
ENSMUSG00000002279	Lmf1	chr17	25585702	+
ENSMUSG00000002279	Lmf1	chr17	25654601	+
ENSMUSG00000002279	Lmf1	chr17	25655540	+
ENSMUSG00000002279	Lmf1	chr17	25662656	+
ENSMUSG00000002279	Lmf1	chr17	25662691	+
ENSMUSG00000002280	Ciao3	chr17	25782172	+
ENSMUSG00000002280	Ciao3	chr17	25782307	+
ENSMUSG00000002280	Ciao3	chr17	25782391	+
ENSMUSG00000002280	Ciao3	chr17	25782695	+
ENSMUSG00000002280	Ciao3	chr17	25782745	+
ENSMUSG00000002289	Angptl4	chr17	33775048	-
ENSMUSG00000002289	Angptl4	chr17	33775149	-
ENSMUSG00000002289	Angptl4	chr17	33775240	-
ENSMUSG00000002297	Dbf4	chr5	8397384	-
ENSMUSG00000002297	Dbf4	chr5	8397415	-
ENSMUSG00000002297	Dbf4	chr5	8397445	-
ENSMUSG00000002307	Daxx	chr17	33911539	+
ENSMUSG00000002307	Daxx	chr17	33911662	+
ENSMUSG00000002307	Daxx	chr17	33911761	+
ENSMUSG00000002307	Daxx	chr17	33912269	+
ENSMUSG00000002307	Daxx	chr17	33913379	+
ENSMUSG00000002308	Cd320	chr17	33848547	+
ENSMUSG00000002308	Cd320	chr17	33848584	+
ENSMUSG00000002308	Cd320	chr17	33848585	+
ENSMUSG00000002308	Cd320	chr17	33848648	+
ENSMUSG00000002308	Cd320	chr17	33848649	+
ENSMUSG00000002319	Ipo4	chr14	55625842	-
ENSMUSG00000002319	Ipo4	chr14	55625910	-
ENSMUSG00000002319	Ipo4	chr14	55625938	-
ENSMUSG00000002319	Ipo4	chr14	55627404	-
ENSMUSG00000002319	Ipo4	chr14	55628205	-
ENSMUSG00000002319	Ipo4	chr14	55628671	-
ENSMUSG00000002319	Ipo4	chr14	55629131	-
ENSMUSG00000002319	Ipo4	chr14	55630413	-
ENSMUSG00000002320	Tm9sf1	chr14	55636094	-
ENSMUSG00000002320	Tm9sf1	chr14	55636203	-
ENSMUSG00000002320	Tm9sf1	chr14	55636223	-
ENSMUSG00000002320	Tm9sf1	chr14	55641443	-
ENSMUSG00000002320	Tm9sf1	chr14	55641453	-
ENSMUSG00000002325	Irf9	chr14	55607610	+
ENSMUSG00000002325	Irf9	chr14	55609055	+
ENSMUSG00000002325	Irf9	chr14	55609258	+
ENSMUSG00000002326	Gmpr2	chr14	55678614	+
ENSMUSG00000002326	Gmpr2	chr14	55678623	+
ENSMUSG00000002326	Gmpr2	chr14	55678975	+
ENSMUSG00000002329	Mdp1	chr14	55658248	-
ENSMUSG00000002329	Mdp1	chr14	55658584	-
ENSMUSG00000002332	Dhrs1	chr14	55739617	-
ENSMUSG00000002341	Ncan	chr8	70093341	-
ENSMUSG00000002341	Ncan	chr8	70093412	-
ENSMUSG00000002341	Ncan	chr8	70093921	-
ENSMUSG00000002342	Tmem161a	chr8	70180593	+
ENSMUSG00000002342	Tmem161a	chr8	70180834	+
ENSMUSG00000002342	Tmem161a	chr8	70181007	+
ENSMUSG00000002342	Tmem161a	chr8	70181520	+
ENSMUSG00000002342	Tmem161a	chr8	70181987	+
ENSMUSG00000002342	Tmem161a	chr8	70182071	+
ENSMUSG00000002342	Tmem161a	chr8	70182189	+
ENSMUSG00000002343	Armc6	chr8	70220254	-
ENSMUSG00000002343	Armc6	chr8	70225109	-
ENSMUSG00000002345	Borcs8	chr8	70145084	+
ENSMUSG00000002345	Borcs8	chr8	70145263	+
ENSMUSG00000002345	Borcs8	chr8	70145455	+
ENSMUSG00000002346	Slc25a42	chr8	70185018	-
ENSMUSG00000002365	Snx9	chr17	5899351	+
ENSMUSG00000002365	Snx9	chr17	5899420	+
ENSMUSG00000002365	Snx9	chr17	5927270	+
ENSMUSG00000002372	Ranbp3	chr17	56705546	+
ENSMUSG00000002372	Ranbp3	chr17	56706896	+
ENSMUSG00000002372	Ranbp3	chr17	56711057	+
ENSMUSG00000002372	Ranbp3	chr17	56711448	+
ENSMUSG00000002372	Ranbp3	chr17	56711571	+
ENSMUSG00000002372	Ranbp3	chr17	56711572	+
ENSMUSG00000002372	Ranbp3	chr17	56711617	+
ENSMUSG00000002393	Nr2f6	chr8	71374380	-
ENSMUSG00000002393	Nr2f6	chr8	71374381	-
ENSMUSG00000002393	Nr2f6	chr8	71374400	-
ENSMUSG00000002393	Nr2f6	chr8	71374401	-
ENSMUSG00000002393	Nr2f6	chr8	71374532	-
ENSMUSG00000002393	Nr2f6	chr8	71381216	-
ENSMUSG00000002393	Nr2f6	chr8	71381311	-
ENSMUSG00000002393	Nr2f6	chr8	71381418	-
ENSMUSG00000002393	Nr2f6	chr8	71381443	-
ENSMUSG00000002393	Nr2f6	chr8	71381557	-
ENSMUSG00000002393	Nr2f6	chr8	71381564	-
ENSMUSG00000002393	Nr2f6	chr8	71381738	-
ENSMUSG00000002395	Use1	chr8	71366938	+
ENSMUSG00000002395	Use1	chr8	71369109	+
ENSMUSG00000002395	Use1	chr8	71369182	+
ENSMUSG00000002395	Use1	chr8	71369621	+
ENSMUSG00000002396	Ocel1	chr8	71372497	+
ENSMUSG00000002396	Ocel1	chr8	71372527	+
ENSMUSG00000002396	Ocel1	chr8	71373043	+
ENSMUSG00000002396	Ocel1	chr8	71373115	+
ENSMUSG00000002409	Dyrk1b	chr7	28184355	+
ENSMUSG00000002409	Dyrk1b	chr7	28185355	+
ENSMUSG00000002409	Dyrk1b	chr7	28185732	+
ENSMUSG00000002409	Dyrk1b	chr7	28186645	+
ENSMUSG00000002409	Dyrk1b	chr7	28186813	+
ENSMUSG00000002409	Dyrk1b	chr7	28187012	+
ENSMUSG00000002409	Dyrk1b	chr7	28187111	+
ENSMUSG00000002409	Dyrk1b	chr7	28187116	+
ENSMUSG00000002409	Dyrk1b	chr7	28187171	+
ENSMUSG00000002413	Braf	chr6	39604000	-
ENSMUSG00000002416	Ndufb2	chr6	39592751	+
ENSMUSG00000002416	Ndufb2	chr6	39598336	+
ENSMUSG00000002416	Ndufb2	chr6	39599404	+
ENSMUSG00000002428	Hltf	chr3	20118297	+
ENSMUSG00000002455	Prpf6	chr2	181636963	+
ENSMUSG00000002455	Prpf6	chr2	181655606	+
ENSMUSG00000002458	Rgs19	chr2	181689032	-
ENSMUSG00000002458	Rgs19	chr2	181689405	-
ENSMUSG00000002459	Rgs20	chr1	4910424	-
ENSMUSG00000002459	Rgs20	chr1	4910553	-
ENSMUSG00000002477	Snrpd1	chr18	10627957	+
ENSMUSG00000002486	Tchp	chr5	114721136	+
ENSMUSG00000002486	Tchp	chr5	114721161	+
ENSMUSG00000002486	Tchp	chr5	114721866	+
ENSMUSG00000002486	Tchp	chr5	114721925	+
ENSMUSG00000002486	Tchp	chr5	114722141	+
ENSMUSG00000002486	Tchp	chr5	114722194	+
ENSMUSG00000002489	Tiam1	chr16	89787678	-
ENSMUSG00000002524	Puf60	chr15	76070308	-
ENSMUSG00000002524	Puf60	chr15	76070309	-
ENSMUSG00000002524	Puf60	chr15	76070435	-
ENSMUSG00000002524	Puf60	chr15	76070436	-
ENSMUSG00000002546	Golga2	chr2	32304793	+
ENSMUSG00000002546	Golga2	chr2	32306526	+
ENSMUSG00000002546	Golga2	chr2	32306624	+
ENSMUSG00000002546	Golga2	chr2	32306959	+
ENSMUSG00000002550	Uck1	chr2	32255045	-
ENSMUSG00000002550	Uck1	chr2	32255051	-
ENSMUSG00000002550	Uck1	chr2	32255515	-
ENSMUSG00000002602	Axl	chr7	25757325	-
ENSMUSG00000002602	Axl	chr7	25757689	-
ENSMUSG00000002602	Axl	chr7	25758401	-
ENSMUSG00000002602	Axl	chr7	25758643	-
ENSMUSG00000002602	Axl	chr7	25758722	-
ENSMUSG00000002602	Axl	chr7	25758933	-
ENSMUSG00000002602	Axl	chr7	25758986	-
ENSMUSG00000002602	Axl	chr7	25760842	-
ENSMUSG00000002603	Tgfb1	chr7	25688173	+
ENSMUSG00000002603	Tgfb1	chr7	25688212	+
ENSMUSG00000002603	Tgfb1	chr7	25692398	+
ENSMUSG00000002603	Tgfb1	chr7	25692437	+
ENSMUSG00000002603	Tgfb1	chr7	25692459	+
ENSMUSG00000002603	Tgfb1	chr7	25705023	+
ENSMUSG00000002608	Ccdc97	chr7	25711279	-
ENSMUSG00000002608	Ccdc97	chr7	25711615	-
ENSMUSG00000002608	Ccdc97	chr7	25712156	-
ENSMUSG00000002608	Ccdc97	chr7	25712222	-
ENSMUSG00000002608	Ccdc97	chr7	25712922	-
ENSMUSG00000002608	Ccdc97	chr7	25713054	-
ENSMUSG00000002633	Shh	chr5	28457538	-
ENSMUSG00000002633	Shh	chr5	28457843	-
ENSMUSG00000002633	Shh	chr5	28457901	-
ENSMUSG00000002633	Shh	chr5	28458516	-
ENSMUSG00000002633	Shh	chr5	28466536	-
ENSMUSG00000002635	Pdcd2l	chr7	34192971	-
ENSMUSG00000002635	Pdcd2l	chr7	34192976	-
ENSMUSG00000002658	Gtf2f1	chr17	57007755	-
ENSMUSG00000002668	Dennd1c	chr17	57066815	-
ENSMUSG00000002668	Dennd1c	chr17	57066919	-
ENSMUSG00000002668	Dennd1c	chr17	57067115	-
ENSMUSG00000002679	Med6	chr12	81591362	-
ENSMUSG00000002688	Prkd1	chr12	50341776	-
ENSMUSG00000002731	Prkra	chr2	76640280	-
ENSMUSG00000002732	Fkbp7	chr2	76671800	-
ENSMUSG00000002733	Plekha3	chr2	76695648	+
ENSMUSG00000002733	Plekha3	chr2	76695881	+
ENSMUSG00000002733	Plekha3	chr2	76695891	+
ENSMUSG00000002733	Plekha3	chr2	76695986	+
ENSMUSG00000002733	Plekha3	chr2	76696195	+
ENSMUSG00000002741	Ykt6	chr11	5967270	+
ENSMUSG00000002748	Baz1b	chr5	135244201	+
ENSMUSG00000002748	Baz1b	chr5	135244433	+
ENSMUSG00000002748	Baz1b	chr5	135245054	+
ENSMUSG00000002763	Pex6	chr17	46712147	+
ENSMUSG00000002763	Pex6	chr17	46721244	+
ENSMUSG00000002763	Pex6	chr17	46725230	+
ENSMUSG00000002768	Mea1	chr17	46682923	+
ENSMUSG00000002778	Kdelr1	chr7	45881709	+
ENSMUSG00000002797	Ggct	chr6	54985675	-
ENSMUSG00000002797	Ggct	chr6	54985795	-
ENSMUSG00000002797	Ggct	chr6	54985807	-
ENSMUSG00000002799	Jag2	chr12	112908835	-
ENSMUSG00000002799	Jag2	chr12	112909148	-
ENSMUSG00000002799	Jag2	chr12	112909169	-
ENSMUSG00000002799	Jag2	chr12	112914049	-
ENSMUSG00000002803	Btbd6	chr12	112978172	+
ENSMUSG00000002803	Btbd6	chr12	112978248	+
ENSMUSG00000002803	Btbd6	chr12	112978358	+
ENSMUSG00000002803	Btbd6	chr12	112978489	+
ENSMUSG00000002803	Btbd6	chr12	112978506	+
ENSMUSG00000002803	Btbd6	chr12	112978555	+
ENSMUSG00000002803	Btbd6	chr12	112978714	+
ENSMUSG00000002804	Nudt14	chr12	112934653	-
ENSMUSG00000002804	Nudt14	chr12	112934795	-
ENSMUSG00000002804	Nudt14	chr12	112934808	-
ENSMUSG00000002804	Nudt14	chr12	112935038	-
ENSMUSG00000002804	Nudt14	chr12	112938533	-
ENSMUSG00000002812	Flii	chr11	60717218	-
ENSMUSG00000002812	Flii	chr11	60720172	-
ENSMUSG00000002812	Flii	chr11	60721127	-
ENSMUSG00000002812	Flii	chr11	60721851	-
ENSMUSG00000002812	Flii	chr11	60722705	-
ENSMUSG00000002812	Flii	chr11	60727149	-
ENSMUSG00000002814	Top3a	chr11	60740270	-
ENSMUSG00000002814	Top3a	chr11	60740556	-
ENSMUSG00000002814	Top3a	chr11	60742544	-
ENSMUSG00000002820	Atg4d	chr9	21273420	+
ENSMUSG00000002825	Qtrt1	chr9	21411848	+
ENSMUSG00000002825	Qtrt1	chr9	21417353	+
ENSMUSG00000002833	Hdgfl2	chr17	56100406	+
ENSMUSG00000002835	Chaf1a	chr17	56062640	+
ENSMUSG00000002835	Chaf1a	chr17	56065270	+
ENSMUSG00000002835	Chaf1a	chr17	56067569	+
ENSMUSG00000002835	Chaf1a	chr17	56067858	+
ENSMUSG00000002844	Adprh	chr16	38445860	-
ENSMUSG00000002870	Mcm2	chr6	88883698	-
ENSMUSG00000002871	Tpra1	chr6	88902368	+
ENSMUSG00000002871	Tpra1	chr6	88911916	+
ENSMUSG00000002871	Tpra1	chr6	88911981	+
ENSMUSG00000002871	Tpra1	chr6	88912087	+
ENSMUSG00000002881	Nab1	chr1	52457335	-
ENSMUSG00000002881	Nab1	chr1	52457579	-
ENSMUSG00000002881	Nab1	chr1	52457948	-
ENSMUSG00000002881	Nab1	chr1	52458510	-
ENSMUSG00000002885	Adgre5	chr8	83723440	-
ENSMUSG00000002885	Adgre5	chr8	83723543	-
ENSMUSG00000002885	Adgre5	chr8	83723611	-
ENSMUSG00000002885	Adgre5	chr8	83723984	-
ENSMUSG00000002885	Adgre5	chr8	83724462	-
ENSMUSG00000002885	Adgre5	chr8	83725238	-
ENSMUSG00000002897	Il17ra	chr6	120483472	+
ENSMUSG00000002900	Lamb1	chr12	31299931	+
ENSMUSG00000002900	Lamb1	chr12	31301141	+
ENSMUSG00000002900	Lamb1	chr12	31307009	+
ENSMUSG00000002900	Lamb1	chr12	31318534	+
ENSMUSG00000002900	Lamb1	chr12	31329545	+
ENSMUSG00000002900	Lamb1	chr12	31329642	+
ENSMUSG00000002910	Arrdc2	chr8	70835289	-
ENSMUSG00000002910	Arrdc2	chr8	70835690	-
ENSMUSG00000002910	Arrdc2	chr8	70835723	-
ENSMUSG00000002910	Arrdc2	chr8	70835767	-
ENSMUSG00000002910	Arrdc2	chr8	70835807	-
ENSMUSG00000002910	Arrdc2	chr8	70838724	-
ENSMUSG00000002930	Ppp1r17	chr6	56032010	+
ENSMUSG00000002930	Ppp1r17	chr6	56032494	+
ENSMUSG00000002949	Timm44	chr8	4259965	-
ENSMUSG00000002957	Ap2a2	chr7	141620887	+
ENSMUSG00000002957	Ap2a2	chr7	141627942	+
ENSMUSG00000002957	Ap2a2	chr7	141629217	+
ENSMUSG00000002957	Ap2a2	chr7	141630521	+
ENSMUSG00000002957	Ap2a2	chr7	141631533	+
ENSMUSG00000002957	Ap2a2	chr7	141632409	+
ENSMUSG00000002963	Pnkp	chr7	44860388	+
ENSMUSG00000002963	Pnkp	chr7	44861321	+
ENSMUSG00000002963	Pnkp	chr7	44862840	+
ENSMUSG00000002968	Med25	chr7	44880098	-
ENSMUSG00000002980	Bcam	chr7	19758987	-
ENSMUSG00000002981	Clptm1	chr7	19633601	-
ENSMUSG00000002981	Clptm1	chr7	19633660	-
ENSMUSG00000002983	Relb	chr7	19606336	-
ENSMUSG00000002983	Relb	chr7	19606683	-
ENSMUSG00000002983	Relb	chr7	19606850	-
ENSMUSG00000002984	Tomm40	chr7	19701374	-
ENSMUSG00000002984	Tomm40	chr7	19701590	-
ENSMUSG00000002984	Tomm40	chr7	19714329	-
ENSMUSG00000002985	Apoe	chr7	19697569	-
ENSMUSG00000002996	Hbp1	chr12	31926816	-
ENSMUSG00000002996	Hbp1	chr12	31927266	-
ENSMUSG00000002996	Hbp1	chr12	31930609	-
ENSMUSG00000002996	Hbp1	chr12	31930794	-
ENSMUSG00000002996	Hbp1	chr12	31934311	-
ENSMUSG00000002997	Prkar2b	chr12	31960417	-
ENSMUSG00000002997	Prkar2b	chr12	31963014	-
ENSMUSG00000003031	Cdkn1b	chr6	134924997	+
ENSMUSG00000003032	Klf4	chr4	55527264	-
ENSMUSG00000003032	Klf4	chr4	55527804	-
ENSMUSG00000003032	Klf4	chr4	55528159	-
ENSMUSG00000003032	Klf4	chr4	55528239	-
ENSMUSG00000003032	Klf4	chr4	55530155	-
ENSMUSG00000003032	Klf4	chr4	55530493	-
ENSMUSG00000003032	Klf4	chr4	55530553	-
ENSMUSG00000003033	Ap1m1	chr8	72256819	+
ENSMUSG00000003033	Ap1m1	chr8	72256875	+
ENSMUSG00000003033	Ap1m1	chr8	72256951	+
ENSMUSG00000003037	Rab8a	chr8	72168447	+
ENSMUSG00000003037	Rab8a	chr8	72180052	+
ENSMUSG00000003037	Rab8a	chr8	72180223	+
ENSMUSG00000003037	Rab8a	chr8	72180237	+
ENSMUSG00000003037	Rab8a	chr8	72180685	+
ENSMUSG00000003037	Rab8a	chr8	72181032	+
ENSMUSG00000003037	Rab8a	chr8	72181033	+
ENSMUSG00000003038	Hmgn2	chr4	133965173	-
ENSMUSG00000003039	Fam32a	chr8	72222369	+
ENSMUSG00000003039	Fam32a	chr8	72222436	+
ENSMUSG00000003039	Fam32a	chr8	72222568	+
ENSMUSG00000003039	Fam32a	chr8	72222664	+
ENSMUSG00000003039	Fam32a	chr8	72222709	+
ENSMUSG00000003039	Fam32a	chr8	72222897	+
ENSMUSG00000003039	Fam32a	chr8	72222898	+
ENSMUSG00000003039	Fam32a	chr8	72223122	+
ENSMUSG00000003039	Fam32a	chr8	72223123	+
ENSMUSG00000003039	Fam32a	chr8	72223171	+
ENSMUSG00000003051	Elf3	chr1	135253690	-
ENSMUSG00000003051	Elf3	chr1	135253876	-
ENSMUSG00000003051	Elf3	chr1	135253922	-
ENSMUSG00000003051	Elf3	chr1	135253935	-
ENSMUSG00000003051	Elf3	chr1	135253990	-
ENSMUSG00000003051	Elf3	chr1	135254200	-
ENSMUSG00000003051	Elf3	chr1	135256565	-
ENSMUSG00000003051	Elf3	chr1	135257045	-
ENSMUSG00000003062	Stard3nl	chr13	19357886	-
ENSMUSG00000003062	Stard3nl	chr13	19357887	-
ENSMUSG00000003062	Stard3nl	chr13	19358020	-
ENSMUSG00000003062	Stard3nl	chr13	19376575	-
ENSMUSG00000003068	Stk11	chr10	80115815	+
ENSMUSG00000003068	Stk11	chr10	80116140	+
ENSMUSG00000003068	Stk11	chr10	80116242	+
ENSMUSG00000003068	Stk11	chr10	80116310	+
ENSMUSG00000003068	Stk11	chr10	80116454	+
ENSMUSG00000003068	Stk11	chr10	80116528	+
ENSMUSG00000003068	Stk11	chr10	80116601	+
ENSMUSG00000003068	Stk11	chr10	80128086	+
ENSMUSG00000003068	Stk11	chr10	80130457	+
ENSMUSG00000003068	Stk11	chr10	80130560	+
ENSMUSG00000003070	Efna2	chr10	80179833	+
ENSMUSG00000003070	Efna2	chr10	80188466	+
ENSMUSG00000003070	Efna2	chr10	80189042	+
ENSMUSG00000003070	Efna2	chr10	80189298	+
ENSMUSG00000003070	Efna2	chr10	80189738	+
ENSMUSG00000003070	Efna2	chr10	80189785	+
ENSMUSG00000003072	Atp5d	chr10	80145291	+
ENSMUSG00000003099	Ppp5c	chr7	17004652	-
ENSMUSG00000003099	Ppp5c	chr7	17009930	-
ENSMUSG00000003119	Cdk12	chr11	98250045	+
ENSMUSG00000003119	Cdk12	chr11	98250261	+
ENSMUSG00000003119	Cdk12	chr11	98250840	+
ENSMUSG00000003119	Cdk12	chr11	98251097	+
ENSMUSG00000003119	Cdk12	chr11	98251362	+
ENSMUSG00000003119	Cdk12	chr11	98277552	+
ENSMUSG00000003119	Cdk12	chr11	98277730	+
ENSMUSG00000003119	Cdk12	chr11	98277815	+
ENSMUSG00000003119	Cdk12	chr11	98278074	+
ENSMUSG00000003119	Cdk12	chr11	98278171	+
ENSMUSG00000003123	Lipe	chr7	25380795	-
ENSMUSG00000003123	Lipe	chr7	25380848	-
ENSMUSG00000003135	Cnot11	chr1	39536170	+
ENSMUSG00000003135	Cnot11	chr1	39545139	+
ENSMUSG00000003135	Cnot11	chr1	39545279	+
ENSMUSG00000003135	Cnot11	chr1	39546134	+
ENSMUSG00000003135	Cnot11	chr1	39546544	+
ENSMUSG00000003135	Cnot11	chr1	39546767	+
ENSMUSG00000003135	Cnot11	chr1	39546810	+
ENSMUSG00000003153	Slc2a3	chr6	122727836	-
ENSMUSG00000003153	Slc2a3	chr6	122729848	-
ENSMUSG00000003153	Slc2a3	chr6	122730034	-
ENSMUSG00000003153	Slc2a3	chr6	122730044	-
ENSMUSG00000003153	Slc2a3	chr6	122730056	-
ENSMUSG00000003154	Foxj2	chr6	122845043	+
ENSMUSG00000003166	Dgcr2	chr16	17840372	-
ENSMUSG00000003166	Dgcr2	chr16	17840810	-
ENSMUSG00000003166	Dgcr2	chr16	17840881	-
ENSMUSG00000003166	Dgcr2	chr16	17840918	-
ENSMUSG00000003166	Dgcr2	chr16	17841888	-
ENSMUSG00000003166	Dgcr2	chr16	17842108	-
ENSMUSG00000003166	Dgcr2	chr16	17842370	-
ENSMUSG00000003166	Dgcr2	chr16	17842419	-
ENSMUSG00000003166	Dgcr2	chr16	17842446	-
ENSMUSG00000003166	Dgcr2	chr16	17842465	-
ENSMUSG00000003166	Dgcr2	chr16	17842639	-
ENSMUSG00000003184	Irf3	chr7	44997841	+
ENSMUSG00000003184	Irf3	chr7	45000163	+
ENSMUSG00000003184	Irf3	chr7	45000499	+
ENSMUSG00000003184	Irf3	chr7	45001701	+
ENSMUSG00000003184	Irf3	chr7	45002237	+
ENSMUSG00000003184	Irf3	chr7	45002315	+
ENSMUSG00000003184	Irf3	chr7	45002321	+
ENSMUSG00000003190	Bcl2l12	chr7	44991420	-
ENSMUSG00000003190	Bcl2l12	chr7	44993002	-
ENSMUSG00000003200	Sh3gl1	chr17	56017042	-
ENSMUSG00000003200	Sh3gl1	chr17	56017100	-
ENSMUSG00000003200	Sh3gl1	chr17	56017410	-
ENSMUSG00000003200	Sh3gl1	chr17	56017411	-
ENSMUSG00000003208	Yju2	chr17	55967780	+
ENSMUSG00000003208	Yju2	chr17	55968254	+
ENSMUSG00000003208	Yju2	chr17	55968259	+
ENSMUSG00000003226	Ranbp2	chr10	58485790	+
ENSMUSG00000003226	Ranbp2	chr10	58492917	+
ENSMUSG00000003226	Ranbp2	chr10	58493698	+
ENSMUSG00000003226	Ranbp2	chr10	58493841	+
ENSMUSG00000003226	Ranbp2	chr10	58494319	+
ENSMUSG00000003234	Abcf3	chr16	20560552	+
ENSMUSG00000003234	Abcf3	chr16	20560607	+
ENSMUSG00000003299	Mrpl4	chr9	21008661	+
ENSMUSG00000003299	Mrpl4	chr9	21008709	+
ENSMUSG00000003308	Keap1	chr9	21230255	-
ENSMUSG00000003308	Keap1	chr9	21230320	-
ENSMUSG00000003308	Keap1	chr9	21230523	-
ENSMUSG00000003308	Keap1	chr9	21230669	-
ENSMUSG00000003308	Keap1	chr9	21233532	-
ENSMUSG00000003309	Ap1m2	chr9	21295604	-
ENSMUSG00000003344	Btbd2	chr10	80643322	-
ENSMUSG00000003344	Btbd2	chr10	80643338	-
ENSMUSG00000003344	Btbd2	chr10	80643851	-
ENSMUSG00000003344	Btbd2	chr10	80644768	-
ENSMUSG00000003345	Csnk1g2	chr10	80634451	+
ENSMUSG00000003345	Csnk1g2	chr10	80634557	+
ENSMUSG00000003345	Csnk1g2	chr10	80638089	+
ENSMUSG00000003345	Csnk1g2	chr10	80638133	+
ENSMUSG00000003345	Csnk1g2	chr10	80640207	+
ENSMUSG00000003345	Csnk1g2	chr10	80640208	+
ENSMUSG00000003345	Csnk1g2	chr10	80640484	+
ENSMUSG00000003345	Csnk1g2	chr10	80640485	+
ENSMUSG00000003346	Abhd17a	chr10	80583794	-
ENSMUSG00000003346	Abhd17a	chr10	80583795	-
ENSMUSG00000003346	Abhd17a	chr10	80586727	-
ENSMUSG00000003346	Abhd17a	chr10	80586935	-
ENSMUSG00000003346	Abhd17a	chr10	80586936	-
ENSMUSG00000003346	Abhd17a	chr10	80586970	-
ENSMUSG00000003348	Mob3a	chr10	80686572	-
ENSMUSG00000003348	Mob3a	chr10	80686952	-
ENSMUSG00000003348	Mob3a	chr10	80691452	-
ENSMUSG00000003352	Cacnb3	chr15	98641441	+
ENSMUSG00000003352	Cacnb3	chr15	98643399	+
ENSMUSG00000003352	Cacnb3	chr15	98643504	+
ENSMUSG00000003352	Cacnb3	chr15	98643561	+
ENSMUSG00000003352	Cacnb3	chr15	98644236	+
ENSMUSG00000003352	Cacnb3	chr15	98644404	+
ENSMUSG00000003355	Fkbp11	chr15	98724445	-
ENSMUSG00000003360	Ddx23	chr15	98645343	-
ENSMUSG00000003360	Ddx23	chr15	98645405	-
ENSMUSG00000003360	Ddx23	chr15	98645494	-
ENSMUSG00000003363	Pld3	chr7	27532253	-
ENSMUSG00000003363	Pld3	chr7	27535825	-
ENSMUSG00000003378	Grik5	chr7	25010018	-
ENSMUSG00000003378	Grik5	chr7	25010083	-
ENSMUSG00000003378	Grik5	chr7	25010141	-
ENSMUSG00000003378	Grik5	chr7	25010157	-
ENSMUSG00000003378	Grik5	chr7	25010229	-
ENSMUSG00000003378	Grik5	chr7	25013804	-
ENSMUSG00000003378	Grik5	chr7	25023064	-
ENSMUSG00000003378	Grik5	chr7	25023389	-
ENSMUSG00000003378	Grik5	chr7	25046186	-
ENSMUSG00000003378	Grik5	chr7	25046203	-
ENSMUSG00000003378	Grik5	chr7	25046301	-
ENSMUSG00000003378	Grik5	chr7	25059032	-
ENSMUSG00000003380	Rabac1	chr7	24969807	-
ENSMUSG00000003402	Prkcsh	chr9	22014006	+
ENSMUSG00000003410	Elavl3	chr9	22016119	-
ENSMUSG00000003410	Elavl3	chr9	22016259	-
ENSMUSG00000003410	Elavl3	chr9	22016492	-
ENSMUSG00000003410	Elavl3	chr9	22016726	-
ENSMUSG00000003421	Nosip	chr7	45076317	+
ENSMUSG00000003421	Nosip	chr7	45077561	+
ENSMUSG00000003421	Nosip	chr7	45077647	+
ENSMUSG00000003421	Nosip	chr7	45077800	+
ENSMUSG00000003429	Rps11	chr7	45122381	-
ENSMUSG00000003435	Supt5	chr7	28315248	-
ENSMUSG00000003435	Supt5	chr7	28316796	-
ENSMUSG00000003435	Supt5	chr7	28317022	-
ENSMUSG00000003435	Supt5	chr7	28320374	-
ENSMUSG00000003435	Supt5	chr7	28322010	-
ENSMUSG00000003435	Supt5	chr7	28322106	-
ENSMUSG00000003435	Supt5	chr7	28323792	-
ENSMUSG00000003438	Timm50	chr7	28305777	-
ENSMUSG00000003444	Med29	chr7	28386736	-
ENSMUSG00000003444	Med29	chr7	28386846	-
ENSMUSG00000003444	Med29	chr7	28386847	-
ENSMUSG00000003444	Med29	chr7	28386868	-
ENSMUSG00000003458	Ncstn	chr1	172066466	-
ENSMUSG00000003458	Ncstn	chr1	172066586	-
ENSMUSG00000003458	Ncstn	chr1	172066587	-
ENSMUSG00000003458	Ncstn	chr1	172066642	-
ENSMUSG00000003458	Ncstn	chr1	172068600	-
ENSMUSG00000003464	Pex19	chr1	172134422	+
ENSMUSG00000003464	Pex19	chr1	172134423	+
ENSMUSG00000003464	Pex19	chr1	172135817	+
ENSMUSG00000003469	Phyhip	chr14	70468054	+
ENSMUSG00000003469	Phyhip	chr14	70468155	+
ENSMUSG00000003469	Phyhip	chr14	70468513	+
ENSMUSG00000003469	Phyhip	chr14	70468567	+
ENSMUSG00000003526	Prodh	chr16	18084234	-
ENSMUSG00000003526	Prodh	chr16	18084240	-
ENSMUSG00000003526	Prodh	chr16	18084460	-
ENSMUSG00000003526	Prodh	chr16	18084601	-
ENSMUSG00000003526	Prodh	chr16	18084664	-
ENSMUSG00000003527	Ess2	chr16	17900754	-
ENSMUSG00000003527	Ess2	chr16	17901424	-
ENSMUSG00000003527	Ess2	chr16	17901503	-
ENSMUSG00000003527	Ess2	chr16	17901870	-
ENSMUSG00000003527	Ess2	chr16	17902027	-
ENSMUSG00000003527	Ess2	chr16	17902054	-
ENSMUSG00000003528	Slc25a1	chr16	17925260	-
ENSMUSG00000003534	Ddr1	chr17	35681831	-
ENSMUSG00000003534	Ddr1	chr17	35681903	-
ENSMUSG00000003534	Ddr1	chr17	35682066	-
ENSMUSG00000003534	Ddr1	chr17	35682067	-
ENSMUSG00000003534	Ddr1	chr17	35682080	-
ENSMUSG00000003534	Ddr1	chr17	35682138	-
ENSMUSG00000003534	Ddr1	chr17	35682326	-
ENSMUSG00000003534	Ddr1	chr17	35682327	-
ENSMUSG00000003534	Ddr1	chr17	35682377	-
ENSMUSG00000003534	Ddr1	chr17	35682637	-
ENSMUSG00000003534	Ddr1	chr17	35684263	-
ENSMUSG00000003534	Ddr1	chr17	35685100	-
ENSMUSG00000003534	Ddr1	chr17	35687184	-
ENSMUSG00000003534	Ddr1	chr17	35690011	-
ENSMUSG00000003534	Ddr1	chr17	35692862	-
ENSMUSG00000003541	Ier3	chr17	35821796	+
ENSMUSG00000003541	Ier3	chr17	35822258	+
ENSMUSG00000003541	Ier3	chr17	35822471	+
ENSMUSG00000003559	As3mt	chr19	46707504	+
ENSMUSG00000003559	As3mt	chr19	46740617	+
ENSMUSG00000003573	Homer3	chr8	70286047	+
ENSMUSG00000003573	Homer3	chr8	70293344	+
ENSMUSG00000003573	Homer3	chr8	70293572	+
ENSMUSG00000003573	Homer3	chr8	70293731	+
ENSMUSG00000003573	Homer3	chr8	70294096	+
ENSMUSG00000003573	Homer3	chr8	70294177	+
ENSMUSG00000003573	Homer3	chr8	70294178	+
ENSMUSG00000003575	Crtc1	chr8	70386071	-
ENSMUSG00000003644	Rps6ka1	chr4	133847307	-
ENSMUSG00000003644	Rps6ka1	chr4	133847575	-
ENSMUSG00000003644	Rps6ka1	chr4	133847624	-
ENSMUSG00000003644	Rps6ka1	chr4	133847736	-
ENSMUSG00000003644	Rps6ka1	chr4	133847861	-
ENSMUSG00000003644	Rps6ka1	chr4	133848040	-
ENSMUSG00000003644	Rps6ka1	chr4	133848133	-
ENSMUSG00000003644	Rps6ka1	chr4	133867171	-
ENSMUSG00000003644	Rps6ka1	chr4	133869309	-
ENSMUSG00000003644	Rps6ka1	chr4	133869528	-
ENSMUSG00000003680	Taf6l	chr19	8774660	-
ENSMUSG00000003680	Taf6l	chr19	8774867	-
ENSMUSG00000003680	Taf6l	chr19	8774971	-
ENSMUSG00000003680	Taf6l	chr19	8775067	-
ENSMUSG00000003680	Taf6l	chr19	8775091	-
ENSMUSG00000003680	Taf6l	chr19	8775187	-
ENSMUSG00000003680	Taf6l	chr19	8775199	-
ENSMUSG00000003680	Taf6l	chr19	8775472	-
ENSMUSG00000003680	Taf6l	chr19	8778663	-
ENSMUSG00000003680	Taf6l	chr19	8778912	-
ENSMUSG00000003721	Insig2	chr1	121305056	-
ENSMUSG00000003731	Kpna6	chr4	129644426	-
ENSMUSG00000003731	Kpna6	chr4	129644716	-
ENSMUSG00000003731	Kpna6	chr4	129645173	-
ENSMUSG00000003731	Kpna6	chr4	129645895	-
ENSMUSG00000003731	Kpna6	chr4	129647688	-
ENSMUSG00000003731	Kpna6	chr4	129647806	-
ENSMUSG00000003731	Kpna6	chr4	129647815	-
ENSMUSG00000003731	Kpna6	chr4	129647869	-
ENSMUSG00000003731	Kpna6	chr4	129649289	-
ENSMUSG00000003731	Kpna6	chr4	129653953	-
ENSMUSG00000003731	Kpna6	chr4	129654310	-
ENSMUSG00000003731	Kpna6	chr4	129655433	-
ENSMUSG00000003731	Kpna6	chr4	129655452	-
ENSMUSG00000003746	Man1a	chr10	53905224	-
ENSMUSG00000003746	Man1a	chr10	53905576	-
ENSMUSG00000003746	Man1a	chr10	53907104	-
ENSMUSG00000003752	Itpkc	chr7	27207406	-
ENSMUSG00000003752	Itpkc	chr7	27207447	-
ENSMUSG00000003752	Itpkc	chr7	27207455	-
ENSMUSG00000003752	Itpkc	chr7	27207476	-
ENSMUSG00000003752	Itpkc	chr7	27207678	-
ENSMUSG00000003752	Itpkc	chr7	27207777	-
ENSMUSG00000003752	Itpkc	chr7	27208281	-
ENSMUSG00000003762	Coq8b	chr7	27257532	+
ENSMUSG00000003779	Kif20a	chr18	34632706	+
ENSMUSG00000003809	Gcdh	chr8	84886514	-
ENSMUSG00000003809	Gcdh	chr8	84886573	-
ENSMUSG00000003809	Gcdh	chr8	84886578	-
ENSMUSG00000003809	Gcdh	chr8	84886877	-
ENSMUSG00000003809	Gcdh	chr8	84893815	-
ENSMUSG00000003814	Calr	chr8	84842187	-
ENSMUSG00000003814	Calr	chr8	84842554	-
ENSMUSG00000003814	Calr	chr8	84842618	-
ENSMUSG00000003814	Calr	chr8	84842619	-
ENSMUSG00000003814	Calr	chr8	84844490	-
ENSMUSG00000003847	Nfat5	chr8	107379017	+
ENSMUSG00000003848	Nob1	chr8	107412565	-
ENSMUSG00000003848	Nob1	chr8	107412566	-
ENSMUSG00000003848	Nob1	chr8	107412571	-
ENSMUSG00000003848	Nob1	chr8	107412727	-
ENSMUSG00000003848	Nob1	chr8	107412728	-
ENSMUSG00000003848	Nob1	chr8	107412759	-
ENSMUSG00000003848	Nob1	chr8	107412824	-
ENSMUSG00000003873	Bax	chr7	45461844	-
ENSMUSG00000003923	Tfam	chr10	71225863	-
ENSMUSG00000003923	Tfam	chr10	71226098	-
ENSMUSG00000003923	Tfam	chr10	71226522	-
ENSMUSG00000003923	Tfam	chr10	71226693	-
ENSMUSG00000003923	Tfam	chr10	71227936	-
ENSMUSG00000003923	Tfam	chr10	71228296	-
ENSMUSG00000003923	Tfam	chr10	71228428	-
ENSMUSG00000003929	Zfp81	chr17	33329549	-
ENSMUSG00000003929	Zfp81	chr17	33330818	-
ENSMUSG00000003929	Zfp81	chr17	33333639	-
ENSMUSG00000003929	Zfp81	chr17	33334423	-
ENSMUSG00000003929	Zfp81	chr17	33334776	-
ENSMUSG00000003929	Zfp81	chr17	33334870	-
ENSMUSG00000003929	Zfp81	chr17	33335028	-
ENSMUSG00000003929	Zfp81	chr17	33335094	-
ENSMUSG00000003929	Zfp81	chr17	33335179	-
ENSMUSG00000003934	Efnb3	chr11	69554581	-
ENSMUSG00000003934	Efnb3	chr11	69554746	-
ENSMUSG00000003934	Efnb3	chr11	69555060	-
ENSMUSG00000003934	Efnb3	chr11	69559857	-
ENSMUSG00000003992	Ssbp2	chr13	91675122	+
ENSMUSG00000003992	Ssbp2	chr13	91701007	+
ENSMUSG00000003992	Ssbp2	chr13	91701054	+
ENSMUSG00000004018	Fancl	chr11	26468365	+
ENSMUSG00000004031	Brinp2	chr1	158245811	-
ENSMUSG00000004032	Gstm5	chr3	107897258	+
ENSMUSG00000004032	Gstm5	chr3	107897495	+
ENSMUSG00000004032	Gstm5	chr3	107897519	+
ENSMUSG00000004035	Gstm7	chr3	107926493	-
ENSMUSG00000004035	Gstm7	chr3	107926889	-
ENSMUSG00000004044	Cavin1	chr11	100957487	-
ENSMUSG00000004054	Map3k11	chr19	5690707	+
ENSMUSG00000004054	Map3k11	chr19	5696155	+
ENSMUSG00000004054	Map3k11	chr19	5696762	+
ENSMUSG00000004054	Map3k11	chr19	5700897	+
ENSMUSG00000004054	Map3k11	chr19	5702210	+
ENSMUSG00000004054	Map3k11	chr19	5702241	+
ENSMUSG00000004054	Map3k11	chr19	5702280	+
ENSMUSG00000004054	Map3k11	chr19	5702449	+
ENSMUSG00000004056	Akt2	chr7	27618304	+
ENSMUSG00000004056	Akt2	chr7	27636274	+
ENSMUSG00000004056	Akt2	chr7	27636298	+
ENSMUSG00000004056	Akt2	chr7	27636466	+
ENSMUSG00000004056	Akt2	chr7	27637132	+
ENSMUSG00000004056	Akt2	chr7	27638074	+
ENSMUSG00000004056	Akt2	chr7	27638212	+
ENSMUSG00000004056	Akt2	chr7	27638364	+
ENSMUSG00000004056	Akt2	chr7	27638877	+
ENSMUSG00000004056	Akt2	chr7	27638896	+
ENSMUSG00000004069	Dnaja3	chr16	4706848	+
ENSMUSG00000004070	Hmox2	chr16	4763763	+
ENSMUSG00000004070	Hmox2	chr16	4764736	+
ENSMUSG00000004070	Hmox2	chr16	4764880	+
ENSMUSG00000004070	Hmox2	chr16	4764929	+
ENSMUSG00000004070	Hmox2	chr16	4764950	+
ENSMUSG00000004070	Hmox2	chr16	4764951	+
ENSMUSG00000004070	Hmox2	chr16	4764978	+
ENSMUSG00000004070	Hmox2	chr16	4765774	+
ENSMUSG00000004070	Hmox2	chr16	4765779	+
ENSMUSG00000004070	Hmox2	chr16	4766176	+
ENSMUSG00000004071	Cdip1	chr16	4765639	-
ENSMUSG00000004071	Cdip1	chr16	4765655	-
ENSMUSG00000004071	Cdip1	chr16	4765956	-
ENSMUSG00000004071	Cdip1	chr16	4766884	-
ENSMUSG00000004071	Cdip1	chr16	4767022	-
ENSMUSG00000004071	Cdip1	chr16	4767779	-
ENSMUSG00000004071	Cdip1	chr16	4768292	-
ENSMUSG00000004071	Cdip1	chr16	4768522	-
ENSMUSG00000004096	Cwc15	chr9	14502912	+
ENSMUSG00000004099	Dnmt1	chr9	20912616	-
ENSMUSG00000004099	Dnmt1	chr9	20918215	-
ENSMUSG00000004100	Ppan	chr9	20892066	+
ENSMUSG00000004100	Ppan	chr9	20892139	+
ENSMUSG00000004105	Angptl2	chr2	33228748	+
ENSMUSG00000004105	Angptl2	chr2	33246381	+
ENSMUSG00000004127	Trmt10a	chr3	138156825	+
ENSMUSG00000004127	Trmt10a	chr3	138156852	+
ENSMUSG00000004127	Trmt10a	chr3	138157145	+
ENSMUSG00000004127	Trmt10a	chr3	138157369	+
ENSMUSG00000004127	Trmt10a	chr3	138157437	+
ENSMUSG00000004127	Trmt10a	chr3	138157877	+
ENSMUSG00000004127	Trmt10a	chr3	138158230	+
ENSMUSG00000004151	Etv1	chr12	38866449	+
ENSMUSG00000004151	Etv1	chr12	38869922	+
ENSMUSG00000004207	Psap	chr10	60293455	+
ENSMUSG00000004207	Psap	chr10	60294642	+
ENSMUSG00000004221	Ikbkg	chrX	74448486	+
ENSMUSG00000004221	Ikbkg	chrX	74450394	+
ENSMUSG00000004221	Ikbkg	chrX	74450724	+
ENSMUSG00000004221	Ikbkg	chrX	74450836	+
ENSMUSG00000004221	Ikbkg	chrX	74450873	+
ENSMUSG00000004221	Ikbkg	chrX	74451247	+
ENSMUSG00000004221	Ikbkg	chrX	74451427	+
ENSMUSG00000004231	Pax2	chr19	44837647	+
ENSMUSG00000004263	Atn1	chr6	124745060	-
ENSMUSG00000004263	Atn1	chr6	124745199	-
ENSMUSG00000004263	Atn1	chr6	124745844	-
ENSMUSG00000004264	Phb2	chr6	124716087	+
ENSMUSG00000004264	Phb2	chr6	124716111	+
ENSMUSG00000004264	Phb2	chr6	124716124	+
ENSMUSG00000004264	Phb2	chr6	124716184	+
ENSMUSG00000004264	Phb2	chr6	124716278	+
ENSMUSG00000004264	Phb2	chr6	124716293	+
ENSMUSG00000004264	Phb2	chr6	124716744	+
ENSMUSG00000004266	Ptpn6	chr6	124720725	-
ENSMUSG00000004266	Ptpn6	chr6	124720838	-
ENSMUSG00000004267	Eno2	chr6	124760242	-
ENSMUSG00000004267	Eno2	chr6	124760346	-
ENSMUSG00000004267	Eno2	chr6	124760530	-
ENSMUSG00000004267	Eno2	chr6	124766113	-
ENSMUSG00000004267	Eno2	chr6	124767055	-
ENSMUSG00000004267	Eno2	chr6	124767071	-
ENSMUSG00000004268	Emg1	chr6	124704512	-
ENSMUSG00000004268	Emg1	chr6	124704513	-
ENSMUSG00000004268	Emg1	chr6	124704684	-
ENSMUSG00000004268	Emg1	chr6	124704731	-
ENSMUSG00000004268	Emg1	chr6	124704831	-
ENSMUSG00000004268	Emg1	chr6	124705144	-
ENSMUSG00000004268	Emg1	chr6	124711884	-
ENSMUSG00000004270	Lpcat3	chr6	124702466	+
ENSMUSG00000004270	Lpcat3	chr6	124703521	+
ENSMUSG00000004319	Clcn3	chr8	60911406	-
ENSMUSG00000004319	Clcn3	chr8	60913069	-
ENSMUSG00000004319	Clcn3	chr8	60919388	-
ENSMUSG00000004319	Clcn3	chr8	60919415	-
ENSMUSG00000004356	Utp20	chr10	88746923	-
ENSMUSG00000004359	Spic	chr10	88674893	-
ENSMUSG00000004364	Cul3	chr1	80267107	-
ENSMUSG00000004364	Cul3	chr1	80267108	-
ENSMUSG00000004364	Cul3	chr1	80267125	-
ENSMUSG00000004364	Cul3	chr1	80267126	-
ENSMUSG00000004364	Cul3	chr1	80267223	-
ENSMUSG00000004364	Cul3	chr1	80271639	-
ENSMUSG00000004364	Cul3	chr1	80282644	-
ENSMUSG00000004364	Cul3	chr1	80283736	-
ENSMUSG00000004383	Large1	chr8	72814604	-
ENSMUSG00000004383	Large1	chr8	72814743	-
ENSMUSG00000004383	Large1	chr8	72814796	-
ENSMUSG00000004383	Large1	chr8	72815026	-
ENSMUSG00000004383	Large1	chr8	72815076	-
ENSMUSG00000004383	Large1	chr8	72815374	-
ENSMUSG00000004383	Large1	chr8	72815390	-
ENSMUSG00000004383	Large1	chr8	72815436	-
ENSMUSG00000004383	Large1	chr8	72815623	-
ENSMUSG00000004383	Large1	chr8	72815661	-
ENSMUSG00000004383	Large1	chr8	72818219	-
ENSMUSG00000004393	Ddx56	chr11	6259079	-
ENSMUSG00000004393	Ddx56	chr11	6259082	-
ENSMUSG00000004393	Ddx56	chr11	6259083	-
ENSMUSG00000004393	Ddx56	chr11	6259162	-
ENSMUSG00000004394	Tmed4	chr11	6270508	-
ENSMUSG00000004394	Tmed4	chr11	6270600	-
ENSMUSG00000004446	Bid	chr6	120893324	-
ENSMUSG00000004446	Bid	chr6	120893387	-
ENSMUSG00000004446	Bid	chr6	120893432	-
ENSMUSG00000004446	Bid	chr6	120893864	-
ENSMUSG00000004451	Ralb	chr1	119471009	-
ENSMUSG00000004451	Ralb	chr1	119471583	-
ENSMUSG00000004455	Ppp1cc	chr5	122169006	+
ENSMUSG00000004455	Ppp1cc	chr5	122174170	+
ENSMUSG00000004455	Ppp1cc	chr5	122174780	+
ENSMUSG00000004455	Ppp1cc	chr5	122174995	+
ENSMUSG00000004455	Ppp1cc	chr5	122175118	+
ENSMUSG00000004455	Ppp1cc	chr5	122175148	+
ENSMUSG00000004455	Ppp1cc	chr5	122175174	+
ENSMUSG00000004460	Dnajb11	chr16	22868721	+
ENSMUSG00000004460	Dnajb11	chr16	22872272	+
ENSMUSG00000004462	Tbccd1	chr16	22813738	-
ENSMUSG00000004462	Tbccd1	chr16	22818397	-
ENSMUSG00000004462	Tbccd1	chr16	22822329	-
ENSMUSG00000004462	Tbccd1	chr16	22822343	-
ENSMUSG00000004473	Clec11a	chr7	44304537	-
ENSMUSG00000004500	Zfp324	chr7	12973276	+
ENSMUSG00000004500	Zfp324	chr7	12973618	+
ENSMUSG00000004508	Gab2	chr7	97308552	+
ENSMUSG00000004530	Coro1c	chr5	113842703	-
ENSMUSG00000004530	Coro1c	chr5	113842704	-
ENSMUSG00000004530	Coro1c	chr5	113842896	-
ENSMUSG00000004530	Coro1c	chr5	113842897	-
ENSMUSG00000004530	Coro1c	chr5	113843374	-
ENSMUSG00000004530	Coro1c	chr5	113843684	-
ENSMUSG00000004530	Coro1c	chr5	113843986	-
ENSMUSG00000004530	Coro1c	chr5	113844264	-
ENSMUSG00000004530	Coro1c	chr5	113845234	-
ENSMUSG00000004535	Tax1bp1	chr6	52739663	+
ENSMUSG00000004591	Pkn2	chr3	142791020	-
ENSMUSG00000004591	Pkn2	chr3	142792661	-
ENSMUSG00000004591	Pkn2	chr3	142793113	-
ENSMUSG00000004591	Pkn2	chr3	142793606	-
ENSMUSG00000004631	Sgce	chr6	4717992	-
ENSMUSG00000004633	Chn2	chr6	54220437	+
ENSMUSG00000004633	Chn2	chr6	54273139	+
ENSMUSG00000004633	Chn2	chr6	54293081	+
ENSMUSG00000004633	Chn2	chr6	54295829	+
ENSMUSG00000004633	Chn2	chr6	54301125	+
ENSMUSG00000004633	Chn2	chr6	54301342	+
ENSMUSG00000004637	Wwox	chr8	114445359	+
ENSMUSG00000004637	Wwox	chr8	114448176	+
ENSMUSG00000004637	Wwox	chr8	114706290	+
ENSMUSG00000004637	Wwox	chr8	115352011	+
ENSMUSG00000004642	Slbp	chr5	33640133	-
ENSMUSG00000004642	Slbp	chr5	33640503	-
ENSMUSG00000004655	Aqp1	chr6	55348105	+
ENSMUSG00000004655	Aqp1	chr6	55348538	+
ENSMUSG00000004661	Arid3b	chr9	57791020	-
ENSMUSG00000004667	Polr2e	chr10	80035984	-
ENSMUSG00000004667	Polr2e	chr10	80035985	-
ENSMUSG00000004667	Polr2e	chr10	80036101	-
ENSMUSG00000004667	Polr2e	chr10	80036205	-
ENSMUSG00000004667	Polr2e	chr10	80036281	-
ENSMUSG00000004667	Polr2e	chr10	80036669	-
ENSMUSG00000004667	Polr2e	chr10	80037258	-
ENSMUSG00000004677	Myo9b	chr8	71355738	+
ENSMUSG00000004677	Myo9b	chr8	71356333	+
ENSMUSG00000004677	Myo9b	chr8	71359882	+
ENSMUSG00000004677	Myo9b	chr8	71359905	+
ENSMUSG00000004677	Myo9b	chr8	71359924	+
ENSMUSG00000004677	Myo9b	chr8	71359976	+
ENSMUSG00000004677	Myo9b	chr8	71360113	+
ENSMUSG00000004677	Myo9b	chr8	71360303	+
ENSMUSG00000004677	Myo9b	chr8	71360331	+
ENSMUSG00000004677	Myo9b	chr8	71360383	+
ENSMUSG00000004677	Myo9b	chr8	71360572	+
ENSMUSG00000004677	Myo9b	chr8	71360579	+
ENSMUSG00000004698	Hdac9	chr12	34371771	-
ENSMUSG00000004771	Rab11a	chr9	64716295	-
ENSMUSG00000004771	Rab11a	chr9	64716624	-
ENSMUSG00000004771	Rab11a	chr9	64716856	-
ENSMUSG00000004788	Eif2b2	chr12	85226292	+
ENSMUSG00000004788	Eif2b2	chr12	85226293	+
ENSMUSG00000004788	Eif2b2	chr12	85226380	+
ENSMUSG00000004789	Dlst	chr12	85134086	+
ENSMUSG00000004791	Pgf	chr12	85166688	-
ENSMUSG00000004791	Pgf	chr12	85166792	-
ENSMUSG00000004798	Ulk2	chr11	61776556	-
ENSMUSG00000004798	Ulk2	chr11	61777229	-
ENSMUSG00000004798	Ulk2	chr11	61777533	-
ENSMUSG00000004798	Ulk2	chr11	61777761	-
ENSMUSG00000004798	Ulk2	chr11	61787453	-
ENSMUSG00000004798	Ulk2	chr11	61791443	-
ENSMUSG00000004815	Dgkq	chr5	108647461	-
ENSMUSG00000004815	Dgkq	chr5	108647592	-
ENSMUSG00000004843	Chmp2b	chr16	65539456	-
ENSMUSG00000004843	Chmp2b	chr16	65539596	-
ENSMUSG00000004843	Chmp2b	chr16	65539655	-
ENSMUSG00000004843	Chmp2b	chr16	65539716	-
ENSMUSG00000004843	Chmp2b	chr16	65540072	-
ENSMUSG00000004846	Plod3	chr5	136989981	+
ENSMUSG00000004846	Plod3	chr5	136991366	+
ENSMUSG00000004846	Plod3	chr5	136996451	+
ENSMUSG00000004846	Plod3	chr5	136996452	+
ENSMUSG00000004846	Plod3	chr5	136996568	+
ENSMUSG00000004864	Mapk13	chr17	28778452	+
ENSMUSG00000004864	Mapk13	chr17	28778594	+
ENSMUSG00000004865	Srpk1	chr17	28588537	-
ENSMUSG00000004865	Srpk1	chr17	28588621	-
ENSMUSG00000004865	Srpk1	chr17	28588688	-
ENSMUSG00000004865	Srpk1	chr17	28589027	-
ENSMUSG00000004865	Srpk1	chr17	28589644	-
ENSMUSG00000004865	Srpk1	chr17	28589821	-
ENSMUSG00000004865	Srpk1	chr17	28589834	-
ENSMUSG00000004865	Srpk1	chr17	28589995	-
ENSMUSG00000004865	Srpk1	chr17	28590020	-
ENSMUSG00000004865	Srpk1	chr17	28599626	-
ENSMUSG00000004865	Srpk1	chr17	28600275	-
ENSMUSG00000004880	Lbr	chr1	181816798	-
ENSMUSG00000004880	Lbr	chr1	181816942	-
ENSMUSG00000004902	Slc25a18	chr6	120792419	+
ENSMUSG00000004929	Thop1	chr10	81082198	+
ENSMUSG00000004929	Thop1	chr10	81082205	+
ENSMUSG00000004931	Apba3	chr10	81268983	+
ENSMUSG00000004931	Apba3	chr10	81269052	+
ENSMUSG00000004931	Apba3	chr10	81269164	+
ENSMUSG00000004931	Apba3	chr10	81269443	+
ENSMUSG00000004934	Pias4	chr10	81153394	-
ENSMUSG00000004934	Pias4	chr10	81153491	-
ENSMUSG00000004934	Pias4	chr10	81153706	-
ENSMUSG00000004934	Pias4	chr10	81153707	-
ENSMUSG00000004934	Pias4	chr10	81153871	-
ENSMUSG00000004934	Pias4	chr10	81154009	-
ENSMUSG00000004934	Pias4	chr10	81163885	-
ENSMUSG00000004934	Pias4	chr10	81163919	-
ENSMUSG00000004934	Pias4	chr10	81164107	-
ENSMUSG00000004936	Map2k1	chr9	64186331	-
ENSMUSG00000004936	Map2k1	chr9	64186332	-
ENSMUSG00000004936	Map2k1	chr9	64186758	-
ENSMUSG00000004937	Sgta	chr10	81044420	-
ENSMUSG00000004937	Sgta	chr10	81044525	-
ENSMUSG00000004937	Sgta	chr10	81044557	-
ENSMUSG00000004937	Sgta	chr10	81044558	-
ENSMUSG00000004937	Sgta	chr10	81044685	-
ENSMUSG00000004937	Sgta	chr10	81044686	-
ENSMUSG00000004937	Sgta	chr10	81044906	-
ENSMUSG00000004937	Sgta	chr10	81048908	-
ENSMUSG00000004937	Sgta	chr10	81051031	-
ENSMUSG00000004945	Tmem242	chr17	5411151	-
ENSMUSG00000004947	Dtx2	chr5	136032741	+
ENSMUSG00000004980	Hnrnpa2b1	chr6	51462348	-
ENSMUSG00000004980	Hnrnpa2b1	chr6	51462852	-
ENSMUSG00000004980	Hnrnpa2b1	chr6	51464112	-
ENSMUSG00000004994	Ccdc130	chr8	84258430	-
ENSMUSG00000004994	Ccdc130	chr8	84258439	-
ENSMUSG00000004994	Ccdc130	chr8	84258666	-
ENSMUSG00000004994	Ccdc130	chr8	84258856	-
ENSMUSG00000004994	Ccdc130	chr8	84264325	-
ENSMUSG00000004996	Mri1	chr8	84251234	-
ENSMUSG00000005043	Sgsh	chr11	119343735	-
ENSMUSG00000005043	Sgsh	chr11	119343840	-
ENSMUSG00000005043	Sgsh	chr11	119343938	-
ENSMUSG00000005043	Sgsh	chr11	119344057	-
ENSMUSG00000005043	Sgsh	chr11	119344360	-
ENSMUSG00000005043	Sgsh	chr11	119344574	-
ENSMUSG00000005057	Sh2b2	chr5	136218588	-
ENSMUSG00000005069	Pex5	chr6	124397131	-
ENSMUSG00000005069	Pex5	chr6	124397406	-
ENSMUSG00000005069	Pex5	chr6	124398084	-
ENSMUSG00000005069	Pex5	chr6	124398412	-
ENSMUSG00000005069	Pex5	chr6	124398896	-
ENSMUSG00000005087	Cd44	chr2	102811192	-
ENSMUSG00000005087	Cd44	chr2	102811384	-
ENSMUSG00000005087	Cd44	chr2	102811735	-
ENSMUSG00000005089	Slc1a2	chr2	102790506	+
ENSMUSG00000005103	Wdr1	chr5	38527528	-
ENSMUSG00000005103	Wdr1	chr5	38527785	-
ENSMUSG00000005103	Wdr1	chr5	38540095	-
ENSMUSG00000005124	Ccn4	chr15	66919932	+
ENSMUSG00000005124	Ccn4	chr15	66919983	+
ENSMUSG00000005124	Ccn4	chr15	66922843	+
ENSMUSG00000005125	Ndrg1	chr15	66948433	-
ENSMUSG00000005125	Ndrg1	chr15	66960509	-
ENSMUSG00000005142	Man2b1	chr8	85085479	+
ENSMUSG00000005142	Man2b1	chr8	85092862	+
ENSMUSG00000005142	Man2b1	chr8	85097586	+
ENSMUSG00000005148	Klf5	chr14	99313844	+
ENSMUSG00000005150	Wdr83	chr8	85079955	-
ENSMUSG00000005150	Wdr83	chr8	85080101	-
ENSMUSG00000005150	Wdr83	chr8	85080379	-
ENSMUSG00000005161	Prdx2	chr8	84974619	+
ENSMUSG00000005198	Polr2a	chr11	69734221	-
ENSMUSG00000005204	Senp3	chr11	69673190	-
ENSMUSG00000005204	Senp3	chr11	69680680	-
ENSMUSG00000005204	Senp3	chr11	69680818	-
ENSMUSG00000005225	Plekha8	chr6	54635727	+
ENSMUSG00000005225	Plekha8	chr6	54640815	+
ENSMUSG00000005233	Spc25	chr2	69194211	-
ENSMUSG00000005233	Spc25	chr2	69194308	-
ENSMUSG00000005251	Ripk4	chr16	97741991	-
ENSMUSG00000005251	Ripk4	chr16	97742892	-
ENSMUSG00000005262	Ufd1	chr16	18834430	+
ENSMUSG00000005262	Ufd1	chr16	18834912	+
ENSMUSG00000005262	Ufd1	chr16	18835242	+
ENSMUSG00000005299	Letm1	chr5	33740296	-
ENSMUSG00000005338	Cadm3	chr1	173334441	-
ENSMUSG00000005338	Cadm3	chr1	173334884	-
ENSMUSG00000005338	Cadm3	chr1	173335366	-
ENSMUSG00000005338	Cadm3	chr1	173335809	-
ENSMUSG00000005338	Cadm3	chr1	173336150	-
ENSMUSG00000005338	Cadm3	chr1	173336954	-
ENSMUSG00000005338	Cadm3	chr1	173346446	-
ENSMUSG00000005338	Cadm3	chr1	173346548	-
ENSMUSG00000005357	Slc1a6	chr10	78814705	+
ENSMUSG00000005357	Slc1a6	chr10	78814735	+
ENSMUSG00000005360	Slc1a3	chr15	8635471	-
ENSMUSG00000005360	Slc1a3	chr15	8635492	-
ENSMUSG00000005362	Crbn	chr6	106780781	-
ENSMUSG00000005362	Crbn	chr6	106781036	-
ENSMUSG00000005362	Crbn	chr6	106783506	-
ENSMUSG00000005362	Crbn	chr6	106790886	-
ENSMUSG00000005370	Msh6	chr17	87985460	+
ENSMUSG00000005370	Msh6	chr17	87985500	+
ENSMUSG00000005370	Msh6	chr17	87986078	+
ENSMUSG00000005370	Msh6	chr17	87986134	+
ENSMUSG00000005370	Msh6	chr17	87986900	+
ENSMUSG00000005370	Msh6	chr17	87986901	+
ENSMUSG00000005371	Fbxo11	chr17	87991678	-
ENSMUSG00000005371	Fbxo11	chr17	87991819	-
ENSMUSG00000005371	Fbxo11	chr17	87991831	-
ENSMUSG00000005371	Fbxo11	chr17	87991937	-
ENSMUSG00000005371	Fbxo11	chr17	87991955	-
ENSMUSG00000005371	Fbxo11	chr17	87991999	-
ENSMUSG00000005374	Tbl2	chr5	135159516	+
ENSMUSG00000005374	Tbl2	chr5	135160484	+
ENSMUSG00000005374	Tbl2	chr5	135160649	+
ENSMUSG00000005374	Tbl2	chr5	135162227	+
ENSMUSG00000005374	Tbl2	chr5	135163186	+
ENSMUSG00000005374	Tbl2	chr5	135163529	+
ENSMUSG00000005378	Bud23	chr5	135053231	-
ENSMUSG00000005378	Bud23	chr5	135053232	-
ENSMUSG00000005378	Bud23	chr5	135060785	-
ENSMUSG00000005397	Nid1	chr13	13511406	+
ENSMUSG00000005410	Mcm5	chr8	75127422	+
ENSMUSG00000005410	Mcm5	chr8	75127501	+
ENSMUSG00000005410	Mcm5	chr8	75127502	+
ENSMUSG00000005410	Mcm5	chr8	75128366	+
ENSMUSG00000005417	Mprip	chr11	59752810	+
ENSMUSG00000005417	Mprip	chr11	59752823	+
ENSMUSG00000005417	Mprip	chr11	59752855	+
ENSMUSG00000005417	Mprip	chr11	59752947	+
ENSMUSG00000005417	Mprip	chr11	59753008	+
ENSMUSG00000005417	Mprip	chr11	59755079	+
ENSMUSG00000005417	Mprip	chr11	59764489	+
ENSMUSG00000005417	Mprip	chr11	59775571	+
ENSMUSG00000005417	Mprip	chr11	59775710	+
ENSMUSG00000005417	Mprip	chr11	59775944	+
ENSMUSG00000005442	Cic	chr7	25291603	+
ENSMUSG00000005442	Cic	chr7	25291643	+
ENSMUSG00000005442	Cic	chr7	25292471	+
ENSMUSG00000005442	Cic	chr7	25293319	+
ENSMUSG00000005442	Cic	chr7	25293589	+
ENSMUSG00000005447	Pafah1b3	chr7	25295100	-
ENSMUSG00000005469	Prkaca	chr8	83973160	+
ENSMUSG00000005469	Prkaca	chr8	83990882	+
ENSMUSG00000005469	Prkaca	chr8	83995505	+
ENSMUSG00000005481	Ddx39	chr8	83721734	+
ENSMUSG00000005483	Dnajb1	chr8	83609979	+
ENSMUSG00000005483	Dnajb1	chr8	83610036	+
ENSMUSG00000005483	Dnajb1	chr8	83610838	+
ENSMUSG00000005483	Dnajb1	chr8	83610839	+
ENSMUSG00000005483	Dnajb1	chr8	83610978	+
ENSMUSG00000005483	Dnajb1	chr8	83611016	+
ENSMUSG00000005483	Dnajb1	chr8	83611037	+
ENSMUSG00000005483	Dnajb1	chr8	83611093	+
ENSMUSG00000005483	Dnajb1	chr8	83611292	+
ENSMUSG00000005483	Dnajb1	chr8	83611331	+
ENSMUSG00000005501	Usp40	chr1	87945541	-
ENSMUSG00000005501	Usp40	chr1	87945890	-
ENSMUSG00000005501	Usp40	chr1	87946028	-
ENSMUSG00000005501	Usp40	chr1	87946113	-
ENSMUSG00000005501	Usp40	chr1	87946292	-
ENSMUSG00000005501	Usp40	chr1	87946316	-
ENSMUSG00000005501	Usp40	chr1	87946381	-
ENSMUSG00000005501	Usp40	chr1	87946566	-
ENSMUSG00000005501	Usp40	chr1	87946766	-
ENSMUSG00000005501	Usp40	chr1	87946773	-
ENSMUSG00000005501	Usp40	chr1	87946819	-
ENSMUSG00000005501	Usp40	chr1	87946920	-
ENSMUSG00000005501	Usp40	chr1	87947044	-
ENSMUSG00000005501	Usp40	chr1	87947056	-
ENSMUSG00000005501	Usp40	chr1	87947084	-
ENSMUSG00000005501	Usp40	chr1	87947089	-
ENSMUSG00000005501	Usp40	chr1	87947094	-
ENSMUSG00000005501	Usp40	chr1	87947099	-
ENSMUSG00000005501	Usp40	chr1	87947115	-
ENSMUSG00000005501	Usp40	chr1	87947137	-
ENSMUSG00000005501	Usp40	chr1	87947251	-
ENSMUSG00000005501	Usp40	chr1	87947279	-
ENSMUSG00000005501	Usp40	chr1	87947302	-
ENSMUSG00000005501	Usp40	chr1	87947442	-
ENSMUSG00000005501	Usp40	chr1	87947470	-
ENSMUSG00000005501	Usp40	chr1	87947476	-
ENSMUSG00000005501	Usp40	chr1	87947515	-
ENSMUSG00000005501	Usp40	chr1	87947562	-
ENSMUSG00000005501	Usp40	chr1	87947653	-
ENSMUSG00000005501	Usp40	chr1	87947735	-
ENSMUSG00000005501	Usp40	chr1	87947778	-
ENSMUSG00000005501	Usp40	chr1	87947829	-
ENSMUSG00000005501	Usp40	chr1	87948058	-
ENSMUSG00000005501	Usp40	chr1	87948169	-
ENSMUSG00000005501	Usp40	chr1	87948216	-
ENSMUSG00000005501	Usp40	chr1	87948339	-
ENSMUSG00000005501	Usp40	chr1	87948427	-
ENSMUSG00000005501	Usp40	chr1	87948452	-
ENSMUSG00000005501	Usp40	chr1	87950289	-
ENSMUSG00000005501	Usp40	chr1	87952369	-
ENSMUSG00000005501	Usp40	chr1	87967246	-
ENSMUSG00000005503	Evx1	chr6	52318359	+
ENSMUSG00000005505	Kbtbd4	chr2	90906013	+
ENSMUSG00000005505	Kbtbd4	chr2	90909395	+
ENSMUSG00000005505	Kbtbd4	chr2	90909636	+
ENSMUSG00000005505	Kbtbd4	chr2	90910283	+
ENSMUSG00000005505	Kbtbd4	chr2	90910290	+
ENSMUSG00000005506	Celf1	chr2	91018127	+
ENSMUSG00000005506	Celf1	chr2	91018283	+
ENSMUSG00000005506	Celf1	chr2	91018739	+
ENSMUSG00000005506	Celf1	chr2	91019346	+
ENSMUSG00000005514	Por	chr5	135735049	+
ENSMUSG00000005514	Por	chr5	135735066	+
ENSMUSG00000005514	Por	chr5	135735067	+
ENSMUSG00000005533	Igf1r	chr7	68207299	+
ENSMUSG00000005533	Igf1r	chr7	68207369	+
ENSMUSG00000005533	Igf1r	chr7	68226214	+
ENSMUSG00000005533	Igf1r	chr7	68226254	+
ENSMUSG00000005533	Igf1r	chr7	68226326	+
ENSMUSG00000005533	Igf1r	chr7	68226409	+
ENSMUSG00000005533	Igf1r	chr7	68226585	+
ENSMUSG00000005533	Igf1r	chr7	68231773	+
ENSMUSG00000005533	Igf1r	chr7	68232508	+
ENSMUSG00000005566	Trim28	chr7	13030790	+
ENSMUSG00000005575	Ube2m	chr7	13035683	-
ENSMUSG00000005575	Ube2m	chr7	13035729	-
ENSMUSG00000005575	Ube2m	chr7	13035900	-
ENSMUSG00000005575	Ube2m	chr7	13036147	-
ENSMUSG00000005575	Ube2m	chr7	13036180	-
ENSMUSG00000005609	Ctr9	chr7	111046346	+
ENSMUSG00000005609	Ctr9	chr7	111055491	+
ENSMUSG00000005609	Ctr9	chr7	111055655	+
ENSMUSG00000005609	Ctr9	chr7	111055733	+
ENSMUSG00000005609	Ctr9	chr7	111055802	+
ENSMUSG00000005609	Ctr9	chr7	111055933	+
ENSMUSG00000005610	Eif4g2	chr7	111074381	-
ENSMUSG00000005610	Eif4g2	chr7	111075604	-
ENSMUSG00000005610	Eif4g2	chr7	111078079	-
ENSMUSG00000005615	Pcyt1a	chr16	32471598	+
ENSMUSG00000005615	Pcyt1a	chr16	32471632	+
ENSMUSG00000005615	Pcyt1a	chr16	32471994	+
ENSMUSG00000005615	Pcyt1a	chr16	32472529	+
ENSMUSG00000005621	Zfp592	chr7	81041475	+
ENSMUSG00000005621	Zfp592	chr7	81041520	+
ENSMUSG00000005621	Zfp592	chr7	81041716	+
ENSMUSG00000005621	Zfp592	chr7	81042397	+
ENSMUSG00000005656	Snx6	chr12	54746460	-
ENSMUSG00000005667	Mthfd2	chr6	83305872	-
ENSMUSG00000005672	Kit	chr5	75654816	+
ENSMUSG00000005672	Kit	chr5	75655637	+
ENSMUSG00000005672	Kit	chr5	75656629	+
ENSMUSG00000005674	Tomm40l	chr1	171219246	-
ENSMUSG00000005674	Tomm40l	chr1	171219358	-
ENSMUSG00000005674	Tomm40l	chr1	171219456	-
ENSMUSG00000005674	Tomm40l	chr1	171220112	-
ENSMUSG00000005682	Pan2	chr10	128314812	+
ENSMUSG00000005682	Pan2	chr10	128320949	+
ENSMUSG00000005682	Pan2	chr10	128321049	+
ENSMUSG00000005682	Pan2	chr10	128321081	+
ENSMUSG00000005682	Pan2	chr10	128321094	+
ENSMUSG00000005682	Pan2	chr10	128321113	+
ENSMUSG00000005682	Pan2	chr10	128321162	+
ENSMUSG00000005682	Pan2	chr10	128321194	+
ENSMUSG00000005683	Cs	chr10	128361121	+
ENSMUSG00000005683	Cs	chr10	128361122	+
ENSMUSG00000005683	Cs	chr10	128361611	+
ENSMUSG00000005683	Cs	chr10	128362112	+
ENSMUSG00000005686	Ampd3	chr7	110811728	+
ENSMUSG00000005686	Ampd3	chr7	110812317	+
ENSMUSG00000005686	Ampd3	chr7	110812367	+
ENSMUSG00000005698	Ctcf	chr8	105675026	+
ENSMUSG00000005698	Ctcf	chr8	105676164	+
ENSMUSG00000005698	Ctcf	chr8	105681612	+
ENSMUSG00000005698	Ctcf	chr8	105681645	+
ENSMUSG00000005699	Pard6a	chr8	105703007	+
ENSMUSG00000005699	Pard6a	chr8	105703413	+
ENSMUSG00000005718	Tfap4	chr16	4545323	-
ENSMUSG00000005718	Tfap4	chr16	4545596	-
ENSMUSG00000005718	Tfap4	chr16	4545611	-
ENSMUSG00000005718	Tfap4	chr16	4551267	-
ENSMUSG00000005718	Tfap4	chr16	4551771	-
ENSMUSG00000005718	Tfap4	chr16	4551800	-
ENSMUSG00000005718	Tfap4	chr16	4551973	-
ENSMUSG00000005718	Tfap4	chr16	4559628	-
ENSMUSG00000005732	Ranbp1	chr16	18247424	-
ENSMUSG00000005846	Rsl1d1	chr16	11193218	-
ENSMUSG00000005846	Rsl1d1	chr16	11193219	-
ENSMUSG00000005881	Ergic3	chr2	156011168	+
ENSMUSG00000005882	Uqcc1	chr2	155846940	-
ENSMUSG00000005882	Uqcc1	chr2	155846989	-
ENSMUSG00000005882	Uqcc1	chr2	155848064	-
ENSMUSG00000005882	Uqcc1	chr2	155848316	-
ENSMUSG00000005882	Uqcc1	chr2	155848374	-
ENSMUSG00000005882	Uqcc1	chr2	155848388	-
ENSMUSG00000005886	Ncoa2	chr1	13139711	-
ENSMUSG00000005886	Ncoa2	chr1	13141299	-
ENSMUSG00000005886	Ncoa2	chr1	13141900	-
ENSMUSG00000005893	Nr2c2	chr6	92171150	+
ENSMUSG00000005893	Nr2c2	chr6	92171437	+
ENSMUSG00000005893	Nr2c2	chr6	92172789	+
ENSMUSG00000005899	Smpd4	chr16	17643102	+
ENSMUSG00000005899	Smpd4	chr16	17643144	+
ENSMUSG00000005899	Smpd4	chr16	17643457	+
ENSMUSG00000005899	Smpd4	chr16	17644394	+
ENSMUSG00000005936	Kctd20	chr17	28964025	+
ENSMUSG00000005936	Kctd20	chr17	28966887	+
ENSMUSG00000005936	Kctd20	chr17	28966947	+
ENSMUSG00000005936	Kctd20	chr17	28967228	+
ENSMUSG00000005936	Kctd20	chr17	28967314	+
ENSMUSG00000005936	Kctd20	chr17	28967484	+
ENSMUSG00000005936	Kctd20	chr17	28968032	+
ENSMUSG00000005936	Kctd20	chr17	28968362	+
ENSMUSG00000005936	Kctd20	chr17	28968471	+
ENSMUSG00000005958	Ephb3	chr16	21221651	+
ENSMUSG00000005958	Ephb3	chr16	21222553	+
ENSMUSG00000005958	Ephb3	chr16	21222583	+
ENSMUSG00000005958	Ephb3	chr16	21222938	+
ENSMUSG00000005958	Ephb3	chr16	21223005	+
ENSMUSG00000005958	Ephb3	chr16	21223096	+
ENSMUSG00000005958	Ephb3	chr16	21223097	+
ENSMUSG00000005973	Rcn1	chr2	105386368	-
ENSMUSG00000005973	Rcn1	chr2	105386424	-
ENSMUSG00000005973	Rcn1	chr2	105386774	-
ENSMUSG00000005981	Trap1	chr16	4040070	-
ENSMUSG00000005982	Naa60	chr16	3900748	+
ENSMUSG00000005982	Naa60	chr16	3900760	+
ENSMUSG00000005982	Naa60	chr16	3900766	+
ENSMUSG00000005982	Naa60	chr16	3903608	+
ENSMUSG00000005982	Naa60	chr16	3903631	+
ENSMUSG00000005982	Naa60	chr16	3903656	+
ENSMUSG00000005982	Naa60	chr16	3903830	+
ENSMUSG00000005982	Naa60	chr16	3903842	+
ENSMUSG00000005982	Naa60	chr16	3903953	+
ENSMUSG00000005982	Naa60	chr16	3904075	+
ENSMUSG00000005982	Naa60	chr16	3904084	+
ENSMUSG00000005986	Ankrd13d	chr19	4270265	-
ENSMUSG00000006019	Dhx34	chr7	16199802	-
ENSMUSG00000006019	Dhx34	chr7	16203913	-
ENSMUSG00000006019	Dhx34	chr7	16206051	-
ENSMUSG00000006024	Napa	chr7	16114139	+
ENSMUSG00000006024	Napa	chr7	16114140	+
ENSMUSG00000006024	Napa	chr7	16117101	+
ENSMUSG00000006024	Napa	chr7	16117173	+
ENSMUSG00000006024	Napa	chr7	16117248	+
ENSMUSG00000006024	Napa	chr7	16117607	+
ENSMUSG00000006024	Napa	chr7	16117776	+
ENSMUSG00000006024	Napa	chr7	16117856	+
ENSMUSG00000006134	Crkl	chr16	17485683	+
ENSMUSG00000006134	Crkl	chr16	17485728	+
ENSMUSG00000006134	Crkl	chr16	17486775	+
ENSMUSG00000006134	Crkl	chr16	17486978	+
ENSMUSG00000006134	Crkl	chr16	17487069	+
ENSMUSG00000006134	Crkl	chr16	17487409	+
ENSMUSG00000006169	Clint1	chr11	45909007	+
ENSMUSG00000006169	Clint1	chr11	45909030	+
ENSMUSG00000006169	Clint1	chr11	45909064	+
ENSMUSG00000006169	Clint1	chr11	45909148	+
ENSMUSG00000006169	Clint1	chr11	45909154	+
ENSMUSG00000006169	Clint1	chr11	45909561	+
ENSMUSG00000006169	Clint1	chr11	45909628	+
ENSMUSG00000006169	Clint1	chr11	45909962	+
ENSMUSG00000006191	Cdkal1	chr13	29325439	-
ENSMUSG00000006191	Cdkal1	chr13	29325493	-
ENSMUSG00000006191	Cdkal1	chr13	29325521	-
ENSMUSG00000006191	Cdkal1	chr13	29325837	-
ENSMUSG00000006191	Cdkal1	chr13	29325855	-
ENSMUSG00000006191	Cdkal1	chr13	29325955	-
ENSMUSG00000006191	Cdkal1	chr13	29444065	-
ENSMUSG00000006200	Rhox6	chrX	37826985	+
ENSMUSG00000006205	Htra1	chr7	130962077	+
ENSMUSG00000006205	Htra1	chr7	130979392	+
ENSMUSG00000006205	Htra1	chr7	130985192	+
ENSMUSG00000006205	Htra1	chr7	130985220	+
ENSMUSG00000006215	Zbtb17	chr4	141467173	+
ENSMUSG00000006218	Fam131c	chr4	141382825	+
ENSMUSG00000006218	Fam131c	chr4	141383503	+
ENSMUSG00000006218	Fam131c	chr4	141383803	+
ENSMUSG00000006218	Fam131c	chr4	141383826	+
ENSMUSG00000006218	Fam131c	chr4	141383985	+
ENSMUSG00000006218	Fam131c	chr4	141384017	+
ENSMUSG00000006219	Fblim1	chr4	141576558	-
ENSMUSG00000006219	Fblim1	chr4	141577152	-
ENSMUSG00000006219	Fblim1	chr4	141583093	-
ENSMUSG00000006241	Ccdc159	chr9	21933699	+
ENSMUSG00000006262	Mob1b	chr5	88749620	+
ENSMUSG00000006262	Mob1b	chr5	88756628	+
ENSMUSG00000006273	Atp6v1b2	chr8	69088905	+
ENSMUSG00000006273	Atp6v1b2	chr8	69112446	+
ENSMUSG00000006276	Eps15l1	chr8	72346054	-
ENSMUSG00000006276	Eps15l1	chr8	72380940	-
ENSMUSG00000006299	Aamp	chr1	74280069	-
ENSMUSG00000006299	Aamp	chr1	74280128	-
ENSMUSG00000006299	Aamp	chr1	74281640	-
ENSMUSG00000006301	Tmbim1	chr1	74289174	-
ENSMUSG00000006301	Tmbim1	chr1	74295203	-
ENSMUSG00000006301	Tmbim1	chr1	74295365	-
ENSMUSG00000006304	Arpc2	chr1	74267967	+
ENSMUSG00000006307	Kmt2b	chr7	30574593	-
ENSMUSG00000006307	Kmt2b	chr7	30574889	-
ENSMUSG00000006315	Tmem147	chr7	30729437	-
ENSMUSG00000006342	Susd2	chr10	75636968	-
ENSMUSG00000006342	Susd2	chr10	75637074	-
ENSMUSG00000006342	Susd2	chr10	75637212	-
ENSMUSG00000006342	Susd2	chr10	75639350	-
ENSMUSG00000006356	Crip2	chr12	113144021	+
ENSMUSG00000006360	Crip1	chr12	113153659	+
ENSMUSG00000006360	Crip1	chr12	113153827	+
ENSMUSG00000006360	Crip1	chr12	113153865	+
ENSMUSG00000006373	Pgrmc1	chrX	36598469	+
ENSMUSG00000006373	Pgrmc1	chrX	36605476	+
ENSMUSG00000006378	Gcat	chr15	79037379	+
ENSMUSG00000006390	Elovl1	chr4	118432363	+
ENSMUSG00000006390	Elovl1	chr4	118432487	+
ENSMUSG00000006412	Pfdn2	chr1	171357812	+
ENSMUSG00000006412	Pfdn2	chr1	171358347	+
ENSMUSG00000006418	Rnf114	chr2	167511223	+
ENSMUSG00000006418	Rnf114	chr2	167515118	+
ENSMUSG00000006423	C330007P06Rik	chrX	36849066	-
ENSMUSG00000006423	C330007P06Rik	chrX	36849407	-
ENSMUSG00000006442	Srm	chr4	148594488	+
ENSMUSG00000006442	Srm	chr4	148594489	+
ENSMUSG00000006445	Epha2	chr4	141322610	+
ENSMUSG00000006445	Epha2	chr4	141328479	+
ENSMUSG00000006445	Epha2	chr4	141328636	+
ENSMUSG00000006445	Epha2	chr4	141328721	+
ENSMUSG00000006445	Epha2	chr4	141328945	+
ENSMUSG00000006445	Epha2	chr4	141329380	+
ENSMUSG00000006456	Rbm14	chr19	4800705	-
ENSMUSG00000006456	Rbm14	chr19	4800922	-
ENSMUSG00000006456	Rbm14	chr19	4801096	-
[truncated: 28,341 more rows]

## Sheet: by gene name
m6A-tagged genes (symbol)
Gnai3
Cdc45
Narf
Cav2
Klf6
Scmh1
Wnt9a
Xpo6
Brat1
Gna12
Ccnd2
Gpr107
Nalcn
Drp2
Mid2
Scpep1
Mnt
Hddc2
Tpd52l1
Pemt
Cdh1
Bcl6b
Arvcf
Comt
Dbt
Dazap2
Rnf17
Trappc10
Ccm2
Tbrg4
Fap
Lck
Galnt1
Mkrn2
Raf1
Septin1
Acvrl1
Grasp
Acvr1b
Tom1l2
Itga5
Wdr77
Dynlt1c
C1d
Gm2a
Clcn4
Sema4f
Hk2
Sez6
Loxl3
Kat2b
Dnmt3l
Aire
Icosl
Sult5a1
Chmp1a
Rpa1
Serpinf1
Polr3d
Tcf7
Ddx3x
Slc5a5
Car4
Txnrd3
Zfp512b
Dnajc5
Tpd52l2
Fmr1
Bcl11a
Dlg3
Gnb1l
Mmp11
Smarcb1
Hip1r
Nsun5
Top1mt
Hoxa4
Oxa1l
Ilf2
Chtop
Mapk7
Epn2
B9d1
Sec24b
N4bp3
Rmnd5b
Nhp2
Zfp276
C1ql4
Luzp1
Poldip2
Ift20
Col6a1
Pcbp3
Araf
Cfp
Uxt
Mcm3ap
Pcnt
Gmcl1
Oas1c
Calm1
Agpat3
Sema6b
Uhrf1
Dpp9
Lsr
Hpn
Ckb
Sp1
Myg1
Rarg
Pfdn5
Rrp15
Rnd2
Fndc5
Acp5
Fbxo9
Vps50
Hars
Zmat2
Glmp
Snd1
Col18a1
Slc19a1
Mrpl10
Tcf25
Tubb6
Irx2
Foxm1
Itfg2
Tulp3
Gtf2h4
Tubb5
Ell2
Jup
Fkbp10
Nom1
Ergic1
Tcea3
Csn3
Ifrd1
Brpf1
Hoxc6
Gstt1
Ddt
Ddx18
Akt1
Tcirg1
Naglu
Coasy
Smo
Chordc1
Rtcb
Pwp1
Capns1
Lrp3
Folr1
Clpb
Zdhhc4
Rac1
Nup214
Aif1l
Ltbp1
Ugp2
Trmt1
Nacc1
Nfix
Slc1a5
Fam50a
Grik3
Gria3
Sipa1l2
Pdzd4
Idh3g
Pnck
Ssr4
Fam98a
Trappc6a
Supt6
Sdf2
Ccne1
Hsf2bp
Bbc3
Acp2
Rapsn
Celf2
Ddb2
Sf3a1
Stat6
Smg9
Paxip1
Rmnd5a
Mov10
Ppm1j
Rhoc
Tead3
Ppard
Def6
Peg3
Zim1
Metrn
Lmf1
Ciao3
Angptl4
Dbf4
Daxx
Cd320
Ipo4
Tm9sf1
Irf9
Gmpr2
Mdp1
Dhrs1
Ncan
Tmem161a
Armc6
Borcs8
Slc25a42
Snx9
Ranbp3
Nr2f6
Use1
Ocel1
Dyrk1b
Braf
Ndufb2
Hltf
Prpf6
Rgs19
Rgs20
Snrpd1
Tchp
Tiam1
Puf60
Golga2
Uck1
Axl
Tgfb1
Ccdc97
Shh
Pdcd2l
Gtf2f1
Dennd1c
Med6
Prkd1
Prkra
Fkbp7
Plekha3
Ykt6
Baz1b
Pex6
Mea1
Kdelr1
Ggct
Jag2
Btbd6
Nudt14
Flii
Top3a
Atg4d
Qtrt1
Hdgfl2
Chaf1a
Adprh
Mcm2
Tpra1
Nab1
Adgre5
Il17ra
Lamb1
Arrdc2
Ppp1r17
Timm44
Ap2a2
Pnkp
Med25
Bcam
Clptm1
Relb
Tomm40
Apoe
Hbp1
Prkar2b
Cdkn1b
Klf4
Ap1m1
Rab8a
Hmgn2
Fam32a
Elf3
Stard3nl
Stk11
Efna2
Atp5d
Ppp5c
Cdk12
Lipe
Cnot11
Slc2a3
Foxj2
Dgcr2
Irf3
Bcl2l12
Sh3gl1
Yju2
Ranbp2
Abcf3
Mrpl4
Keap1
Ap1m2
Btbd2
Csnk1g2
Abhd17a
Mob3a
Cacnb3
Fkbp11
Ddx23
Pld3
Grik5
Rabac1
Prkcsh
Elavl3
Nosip
Rps11
Supt5
Timm50
Med29
Ncstn
Pex19
Phyhip
Prodh
Ess2
Slc25a1
Ddr1
Ier3
As3mt
Homer3
Crtc1
Rps6ka1
Taf6l
Insig2
Kpna6
Man1a
Itpkc
Coq8b
Kif20a
Gcdh
Calr
Nfat5
Nob1
Bax
Tfam
Zfp81
Efnb3
Ssbp2
Fancl
Brinp2
Gstm5
Gstm7
Cavin1
Map3k11
Akt2
Dnaja3
Hmox2
Cdip1
Cwc15
Dnmt1
Ppan
Angptl2
Trmt10a
Etv1
Psap
Ikbkg
Pax2
Atn1
Phb2
Ptpn6
Eno2
Emg1
Lpcat3
Clcn3
Utp20
Spic
Cul3
Large1
Ddx56
Tmed4
Bid
Ralb
Ppp1cc
Dnajb11
Tbccd1
Clec11a
Zfp324
Gab2
Coro1c
Tax1bp1
Pkn2
Sgce
Chn2
Wwox
Slbp
Aqp1
Arid3b
Polr2e
Myo9b
Hdac9
Rab11a
Eif2b2
Dlst
Pgf
Ulk2
Dgkq
Chmp2b
Plod3
Mapk13
Srpk1
Lbr
Slc25a18
Thop1
Apba3
Pias4
Map2k1
Sgta
Tmem242
Dtx2
Hnrnpa2b1
Ccdc130
Mri1
Sgsh
Sh2b2
Pex5
Cd44
Slc1a2
Wdr1
Ccn4
Ndrg1
Man2b1
Klf5
Wdr83
Prdx2
Polr2a
Senp3
Plekha8
Spc25
Ripk4
Ufd1
Letm1
Cadm3
Slc1a6
Slc1a3
Crbn
Msh6
Fbxo11
Tbl2
Bud23
Nid1
Mcm5
Mprip
Cic
Pafah1b3
Prkaca
Ddx39
Dnajb1
Usp40
Evx1
Kbtbd4
Celf1
Por
Igf1r
Trim28
Ube2m
Ctr9
Eif4g2
Pcyt1a
Zfp592
Snx6
Mthfd2
Kit
Tomm40l
Pan2
Cs
Ampd3
Ctcf
Pard6a
Tfap4
Ranbp1
Rsl1d1
Ergic3
Uqcc1
Ncoa2
Nr2c2
Smpd4
Kctd20
Ephb3
Rcn1
Trap1
Naa60
Ankrd13d
Dhx34
Napa
Crkl
Clint1
Cdkal1
Rhox6
Htra1
Zbtb17
Fam131c
Fblim1
Ccdc159
Mob1b
Atp6v1b2
Eps15l1
Aamp
Tmbim1
Arpc2
Kmt2b
Tmem147
Susd2
Crip2
Crip1
Pgrmc1
Gcat
Elovl1
Pfdn2
Rnf114
C330007P06Rik
Srm
Epha2
Rbm14
Actn3
Zdhhc24
Bbs1
Pdk1
Ptbp1
Mvd
Stimate
Sfmbt1
Slc4a3
Cdt1
Runx1t1
Hfe
Abhd1
Slc5a6
Aplp1
Qrich1
P4htm
Pola1
Pknox1
Gmnn
Zfp184
Cdk4
B4galnt1
Mettl1
Tspan31
Krt23
Cnp
Sulf2
Stambp
Hap1
P3h4
Ctnnb1
Vars
Abhd16a
Neu1
Ddah2
Clic1
Lsm2
Pole
Atp1a2
Stx1a
Zfp775
Scube2
Mrpl49
Dennd2c
Mark3
Gatad1
M6pr
Fance
Tinf2
Dus3l
Gtpbp3
Tgfbr1
Homer1
Arpp19
Bcl2l1
Khsrp
Ccdc124
0610009B22Rik
Zfp655
Ankrd26
Hnrnpa0
Prrg2
Hnrnph1
Id3
Arid1a
Crlf1
Ctsd
Hmgcll1
Fzd3
Mid1ip1
Ap2s1
Fgfrl1
Emc10
Clstn3
Fnbp4
Scrn3
Tle1
Ubc
Prpf31
Sertad1
Carhsp1
Elk3
Nfib
Ubqln4
Rbfox1
Rps18
Ncaph2
Hipk1
Gprc5b
Rala
Vps72
Gabpa
Bmp7
Dynll1
Pdcl
Ap1b1
Bcl2l13
Lnpk
Rarres2
Syn2
Elk1
Tnpo1
Rnmt
6330409D20Rik
Cdk9
Tor2a
Fpgs
Cbx5
G0s2
Pla2g12b
Bcr
Tfcp2
Ubp1
Cilk1
Sdhb
Snap47
Kdsr
Vps4b
Taz
Aldh3a2
Tmem115
Hyal2
Slc3a2
Nxf1
Stx5a
Raver1
2610507B11Rik
AI597479
Myt1
Gm266
Dazl
Pigyl
Rbm25
Psen2
Acaa1b
Plcd1
Fads1
Lmbr1
Cars
Kdelr3
Apip
Pdhx
Vac14
Akt1s1
Adssl1
Brf1
Odc1
Thg1l
Pabpc4
Zfp296
Sugp1
Fsd1
Fuz
Sptbn4
Pgam1
Gltp
Bnip2
Scarf2
Brms1l
Med15
Dhdds
Crybg2
Ubxn11
Tjap1
Nanog
Tmem167
Mplkip
Kif11
Phox2b
Ttll5
Zfp715
Adgrl1
Amotl1
Etv5
Gfod2
Enkd1
Atp6v0d1
Ptprs
Slc41a1
Iglon5
Tmem175
Tango2
Aldh1a2
Ndufs2
Snx31
Atraid
Cad
Sh3bp5l
Pten
Timm23
Trnt1
Ehmt2
Elof1
Med16
St3gal1
Tmem259
Clip3
Myl2
Dedd
Nit1
Tvp23b
Dnajc7
Pigl
Glis2
Bicc1
Map3k4
Piezo1
Rnf166
Srp19
Wdfy2
Rbsn
Mrps25
Dguok
Csf1
Strip1
Kif1a
Slc25a11
Cmc2
Chfr
Hoxa2
Tex261
Nol3
Fhod1
Plekhg4
4931428F04Rik
Tppp3
Msh3
E2f4
Surf4
Dnajb9
Naf1
Yes1
Ppp1cb
Gorasp2
Tsen15
Efr3a
Acsf3
Galns
Gata2
Rabl6
Fbxw5
Slc25a13
Ube2i
Tsr3
Lrrk1
Aldh1a3
Sirt2
Hnrnpl
Nolc1
Casd1
Mtmr1
Hmgb3
Map2
Abca1
Lage3
Ubl4a
Gadd45b
Endog
Clpx
Trabd
Dennd6b
Atf6b
Notch4
Rnf5
Fam163a
Mocs2
Lpl
Ttbk1
Srf
Gata3
Lama5
Mrpl32
Arnt2
Cers2
Capza2
Tab2
Cnih1
Med28
Nfe2l2
Prpsap1
Lta4h
Bola1
Castor2
Wnt11
Adss
Fli1
Camk1g
Utp25
H2-M3
Nelfcd
Ctsz
Prelid3b
Sertad4
Ube2a
Slc25a5
Kcnq2
Eef1a2
Pls3
Mpped2
Nkap
E2f3
Cr1l
Plgrkt
Dyrk3
Mapkapk2
Lamp2
H3f3b
Nup50
Sulf1
Srsf6
Plcg1
Kctd5
Etaa1
Sdc4
Cyth1
Rnd3
Nt5c3b
Coa3
Med24
Exosc10
Vps53
Dnttip1
Acot8
Vtn
Traf4
Stac2
Cacnb4
Zfp207
Timp2
Zc3h18
Top2b
Rarb
Igfbp4
Cdc6
Tnfaip1
Cd40
Slc35c2
Zfp334
Elmo2
Ttpal
Serinc3
Tha1
Pgs1
Birc5
Pigt
Wfdc2
Dbndd2
Slc12a5
Ghdc
Pltp
Slc12a7
Ctsa
Zswim1
Slc12a4
Crk
Cox7c
Mlx
Retreg3
Jph2
Dhx58
Rab5a
Nkiras2
Ppp2r5c
Ift52
Mybl2
Eya2
Gdap1l1
Ptgis
Ddx27
Cyth3
Rac3
Rrp7a
Med13l
Mafk
Med1
Stard3
Ro60
Stk4
Zcchc10
Tomm34
Anxa6
Zkscan6
Shroom1
Kif3a
Septin8
Mapt
Gid4
Myo1b
Dhx40
C1qbp
6330403K07Rik
Adora2b
Ncor1
Cenpv
Ctdnep1
Phf23
G3bp1
Sparc
Mief2
Tbx3
Dync1h1
Lsp1
Avpi1
Pank3
Wwc1
Mrpl58
Mrpl45
Irf1
Slc22a5
P4ha2
Arrb1
Natd1
Map2k3
Ywhah
Sart3
Nars2
Dnah1
Plod1
Rab3d
Mfsd3
Slc25a22
Atp6ap1
Dnase1l1
Scrn1
BC005537
Isyna1
Mdh2
Rnf145
Atp6v1e1
Chtf18
Map1s
Tmem129
Nop9
Psmc3ip
Grb7
Gdpd2
D8Ertd738e
Fkbp8
Ddx39b
Gipc1
Arhgef25
Cdc37
Cops6
Ap4m1
Gyg
Slc6a8
Arid3a
Ubxn6
Mydgf
Akt3
Lyst
Slc35e1
Polr2i
Fbxo5
Hdac2
Frk
Rwdd1
Hey2
Hint3
Trmt11
Pcmt1
Mtres1
Sec63
Snx3
Cep57l1
Cd164
Smpd2
Mical1
Zbtb24
Wasf1
Gtf3c6
Slc16a10
Rev3l
Fyn
Tube1
Lama4
Prep
Fam184a
Asf1a
Qrsl1
Rtn4ip1
Smpdl3a
Reep3
Serinc1
Hsf2
Nts
Dcbld1
Ccdc59
Sim1
P4ha1
Septin10
Zwint
Ube2d1
Slc17a8
Cdk1
Atp2b1
Arid5b
Uhrf1bp1l
Dusp6
Tmpo
Psen1
Ikbip
Hbs1l
Ccn2
Cdk17
Ntn4
Ndufa12
Tmcc3
Cep83
Socs2
Nudt4
Nuak1
Tcp11l2
Timp3
Hsp90b1
Ascl1
Washc3
Dram1
Sirt1
Herc4
Hnrnph3
Rufy2
Ccar1
Ddx21
Srgn
Vps26a
Supv3l1
Hkdc1
Fam241b
Aifm2
Macroh2a2
Tysnd1
Sar1a
Eif4ebp2
Sgpl1
Pcbd1
Unc5b
Slc29a3
Vsir
Lrig3
Anapc16
Ddit4
Dnajb12
Micu1
Cand1
Tbk1
Pno1
Srgap1
Egfr
Usp15
Vps54
Tbc1d15
Rab21
2310011J03Rik
Peli1
Apc2
Slc1a4
Rab1a
Pwwp3a
Meis1
Uqcr11
Tcf3
Frs2
Yeats4
Cobl
Rab36
Snrpd3
Nav3
Ddc
Cpm
Mdm2
Csrp2
Mknk2
Cabin1
Ap3d1
Sf3a2
Wif1
Timm13
Vps13d
Llph
Helb
Prmt2
Dip2a
Hmg20b
Fzr1
Ncln
Col6a2
Txnrd1
Ppm1m
D10Wsu102e
Wdr82
Pofut2
Sumo3
Hint1
Fbxw11
Stk10
Pfkl
Pus10
Rhbdf1
Pex13
Cfap410
Mpg
Ahsa2
Nprl3
Xpo1
Cpeb4
Stc2
Asb3
Cdc34
Tpgs1
Chac2
Madcam1
Erlec1
Shc2
Sptbn1
Mdh1
Ccng1
Nudcd2
Polrmt
Hmmr
Acsl6
Cyfip2
Mgat1
Ppp2ca
Flt4
Hnrnpab
Phykpl
Hspa4
Cnot6
Gfpt2
Zfp354a
Mapk9
Canx
Rack1
Rasgef1c
Rufy1
Rnf130
Rad50
Mrnip
Clk4
Ube2b
Cdkn2aipnl
Med7
Tnip1
Upp1
Slu7
Hus1
Pttg1
Zfp607a
Tns3
Igfbp3
Pes1
Adcy1
Guk1
Eif4enif1
Trim11
Ogdh
Rtn4
Mtif2
Rps27a
Cfap36
Ppp4r3b
Pnpt1
Pold2
Zkscan17
Aebp1
Polm
Pgam2
Dbnl
Mrps24
Dynll2
Xbp1
Supt4a
2810021J22Rik
Rnf187
Cnot8
Sap30l
Galnt10
Mfap3
Fam114a2
Prpsap2
Acaca
Shmt1
Llgl1
Drg2
Srebf1
Bzw2
Elac2
Twistnb
Atxn7l1
Sypl
Pdia6
Nampt
Rock2
Matn3
Fam49a
Snx13
Sdc1
Lpin1
Pum2
Nrcam
Trib2
Hs1bp3
Smc6
Amz2
Rdh14
Klhl29
Trappc12
Rnaseh1
Ubxn2a
Rsad2
Rnf144a
Id2
Mboat2
Ncoa1
Dus4l
Rrm2
Bcap29
Cenpo
Klf11
Adcy3
Dnajc27
Efr3b
Cbll1
Pomc
Dnmt3a
Kif3c
Sh3yl1
Sntg2
Pxdn
Tlk2
Ftsj3
Psmd12
Slc9a3r1
Jpt1
Unk
Trim47
Mrpl38
Fbf1
Acox1
Ten1
Srp68
Exoc7
Ube2o
Txndc17
Rhbdf2
Pimreg
Mxra7
Mfsd11
Sec14l1
Blmh
Timm22
Nxn
Spag9
Luc7l3
Lrrc59
Slc35b1
Cacnb1
Fbxl20
Nr1d1
Aurkb
Myh10
Ntn1
Stx8
Adprm
Top2a
Acly
Kat2a
Stat5b
Dcakd
Nmt1
Scfd1
Coch
Ap4s1
Dtd2
Ston2
Gtf2a1
Sel1l
Dnaaf2
Nemf
L2hgdh
Trappc6b
Pnn
Spata7
Npas3
Polr2h
Prorp
Psma6
Nfkbia
Mbip
Sptlc2
Vipas39
Snw1
Nova1
Mthfd1
Ppp2r5e
Rab15
Atl1
Sav1
Tmx1
Timm9
Dhrs7
Ppm1a
Six6
Mnat1
Prkch
Hif1a
Snapc1
Vti1b
Arg2
Zfp36l1
Smoc1
Pcnx
Pacs2
Mta1
Wdr37
Gtpbp4
Zmynd11
Cdca7l
Efcab11
Tdp1
Psmc1
Nrde2
Pitrm1
Pfkp
Net1
Tshz3
Dcaf4
Coq6
Entpd5
Ylpm1
Mlh3
Tmed10
Fos
Tgfb3
Angel1
Evl
Yy1
Wars
Meg3
Hsp90aa1
Fdft1
Tecpr2
Cinp
Traf3
Cdc42bpb
Exoc3l4
Tnfaip2
Eif5
Ppp1r13b
Xrcc3
Klc1
Atp5mpl
Kif26a
Hecw1
Ggps1
Gng4
Gli3
Trim27
Zkscan3
Carmil1
Mrs2
Exoc2
Gcnt2
Elovl2
Nedd9
Hivep1
Serpinb9b
Ripk1
Pxdc1
Prpf4b
Eci2
Rpp40
Ssr1
Riok1
Snrnp48
Slc35b3
Aopep
Fancc
Ptch1
Ercc6l2
Sfxn1
Habp4
Ctsl
Prxl2c
Cdk20
Mxd3
Txndc15
Zfp729a
Ptdss1
Mterf3
Fastkd3
Cetn3
Hnrnpk
Ccnh
Rasa1
2210016F16Rik
Golm1
Agtpbp1
Dapk1
Nkd2
Trip13
Cep72
Pdcd6
Sdha
Ccdc127
Erap1
Cast
Rhobtb3
Srd5a1
Nsun2
Slf1
Med10
Mrpl36
Lpcat1
Clptm1l
Vcan
Xrcc4
Zcchc9
Slc30a5
Rad17
Marveld2
Gtf2h2
Serf1
Smn1
Ptcd2
Ankra2
Arhgef28
Hexb
Gfm2
Polk
Col4a3bp
Hmgcr
Poc5
Iqgap2
Crhbp
Aggf1
Otp
Ap3b1
Scamp1
Jmy
Kif2a
Ercc8
Depdc1b
Rab3c
Plk2
Thbs4
Serinc5
Mtx3
Zfyve16
Erbin
Nln
Trappc13
Trim23
Ppwd1
Cwc27
Srek1ip1
Parp8
Emb
Mrps30
Fgf10
Slc4a7
Ptprg
4930452B06Rik
Pdhb
Kctd6
Map3k1
Il6st
Ddx4
Plpp1
Gpx8
BC067074
Ndufs4
Fst
Kat6b
Samd8
Vdac2
Nkiras1
Comtd1
Ube2e1
Dlg5
Ngly1
Oxsm
Glud1
Bmpr1a
Nid2
Nudt13
Ecd
Dnajc9
Anxa7
Ppp3cb
Zswim8
Camk2g
Vcl
Ap3m1
Txndc16
Ero1l
Psmc6
Bmp4
Tmem254b
Ppif
Arf4
Hacl1
Eaf1
Mettl6
Capn7
Bap1
Phf7
Dph3
Oxnad1
Nisch
Glt8d1
Spcs1
Kpna3
Spryd7
Rnaseh2b
Pspc1
Ctsb
Gata4
Zmym2
Prkcd
Eef1akmt1
Xpo4
Tdh
Tkt
Pinx1
Lats2
Dcp1a
Sap18
Ska3
Mrpl57
Zdhhc20
Fgf9
Ints9
Extl3
Cab39l
Cdadc1
Atp8a2
Amer2
Spata13
Mipep
Wnt5a
Esd
Zc3h13
Slc25a30
Gpalpp1
Nufip1
Tsc22d1
Enox1
Dnajc15
Epsti1
Akap11
Tdrd3
Naa16
Diaph3
Mtrf1
Wbp4
Sugt1
Elp3
Scara5
Esco2
Ccdc25
Ephx2
Trim35
Stmn4
Dpysl2
Ppp2r2a
Ebf2
Nefm
Nefl
Entpd4b
Bora
Tnfrsf10b
Rhobtb2
Bin3
Pdlim2
Sorbs3
Ppp3cc
Slc39a14
Fam160b2
Bmp1
Dmtn
Xpo7
Fgf17
Dok2
Gfra2
Rb1
Rcbtb2
Med4
Sucla2
Uchl3
Rbm26
Rnf219
Ednrb
Fbxl3
Cln5
Tgds
Gpr180
Dnajc3
Mbnl2
Nipbl
Osmr
Dab2
Ttc33
Lrp10
Fbxo4
Drosha
6030458C11Rik
Pdzd2
Golph3
Zfr
Npr3
Ripk3
Zscan26
Cmbl
Ankrd33b
Amacr
Skor1
Rai14
Brix1
Rad1
Nadk2
Mtdh
Laptm4b
Sdc2
Trio
Ank
Marchf11
Retreg1
Myo10
Rnf19a
Pabpc1
Ywhaz
Grhl2
Atp6v1c1
Fzd6
Slc25a32
Lrp12
Utp23
Rad21
Cdh10
Matn2
Pop1
Stk3
Khdrbs3
Eif3e
Ebag9
Myc
Washc5
Sqle
Mtss1
Fbxo32
Wdyhv1
Atad2
Zhx1
Tbc1d31
Derl1
Has2
Mtbp
Mrpl13
Col14a1
Asap1
Fam49b
Rangap1
Twf1
Nell2
Slc38a2
Srebf2
Slc38a4
Rpap3
Rapgef3
Hdac7
Col2a1
Hoxc5
Gtsf1
Pde1b
Ppp1r1a
Txndc11
Litaf
Nubp1
1810013L24Rik
Il1rap
Nudt16l1
Mgrn1
Srl
Fgf12
Zfp251
Hes1
Zfp263
Atp13a3
Glyr1
Tmem44
Lsg1
Rogdi
4930451G09Rik
Eef2kmt
Ercc4
Gpt
Apod
Cyc1
Sharpin
Maf1
Hgh1
Fbxl6
Slc52a2
Gpaa1
Oplah
Grina
Plec
Scrib
Tsta3
Pycrl
Naprt
Ly6h
Ly6e
Lynx1
Ptk2
Mapk12
Lmf2
Chkb
Mapk8ip2
Arsa
Rabl2
Kif21a
Yaf2
Zcrb1
Prkdc
Ube2v2
Fopnl
Nde1
Mpv17l
Pdxdc1
Ntan1
Rrn3
Parn
B3gnt5
Hira
Mrpl40
Gbe1
Dgcr8
Trmt2a
Riox2
Cldnd1
Klhl22
Tomm70a
Slc7a4
Thap7
Lztr1
Snap29
Sdf2l1
Dlg1
Senp5
Ypel1
Ncbp2
Top3b
Pak2
Wdr53
Dnm1l
Yars2
Tfrc
Itgb5
Abcc5
Gtf2e1
Ap2m1
Clcn2
Slc49a4
Ehhadh
Senp2
Tmem41a
D16Ertd472e
Cxadr
Usp25
Rfc4
Eif4a2
St6gal1
Prl2a1
Mrpl39
Atp5j
App
Adamts1
Adamts5
Ets2
Dyrk1a
Vps26c
Arl13b
Pros1
Psmg1
Brwd1
Pigp
Ripply3
Chaf1b
Dop1b
Cbr3
Setd4
Rcan1
Runx1
Itsn1
Donson
Son
Gart
Tmem50b
Ifngr2
Ifnar1
Il10rb
Ifnar2
Synj1
Paxbp1
Sod1
Scaf4
Kansl2
Adcy6
Enah
Lmbr1l
Prpf40b
Fmnl3
Nckap5l
Tmbim6
Faim2
Racgap1
Asic1
Smarcd1
Cox14
Cers5
Lima1
Larp4
Dip2b
Atf1
Slc11a2
Slc4a8
Scn8a
Nr4a1
Krt7
Csad
Soat2
Amhr2
Map3k12
Tarbp2
Rttn
Cdkn1a
Nus1
Cep89
Mospd1
Akirin1
Cxcl13
Gtf2ird1
Noct
Abcc1
Fhl1
Rfc2
Denr
Prmt5
Nagpa
Get1
Ivns1abp
Rpp14
Slc38a1
P3h3
Serping1
Serinc2
Scg5
Kcnk5
Creld2
Twf2
Ube2j2
Marchf5
Ache
Poc1a
Trip6
Agap3
Tmem176a
Nfatc4
Esx1
Pisd
Tpi1
Rab12
Celsr3
Pcbp4
Cdca3
Ogfod2
Mrps23
Rhebl1
Rsph3b
Rps6ka2
Slc25a27
Tnfrsf21
Cenpq
Tbc1d5
Cdc5l
Aars2
Mrpl14
Sgo1
Slc29a1
Nfkbie
Vegfa
Gtpbp2
Clic5
Enpp4
Rrp36
Ptk7
Cnpy3
Taf8
Guca1a
Bysl
Foxp4
Nfya
Brd4
Stk38
Ppil1
Cpne5
Pi16
Mtch1
Pim1
Ccdc167
Cmtr1
Glo1
Slc37a1
Wdr4
Ndufv3
Cbs
Sik1
Arhgap28
Epb41l3
Akap8
Myl12a
Wiz
Lpin2
Emilin2
Smchd1
Cyp4f13
Ndc80
Lbh
Galnt14
Ehd3
Dpy30
Spast
Slc30a6
Prkd3
Yipf4
Birc6
Crim1
Vit
Ttc27
Eif2ak2
Cebpz
Ndufaf7
Pja2
Qpct
Man2a1
Cyp1b1
Vapa
Hnrnpll
Ralbp1
Srsf7
Twsg1
Washc1
Washc2
Nrxn1
Cacna1h
Lrpprc
Prepl
Srbd1
Rhoq
Mcfd2
Msh2
Spsb3
Mapk8ip3
Pot1b
[truncated: 5,922 more rows]
