# Supplementary material for: The motor neuron m6A repertoire governs neuronal homeostasis and FTO inhibition mitigates ALS symptom manifestation
Source: Nat Commun. 2025 Apr 30;16:4063. doi: 10.1038/s41467-025-59117-2 (PMC12043976; doi:10.1038/s41467-025-59117-2)
Supplement: Supplementary file 4 — Supplementary Data 2 [file 41467_2025_59117_MOESM4_ESM.xlsx]

## Sheet: ALS risk genes
ACSL5
ALS2
ANG
ANXA11
ATP13A2
ATXN2
ATXN3
BICD2
BSCL2
C21ORF2
C9ORF72
CACNA1H
CAV1
CCNF
CHCHD10
CHMP2B
CHRNA3
CYLD
DAO
DCTN1
DDHD1
DJ1
DNAJC7
ELP3
EPHA4
ERBB4
ERLIN1
ERLIN2
EWSR1
FIG4
FUS
GLE1
GLT8D1
GNE
GRN
HNRNPA1
hnRNPA2B1
HSPB1
HTT
KANK1
KIF5A
LGALSL
LRP12
Matr3
MOBP
MPAN
NEFH
NEK1
NIPA1
OPTN
PARK7
PARK9
PFN1
PIKFYVE
PNPLA6
PON1
PON2
PON3
PRPH
RNF13
SARM1
SCFD1
SETX
SIGMAR1
SOD1
SORD
SPG11
SPTLC1
SQSTM1
SS18L1
SYNE1
TAF15
TARDBP
TBK1
TIA1
TUBA4A
UBQLN2
VAPB
VCP
VRK1
WDR7

## Sheet: ALS risk genes_m6A
ALS risk genes with m6A-midified
ATP13A2
ATXN2
BSCL2
C9ORF72
CACNA1H
CCNF
CHCHD10
CHMP2B
CHRNA3
CYLD
DCTN1
DDHD1
DNAJC7
ELP3
EPHA4
ERBB4
FIG4
FUS
GLT8D1
HNRNPA1
hnRNPA2B1
LGALSL
LRP12
PIKFYVE
RNF13
SCFD1
SOD1
SS18L1
TARDBP
TBK1
TIA1
TUBA4A
UBQLN2
VAPB
