# Supplementary material for: The motor neuron m6A repertoire governs neuronal homeostasis and FTO inhibition mitigates ALS symptom manifestation
Source: Nat Commun. 2025 Apr 30;16:4063. doi: 10.1038/s41467-025-59117-2 (PMC12043976; doi:10.1038/s41467-025-59117-2)
Supplement: Supplementary file 5 — Supplementary Data 3 [file 41467_2025_59117_MOESM5_ESM.xlsx]

## Sheet: Tardbp
transcript_name	transcript_id	tpos	chrom	chrom_pos	m6a_count	epi_count	pass_or_fail	replicate 1 185_m6anet	replicate 2 270_m6anet	replicate 3 271_m6anet	replicate 1 185_epinano	replicate 2 270_epinano	replicate 3 271_epinano
Tardbp-201	ENSMUST00000045180.13	626	chr4	148620607	3	3	TRUE	0.115942	0	0.133333	0.264905	0.630603	0.215266
Tardbp-201	ENSMUST00000045180.13	700	chr4	148619296	3	3	TRUE	0.0422535	0	0	0.283812	0.271813	0.12796
Tardbp-201	ENSMUST00000045180.13	770	chr4	148619226	3	3	TRUE	0	0.04	0	1.37992e-05	5.6395e-06	0.0080609
Tardbp-201	ENSMUST00000045180.13	902	chr4	148618702	3	3	TRUE	0.038961	0.04	0.0285714	0.179253	0.323404	0.178034
Tardbp-201	ENSMUST00000045180.13	1138	chr4	148616786	3	3	TRUE	0.36	0.259259	0.4375	0.0846038	0.0112263	0.419884
Tardbp-201	ENSMUST00000045180.13	1183	chr4	148616741	3	3	TRUE	0.0819672	0.125	0.0294118	0.167693	0.263886	0.0745381
Tardbp-202	ENSMUST00000084125.9	1851	chr4	148618007	3	3	TRUE	0.160377	0.25	0.26087	0.128905	0.521885	0.0484195
Tardbp-202	ENSMUST00000084125.9	1874	chr4	148617984	3	3	TRUE	0	0	0	0.0149756	0.00746835	0.0313754
Tardbp-202	ENSMUST00000084125.9	1962	chr4	148617896	3	3	TRUE	0	0	0	0.00482667	0.0042063	0.00904729
Tardbp-202	ENSMUST00000084125.9	1975	chr4	148617883	3	3	TRUE	0.345794	0.25	0.392157	0.153145	0.256826	0.121554
Tardbp-202	ENSMUST00000084125.9	2372	chr4	148617486	3	3	TRUE	0.132867	0.0833333	0.0882353	0.0177112	0.0407249	0.0663192
Tardbp-202	ENSMUST00000084125.9	2389	chr4	148617469	3	3	TRUE	0.645161	0.590909	0.672269	0.0499778	0.0213434	0.157246
Tardbp-202	ENSMUST00000084125.9	2398	chr4	148617460	3	3	TRUE	0.0479452	0.0930233	0.00877193	0.04519	0.037757	0.0172091
Tardbp-202	ENSMUST00000084125.9	2473	chr4	148617385	3	3	TRUE	0.618182	0.553191	0.674603	0.439094	0.581021	0.713165
Tardbp-202	ENSMUST00000084125.9	2598	chr4	148617260	3	3	TRUE	0.358333	0.404762	0.327434	0.148154	0.390863	0.69067
Tardbp-202	ENSMUST00000084125.9	2618	chr4	148617240	3	3	TRUE	0.291892	0.285714	0.256944	0.0227485	0.0129565	0.0838922
Tardbp-202	ENSMUST00000084125.9	2641	chr4	148617217	3	3	TRUE	0	0.015873	0	0.0288467	0.00791935	0.0231959
Tardbp-202	ENSMUST00000084125.9	2763	chr4	148617095	3	3	TRUE	0.463054	0.4	0.497076	0.113845	0.432939	0.167241
Tardbp-202	ENSMUST00000084125.9	2784	chr4	148617074	3	3	TRUE	0.3	0.313253	0.364706	0.30245	0.162389	0.323333
Tardbp-202	ENSMUST00000084125.9	2790	chr4	148617068	3	3	TRUE	0.763441	0.64557	0.725	0.817418	0.937992	0.913045
Tardbp-202	ENSMUST00000084125.9	2819	chr4	148617039	3	3	TRUE	0.227513	0.184211	0.218182	0.0803567	0.327564	0.336338
Tardbp-202	ENSMUST00000084125.9	2980	chr4	148616878	3	3	TRUE	0.222973	0.12	0.193277	0.150427	0.0921095	0.116052
Tardbp-204	ENSMUST00000105699.7	693	chr4	148619296	3	3	TRUE	0.0571429	0	0	0.702516	0.615139	0.799252
Tardbp-204	ENSMUST00000105699.7	763	chr4	148619226	3	3	TRUE	0	0.047619	0	0.00634638	0.00322099	1.47254e-05
Tardbp-204	ENSMUST00000105699.7	895	chr4	148618702	3	3	TRUE	0.0588235	0.047619	0	0.0582124	0.391676	0.799252
Tardbp-204	ENSMUST00000105699.7	1143	chr4	148617486	3	3	TRUE	0.0784314	0.05	0.0769231	0.00981043	0.760333	0.0737809
Tardbp-204	ENSMUST00000105699.7	1160	chr4	148617469	3	3	TRUE	0.684211	0.625	0.653846	0.0542031	0.246618	0.0977216
Tardbp-204	ENSMUST00000105699.7	1169	chr4	148617460	3	3	TRUE	0.0784314	0.125	0	0.0963198	0.0406316	0.0624991
Tardbp-204	ENSMUST00000105699.7	1244	chr4	148617385	3	3	TRUE	0.569231	0.586207	0.62069	0.92827	0.206854	0.740372
Tardbp-204	ENSMUST00000105699.7	1369	chr4	148617260	3	3	TRUE	0.440678	0.363636	0.304878	0.587254	0.695402	0.380523
Tardbp-204	ENSMUST00000105699.7	1389	chr4	148617240	3	3	TRUE	0.290698	0.272727	0.27619	0.095932	7.0695e-06	0.0113973
Tardbp-204	ENSMUST00000105699.7	1412	chr4	148617217	3	3	TRUE	0	0.0232558	0	0.0336932	0.0234536	0.0217859
Tardbp-204	ENSMUST00000105699.7	1534	chr4	148617095	3	3	TRUE	0.4	0.377049	0.507692	0.512294	0.708803	0.288452
Tardbp-204	ENSMUST00000105699.7	1555	chr4	148617074	3	3	TRUE	0.314815	0.285714	0.361538	0.596539	0.274447	0.388945
Tardbp-204	ENSMUST00000105699.7	1561	chr4	148617068	3	3	TRUE	0.75	0.583333	0.696721	0.890809	0.980784	0.955567
Tardbp-204	ENSMUST00000105699.7	1590	chr4	148617039	3	3	TRUE	0.212766	0.122807	0.209302	0.0344937	0.282746	0.228617
Tardbp-204	ENSMUST00000105699.7	1751	chr4	148616878	3	3	TRUE	0.253521	0.117647	0.151163	0.0576964	0.0239791	0.0859003
Tardbp-206	ENSMUST00000105702.8	1421	chr4	148617385	3	3	TRUE	0.557377	0.565217	0.625	0.328822	0.419884	0.230838
Tardbp-206	ENSMUST00000105702.8	1450	chr4	148617356	3	0	TRUE	0.015873	0.0384615	0.0357143
Tardbp-206	ENSMUST00000105702.8	1546	chr4	148617260	3	3	TRUE	0.438596	0.366667	0.275	0.34908	0.91977	0.127087
Tardbp-206	ENSMUST00000105702.8	1566	chr4	148617240	3	3	TRUE	0.268293	0.25641	0.262626	0.0433699	0.82868	0.0597523
Tardbp-206	ENSMUST00000105702.8	1589	chr4	148617217	3	3	TRUE	0	0.025	0	0.0430561	0.0247889	0.0212371
Tardbp-206	ENSMUST00000105702.8	1711	chr4	148617095	3	3	TRUE	0.39604	0.357143	0.504065	0.334941	0.360665	0.0728946
Tardbp-206	ENSMUST00000105702.8	1732	chr4	148617074	3	3	TRUE	0.326923	0.293103	0.349593	0.159426	0.208225	0.177242
Tardbp-206	ENSMUST00000105702.8	1738	chr4	148617068	3	3	TRUE	0.731959	0.563636	0.681034	0.57261	0.940538	0.907391
Tardbp-206	ENSMUST00000105702.8	1767	chr4	148617039	3	3	TRUE	0.21978	0.132075	0.204918	0.208478	0.131224	0.625956
Tardbp-206	ENSMUST00000105702.8	1928	chr4	148616878	3	3	TRUE	0.25	0.125	0.154762	0.0120984	0.155836	0.0654383
Tardbp-209	ENSMUST00000165113.7	1491	chr4	148617385	3	3	TRUE	0.575758	0.586207	0.625	0.0322253	0.279299	0.320953
Tardbp-209	ENSMUST00000165113.7	1808	chr4	148617068	3	3	TRUE	0.742574	0.57377	0.691057	0.595409	0.896744	0.925341
Tardbp-210	ENSMUST00000172073.7	1509	chr4	148617385	3	3	TRUE	0.584615	0.586207	0.625	0.183206	0.894608	0.974697
Tardbp-210	ENSMUST00000172073.7	1826	chr4	148617068	3	3	TRUE	0.74	0.57377	0.691057	0.778641	0.5	0.545859

## Sheet: Atp13a2
transcript_name	transcript_id	tpos	chrom	chrom_pos	m6a_count	epi_count	pass_or_fail	replicate 1 185_m6anet	replicate 2 270_m6anet	replicate 3 271_m6anet	replicate 1 185_epinano	replicate 2 270_epinano	replicate 3 271_epinano
Atp13a2-201	ENSMUST00000037055.13	3576	chr4	141006951	3	3	TRUE	0.0517241	0	0	0.0626158	0.0033197	0.0491669
Atp13a2-201	ENSMUST00000037055.13	3664	chr4	141007039	3	3	TRUE	0.0756303	0.208333	0.0769231	0.00811611	0.172006	0.00503313
Atp13a2-201	ENSMUST00000037055.13	3728	chr4	141007103	3	3	TRUE	0.62931	0.517241	0.407407	0.319414	0.410408	0.192861
Atp13a2-201	ENSMUST00000037055.13	3763	chr4	141007138	3	3	TRUE	0.495935	0.37037	0.38	0.470118	0.22417	0.472777
Atp13a2-201	ENSMUST00000037055.13	3776	chr4	141007151	3	3	TRUE	0.432692	0.423077	0.418182	0.434102	0.629321	0.488027
Atp13a2-201	ENSMUST00000037055.13	3833	chr4	141007208	3	3	TRUE	0.298969	0.136364	0.186047	0.241779	0.507343	0.701634
Atp13a2-201	ENSMUST00000037055.13	3875	chr4	141007250	3	3	TRUE	0.0982143	0.0833333	0.16	0.443274	0.128006	0.48202
Atp13a2-203	ENSMUST00000127833.2	3502	chr4	141006951	3	3	TRUE	0.0517241	0	0	0.0229751	0.0374421	0.020478
Atp13a2-203	ENSMUST00000127833.2	3590	chr4	141007039	3	3	TRUE	0.0756303	0.208333	0.0784314	0.00853888	0.00293102	0.00790904
Atp13a2-203	ENSMUST00000127833.2	3654	chr4	141007103	3	3	TRUE	0.626087	0.517241	0.415094	0.233227	0.184561	0.258531
Atp13a2-203	ENSMUST00000127833.2	3689	chr4	141007138	3	3	TRUE	0.491803	0.37037	0.387755	0.576045	0.304665	0.329358
Atp13a2-203	ENSMUST00000127833.2	3702	chr4	141007151	3	3	TRUE	0.432692	0.423077	0.4	0.319136	0.412934	0.861535
Atp13a2-203	ENSMUST00000127833.2	3759	chr4	141007208	3	3	TRUE	0.302083	0.136364	0.190476	0.325842	0.470392	0.288776
Atp13a2-203	ENSMUST00000127833.2	3801	chr4	141007250	3	3	TRUE	0.0990991	0.0833333	0.163265	0.414776	0.121116	0.372504
