# Supplementary material for: The motor neuron m6A repertoire governs neuronal homeostasis and FTO inhibition mitigates ALS symptom manifestation
Source: Nat Commun. 2025 Apr 30;16:4063. doi: 10.1038/s41467-025-59117-2 (PMC12043976; doi:10.1038/s41467-025-59117-2)
Supplement: Supplementary file 6 — Supplementary Data 4 [file 41467_2025_59117_MOESM6_ESM.xlsx]

## Sheet: DEGs_bimod_KOCtrl_subt
P-values are from two-sided bimodal likelihood-ratio tests followed by Bonferroni corrections.
	p_val	avg_log2FC	pct.1	pct.2	p_val_adj	celltype	gene	cat
Meg3	0	-0.930304	1	1	0	Skeletal MNs	Meg3	down
2610037D02Rik	0	1.81317	0.982	0.651	0	Skeletal MNs	2610037D02Rik	up
Gm9866	7.71494e-249	1.24235	0.806	0.294	2.49077e-244	Skeletal MNs	Gm9866	up
Tnrc6c	2.08927e-234	0.959402	0.984	0.899	6.74522e-230	Skeletal MNs	Tnrc6c	up
Aldob	1.16517e-219	0.749927	0.618	0.029	3.76176e-215	Skeletal MNs	Aldob	up
Nrf1	2.92117e-192	0.938358	0.933	0.72	9.43101e-188	Skeletal MNs	Nrf1	up
D1Ertd622e	4.34526e-164	0.870234	0.769	0.41	1.40287e-159	Skeletal MNs	D1Ertd622e	up
3222401L13Rik	1.99137e-156	0.826505	0.597	0.097	6.42914e-152	Skeletal MNs	3222401L13Rik	up
Lcmt2	1.60569e-151	0.649935	0.63	0.132	5.18397e-147	Skeletal MNs	Lcmt2	up
Peg3	1.28492e-149	-0.646565	0.977	0.985	4.14838e-145	Skeletal MNs	Peg3	down
BC005537	1.35502e-149	0.764643	0.923	0.722	4.37469e-145	Skeletal MNs	BC005537	up
Efnb2	8.74732e-144	0.675946	0.645	0.17	2.82407e-139	Skeletal MNs	Efnb2	up
Snrpn	2.27564e-143	-0.713978	0.953	0.984	7.34692e-139	Skeletal MNs	Snrpn	down
Boll	1.03375e-142	0.508212	0.448	0.018	3.33745e-138	Skeletal MNs	Boll	up
Gm44993	2.24298e-140	0.466001	0.413	0.006	7.24146e-136	Skeletal MNs	Gm44993	up
4732471J01Rik	4.34714e-140	0.837523	0.901	0.706	1.40347e-135	Skeletal MNs	4732471J01Rik	up
Tapt1	4.99418e-131	-0.891605	0.543	0.714	1.61237e-126	Skeletal MNs	Tapt1	down
A330102I10Rik	6.32149e-131	-0.732702	0.838	0.952	2.04089e-126	Skeletal MNs	A330102I10Rik	down
Gm41409	1.68718e-125	0.575326	0.545	0.12	5.44706e-121	Skeletal MNs	Gm41409	up
Trappc9	4.70557e-121	0.708705	0.929	0.777	1.51919e-116	Skeletal MNs	Trappc9	up
Col20a1	5.50728e-121	0.527971	0.497	0.073	1.77803e-116	Skeletal MNs	Col20a1	up
Kcnb1	1.515e-120	0.713279	0.834	0.559	4.89117e-116	Skeletal MNs	Kcnb1	up
Ube3a	1.51391e-119	-0.702736	0.984	0.985	4.88766e-115	Skeletal MNs	Ube3a	down
Mrps24	3.03246e-118	0.580436	0.587	0.166	9.79031e-114	Skeletal MNs	Mrps24	up
4930453N24Rik	3.9849e-118	0.644545	0.696	0.269	1.28652e-113	Skeletal MNs	4930453N24Rik	up
Aox1	3.59991e-116	-0.744747	0.346	0.572	1.16223e-111	Skeletal MNs	Aox1	down
Map1b	6.3089e-116	-0.572426	0.997	0.991	2.03683e-111	Skeletal MNs	Map1b	down
Itga1	8.91294e-113	0.556732	0.514	0.117	2.87754e-108	Skeletal MNs	Itga1	up
Gm31282	3.02759e-111	0.653369	0.726	0.34	9.77458e-107	Skeletal MNs	Gm31282	up
Knop1	1.00316e-109	0.664638	0.775	0.466	3.2387e-105	Skeletal MNs	Knop1	up
Zfp451	5.03958e-109	0.639836	0.89	0.72	1.62703e-104	Skeletal MNs	Zfp451	up
AY036118	2.42582e-105	0.711272	0.997	0.971	7.83176e-101	Skeletal MNs	AY036118	up
Fam110b	1.29616e-104	0.731142	0.899	0.745	4.18464e-100	Skeletal MNs	Fam110b	up
Gm32014	2.03754e-103	0.624191	0.607	0.228	6.57819e-99	Skeletal MNs	Gm32014	up
Tubgcp6	1.32165e-102	0.605129	0.72	0.377	4.26696e-98	Skeletal MNs	Tubgcp6	up
D10Wsu102e	9.24991e-102	0.622508	0.851	0.65	2.98633e-97	Skeletal MNs	D10Wsu102e	up
Tmem132a	4.94764e-101	0.676577	0.833	0.59	1.59734e-96	Skeletal MNs	Tmem132a	up
Aspdh	3.67596e-100	0.386091	0.403	0.048	1.18678e-95	Skeletal MNs	Aspdh	up
Il1rapl1	1.69741e-99	0.5905	0.998	0.991	5.48007e-95	Skeletal MNs	Il1rapl1	up
Mthfr	1.84687e-99	0.589273	0.811	0.627	5.96262e-95	Skeletal MNs	Mthfr	up
Snhg11	1.94678e-97	-0.305692	1	1	6.28517e-93	Skeletal MNs	Snhg11	down
Adamts6	1.72904e-95	-0.73893	0.748	0.877	5.58222e-91	Skeletal MNs	Adamts6	down
Chsy3	1.20855e-93	0.867611	0.953	0.879	3.90179e-89	Skeletal MNs	Chsy3	up
Banp	3.48903e-93	0.599692	0.853	0.669	1.12643e-88	Skeletal MNs	Banp	up
Adhfe1	1.51123e-92	0.472818	0.531	0.141	4.87901e-88	Skeletal MNs	Adhfe1	up
Cp	4.2576e-92	0.456015	0.389	0.055	1.37457e-87	Skeletal MNs	Cp	up
Klhl10	5.60576e-92	0.543898	0.613	0.234	1.80982e-87	Skeletal MNs	Klhl10	up
Gm39185	1.15278e-91	-0.643435	0.458	0.697	3.72175e-87	Skeletal MNs	Gm39185	down
Nol4l	4.51916e-90	0.736252	0.685	0.579	1.45901e-85	Skeletal MNs	Nol4l	up
Lpp	1.62924e-89	0.615644	0.966	0.888	5.26e-85	Skeletal MNs	Lpp	up
Dnajc14	1.25266e-88	0.468843	0.572	0.199	4.04422e-84	Skeletal MNs	Dnajc14	up
Gm7694	3.38746e-88	-0.386888	0.087	0.446	1.09364e-83	Skeletal MNs	Gm7694	down
Sptbn4	2.67893e-87	0.563752	0.906	0.809	8.64892e-83	Skeletal MNs	Sptbn4	up
Srrm2	3.87445e-87	0.548965	0.984	0.947	1.25087e-82	Skeletal MNs	Srrm2	up
Ccdc171	1.35059e-86	-0.582064	0.604	0.778	4.36037e-82	Skeletal MNs	Ccdc171	down
Kcnq1ot1	2.90129e-86	0.494641	0.996	0.982	9.36681e-82	Skeletal MNs	Kcnq1ot1	up
Tgm7	2.28973e-85	0.29567	0.306	0.015	7.39241e-81	Skeletal MNs	Tgm7	up
Gm42418	9.35154e-85	0.894663	0.996	0.98	3.01915e-80	Skeletal MNs	Gm42418	up
Adar	1.60285e-84	0.560196	0.932	0.801	5.17482e-80	Skeletal MNs	Adar	up
Gm42982	2.13603e-84	-0.454572	0.103	0.412	6.89618e-80	Skeletal MNs	Gm42982	down
Malat1	5.92735e-83	-0.316078	1	1	1.91365e-78	Skeletal MNs	Malat1	down
Wdr6	2.21955e-82	0.414027	0.451	0.101	7.1658e-78	Skeletal MNs	Wdr6	up
Myt1	6.66028e-82	0.541884	0.668	0.34	2.15027e-77	Skeletal MNs	Myt1	up
Pcdh11x	1.00511e-81	0.965049	0.686	0.538	3.24501e-77	Skeletal MNs	Pcdh11x	up
Bicral	4.0865e-81	0.568303	0.92	0.797	1.31933e-76	Skeletal MNs	Bicral	up
Dot1l	8.70969e-81	0.538193	0.766	0.532	2.81192e-76	Skeletal MNs	Dot1l	up
Gpr61	2.37359e-80	0.452016	0.551	0.202	7.66314e-76	Skeletal MNs	Gpr61	up
A530013C23Rik	4.06628e-80	0.38389	0.416	0.105	1.3128e-75	Skeletal MNs	A530013C23Rik	up
Gm30371	7.06419e-79	0.349094	0.257	0.005	2.28068e-74	Skeletal MNs	Gm30371	up
Tspoap1	9.85232e-79	0.541332	0.861	0.687	3.18082e-74	Skeletal MNs	Tspoap1	up
Pcmtd2	2.0816e-78	0.562798	0.895	0.724	6.72044e-74	Skeletal MNs	Pcmtd2	up
Gm49249	2.76579e-78	0.329412	0.324	0.036	8.92935e-74	Skeletal MNs	Gm49249	up
Stk32a	2.87798e-78	-0.771011	0.295	0.513	9.29157e-74	Skeletal MNs	Stk32a	down
Srsf2	7.59958e-78	-0.53992	0.539	0.813	2.45352e-73	Skeletal MNs	Srsf2	down
Gm16553	1.25704e-75	0.279232	0.29	0.02	4.05835e-71	Skeletal MNs	Gm16553	up
1500004A13Rik	5.25945e-74	0.583859	0.937	0.879	1.69801e-69	Skeletal MNs	1500004A13Rik	up
Gpt	8.72111e-74	0.366306	0.408	0.085	2.81561e-69	Skeletal MNs	Gpt	up
Mir670hg	4.31635e-73	0.563297	0.721	0.453	1.39353e-68	Skeletal MNs	Mir670hg	up
Caln1	1.38604e-72	-0.613651	0.923	0.97	4.47482e-68	Skeletal MNs	Caln1	down
Zbtb38	9.15264e-72	-0.517153	0.655	0.877	2.95493e-67	Skeletal MNs	Zbtb38	down
Lats1	2.27297e-71	0.489724	0.738	0.532	7.33829e-67	Skeletal MNs	Lats1	up
Ccdc136	2.76184e-71	-0.500777	0.693	0.863	8.91659e-67	Skeletal MNs	Ccdc136	down
Ccnl2	2.76425e-71	0.493472	0.766	0.555	8.92437e-67	Skeletal MNs	Ccnl2	up
Gm50046	3.2034e-71	0.271682	0.278	0.025	1.03422e-66	Skeletal MNs	Gm50046	up
Gem	3.52157e-71	-0.634942	0.604	0.79	1.13694e-66	Skeletal MNs	Gem	down
Ddx39b	3.55389e-71	0.514552	0.741	0.504	1.14737e-66	Skeletal MNs	Ddx39b	up
Ahnak2	5.01914e-71	-0.582539	0.703	0.804	1.62043e-66	Skeletal MNs	Ahnak2	down
Aatk	9.82134e-71	0.527608	0.799	0.606	3.17082e-66	Skeletal MNs	Aatk	up
Efhc1	3.30463e-70	0.299825	0.336	0.053	1.0669e-65	Skeletal MNs	Efhc1	up
Mdga2	2.17043e-69	0.405416	0.999	0.995	7.00722e-65	Skeletal MNs	Mdga2	up
Gm16153	3.89926e-69	0.468773	0.562	0.25	1.25887e-64	Skeletal MNs	Gm16153	up
Pex5l	2.01073e-68	-0.883643	0.814	0.889	6.49164e-64	Skeletal MNs	Pex5l	down
Son	1.39876e-67	0.492792	0.971	0.906	4.51589e-63	Skeletal MNs	Son	up
Kmt2b	1.71144e-67	0.423399	0.543	0.231	5.52539e-63	Skeletal MNs	Kmt2b	up
Gm14133	3.81207e-66	0.380373	0.408	0.131	1.23073e-61	Skeletal MNs	Gm14133	up
Taf7	8.16228e-66	0.496988	0.606	0.333	2.63519e-61	Skeletal MNs	Taf7	up
Gm40375	8.27565e-65	0.293562	0.33	0.05	2.67179e-60	Skeletal MNs	Gm40375	up
Tmprss5	1.06222e-64	0.345457	0.37	0.078	3.42937e-60	Skeletal MNs	Tmprss5	up
Xist	9.46181e-64	-0.737176	0.446	0.765	3.05475e-59	Skeletal MNs	Xist	down
Slitrk5	7.76876e-63	0.456099	0.645	0.426	2.50814e-58	Skeletal MNs	Slitrk5	up
Gm11906	1.282e-62	0.439423	0.533	0.261	4.13895e-58	Skeletal MNs	Gm11906	up
Gm32647	1.75612e-62	-1.162	0.354	0.611	5.66962e-58	Skeletal MNs	Gm32647	down
Fgf13	3.02778e-62	0.708747	0.52	0.485	9.7752e-58	Skeletal MNs	Fgf13	up
Nckap5l	4.22768e-62	0.410571	0.571	0.275	1.36491e-57	Skeletal MNs	Nckap5l	up
Sox2ot	5.02501e-62	0.455158	0.363	0.074	1.62232e-57	Skeletal MNs	Sox2ot	up
Gm12092	5.37553e-62	0.379616	0.388	0.107	1.73549e-57	Skeletal MNs	Gm12092	up
Mrvi1	2.8047e-61	-0.371754	0.138	0.398	9.05497e-57	Skeletal MNs	Mrvi1	down
Nav3	3.92626e-61	0.578973	0.977	0.892	1.26759e-56	Skeletal MNs	Nav3	up
Tbc1d24	1.85731e-60	0.470834	0.759	0.523	5.99634e-56	Skeletal MNs	Tbc1d24	up
Tro	2.58533e-60	0.464452	0.815	0.627	8.34674e-56	Skeletal MNs	Tro	up
Mrc2	7.31187e-60	0.322217	0.36	0.085	2.36064e-55	Skeletal MNs	Mrc2	up
Setdb1	1.44926e-59	0.469316	0.856	0.706	4.67895e-55	Skeletal MNs	Setdb1	up
Zfp976	2.78293e-59	0.404508	0.569	0.341	8.9847e-55	Skeletal MNs	Zfp976	up
4930590J08Rik	4.22466e-59	0.417571	0.489	0.259	1.36393e-54	Skeletal MNs	4930590J08Rik	up
Zfp992	4.88232e-59	0.272401	0.296	0.041	1.57626e-54	Skeletal MNs	Zfp992	up
Nts	5.5709e-59	-0.802722	0.114	0.327	1.79857e-54	Skeletal MNs	Nts	down
Kifc3	5.79711e-59	0.529647	0.345	0.179	1.8716e-54	Skeletal MNs	Kifc3	up
Gm12689	6.56494e-59	0.270166	0.299	0.049	2.11949e-54	Skeletal MNs	Gm12689	up
Metap1d	8.29871e-59	-0.46935	0.594	0.825	2.67924e-54	Skeletal MNs	Metap1d	down
Nrg3	9.75883e-59	0.337109	1	0.997	3.15064e-54	Skeletal MNs	Nrg3	up
Insr	8.89224e-58	0.457416	0.886	0.766	2.87086e-53	Skeletal MNs	Insr	up
Gm26917	7.41507e-57	0.550498	0.876	0.832	2.39395e-52	Skeletal MNs	Gm26917	up
Htra1	1.1997e-56	-0.457227	0.486	0.746	3.87323e-52	Skeletal MNs	Htra1	down
Pde7b	2.33109e-56	-0.592845	0.611	0.745	7.52594e-52	Skeletal MNs	Pde7b	down
Rxylt1	7.20927e-56	0.43234	0.637	0.381	2.32751e-51	Skeletal MNs	Rxylt1	up
Nktr	8.1222e-56	0.388982	0.988	0.959	2.62225e-51	Skeletal MNs	Nktr	up
Itm2b	9.25045e-56	-0.501369	0.63	0.831	2.98651e-51	Skeletal MNs	Itm2b	down
Sparcl1	1.60138e-55	-0.514701	0.829	0.921	5.17005e-51	Skeletal MNs	Sparcl1	down
Zfp26	4.48457e-55	0.391071	0.571	0.31	1.44785e-50	Skeletal MNs	Zfp26	up
Ntng1	4.54215e-55	-0.766509	0.645	0.832	1.46643e-50	Skeletal MNs	Ntng1	down
Pmp22	5.89256e-55	-0.375096	0.217	0.506	1.90241e-50	Skeletal MNs	Pmp22	down
Col16a1	1.76069e-54	0.427198	0.508	0.201	5.6844e-50	Skeletal MNs	Col16a1	up
Ubash3a	2.63191e-54	0.459225	0.265	0.059	8.49713e-50	Skeletal MNs	Ubash3a	up
Mbd6	6.1014e-54	0.395894	0.572	0.312	1.96984e-49	Skeletal MNs	Mbd6	up
Tra2a	9.42599e-54	-0.431858	0.877	0.942	3.04318e-49	Skeletal MNs	Tra2a	down
Nefm	1.33232e-53	-0.570483	0.967	0.982	4.30138e-49	Skeletal MNs	Nefm	down
Nefl	1.85787e-53	-0.610818	0.862	0.958	5.99812e-49	Skeletal MNs	Nefl	down
Wnt5b	2.03378e-53	0.371245	0.414	0.147	6.56604e-49	Skeletal MNs	Wnt5b	up
Fam214b	4.31737e-53	0.432572	0.676	0.446	1.39386e-48	Skeletal MNs	Fam214b	up
Kcnk9	9.3101e-53	-0.43874	0.476	0.701	3.00576e-48	Skeletal MNs	Kcnk9	down
Msantd4	1.14298e-52	0.405528	0.539	0.275	3.6901e-48	Skeletal MNs	Msantd4	up
Jazf1	1.32018e-52	0.437129	0.97	0.909	4.26221e-48	Skeletal MNs	Jazf1	up
Opcml	1.39623e-52	0.704941	0.934	0.824	4.50774e-48	Skeletal MNs	Opcml	up
Lmtk3	1.56074e-52	0.388294	0.629	0.415	5.03885e-48	Skeletal MNs	Lmtk3	up
Whamm	1.71846e-52	0.400531	0.653	0.426	5.54804e-48	Skeletal MNs	Whamm	up
Arap1	2.22045e-52	0.367774	0.501	0.192	7.16871e-48	Skeletal MNs	Arap1	up
B4galnt4	2.47873e-52	0.354481	0.47	0.2	8.00256e-48	Skeletal MNs	B4galnt4	up
Gm26862	8.80597e-52	0.258935	0.266	0.063	2.84301e-47	Skeletal MNs	Gm26862	up
St6gal1	1.0389e-51	-0.423236	0.494	0.704	3.35407e-47	Skeletal MNs	St6gal1	down
Zfp948	2.53655e-51	0.419891	0.758	0.59	8.18924e-47	Skeletal MNs	Zfp948	up
Prune2	3.3512e-51	-0.533428	0.998	0.994	1.08193e-46	Skeletal MNs	Prune2	down
Nefh	5.78267e-51	-0.513541	0.639	0.824	1.86694e-46	Skeletal MNs	Nefh	down
Uts2b	1.45645e-50	-0.356016	0.157	0.383	4.70215e-46	Skeletal MNs	Uts2b	down
Ptprz1	1.60157e-50	-0.48725	0.35	0.579	5.17067e-46	Skeletal MNs	Ptprz1	down
Lrrc7	2.27096e-50	0.457366	0.979	0.951	7.33179e-46	Skeletal MNs	Lrrc7	up
Tafa1	2.45419e-50	-0.949003	0.302	0.594	7.92336e-46	Skeletal MNs	Tafa1	down
9530059O14Rik	3.81717e-50	-0.535385	0.973	0.972	1.23237e-45	Skeletal MNs	9530059O14Rik	down
Wnk1	3.97008e-50	-0.415236	0.927	0.953	1.28174e-45	Skeletal MNs	Wnk1	down
Gm34455	4.46543e-50	0.479561	0.371	0.124	1.44166e-45	Skeletal MNs	Gm34455	up
Kitl	8.0567e-50	-0.498418	0.365	0.623	2.6011e-45	Skeletal MNs	Kitl	down
Gm44997	1.08587e-49	0.277449	0.385	0.159	3.50573e-45	Skeletal MNs	Gm44997	up
Gria3	1.13651e-49	-0.36757	0.989	0.99	3.66923e-45	Skeletal MNs	Gria3	down
B230307C23Rik	1.73421e-49	0.397321	0.573	0.349	5.59891e-45	Skeletal MNs	B230307C23Rik	up
Tecr	2.7888e-49	-0.491223	0.913	0.949	9.00363e-45	Skeletal MNs	Tecr	down
Cacng2	2.82066e-49	0.427756	0.835	0.725	9.1065e-45	Skeletal MNs	Cacng2	up
Magi1	3.89222e-49	-0.406016	0.973	0.98	1.2566e-44	Skeletal MNs	Magi1	down
Flt3	5.59068e-49	-0.411618	0.812	0.891	1.80495e-44	Skeletal MNs	Flt3	down
Inha	5.82998e-49	0.375528	0.575	0.299	1.88221e-44	Skeletal MNs	Inha	up
Mars2	1.08176e-48	0.309311	0.436	0.166	3.49247e-44	Skeletal MNs	Mars2	up
Gucd1	1.1001e-48	0.323937	0.414	0.294	3.55168e-44	Skeletal MNs	Gucd1	up
Nrp2	1.14061e-48	-0.508579	0.445	0.578	3.68245e-44	Skeletal MNs	Nrp2	down
Chd2	1.21206e-48	0.42795	0.971	0.911	3.91314e-44	Skeletal MNs	Chd2	up
Slit3	2.19683e-48	-0.479417	0.998	0.996	7.09247e-44	Skeletal MNs	Slit3	down
Dync2h1	5.75659e-48	0.420926	0.928	0.862	1.85851e-43	Skeletal MNs	Dync2h1	up
Csnka2ip	7.97846e-48	0.263466	0.21	0.019	2.57585e-43	Skeletal MNs	Csnka2ip	up
Prdm10	8.9495e-48	0.444919	0.775	0.578	2.88935e-43	Skeletal MNs	Prdm10	up
Iqcm	9.67657e-48	0.267949	0.253	0.038	3.12408e-43	Skeletal MNs	Iqcm	up
Syngap1	1.42269e-47	0.282877	0.399	0.163	4.59316e-43	Skeletal MNs	Syngap1	up
Kcnd2	1.43312e-47	0.373463	0.932	0.872	4.62683e-43	Skeletal MNs	Kcnd2	up
Gpc5	1.87755e-47	-0.912338	0.38	0.673	6.06166e-43	Skeletal MNs	Gpc5	down
Atp1a1	2.08662e-47	-0.443103	0.365	0.601	6.73665e-43	Skeletal MNs	Atp1a1	down
Syt16	2.89795e-47	0.495081	0.452	0.206	9.35605e-43	Skeletal MNs	Syt16	up
Slc22a14	7.7266e-47	0.39431	0.761	0.59	2.49453e-42	Skeletal MNs	Slc22a14	up
Map2	1.11585e-46	-0.356917	0.998	0.997	3.60253e-42	Skeletal MNs	Map2	down
Slitrk1	1.86544e-46	0.392874	0.8	0.662	6.02256e-42	Skeletal MNs	Slitrk1	up
Cartpt	2.30742e-46	-0.38835	0.051	0.272	7.44951e-42	Skeletal MNs	Cartpt	down
A330076H08Rik	4.42263e-46	-0.391357	0.955	0.978	1.42785e-41	Skeletal MNs	A330076H08Rik	down
Fhod3	7.9216e-46	0.434415	0.868	0.717	2.55749e-41	Skeletal MNs	Fhod3	up
Pole	1.29676e-45	0.499059	0.284	0.108	4.18658e-41	Skeletal MNs	Pole	up
Tenm4	1.65073e-45	0.410639	0.977	0.935	5.3294e-41	Skeletal MNs	Tenm4	up
9330159M07Rik	2.02644e-45	-0.37982	0.59	0.764	6.54235e-41	Skeletal MNs	9330159M07Rik	down
Crtac1	2.68863e-45	-0.557364	0.509	0.597	8.68024e-41	Skeletal MNs	Crtac1	down
Lrrc4b	2.70859e-45	0.357318	0.552	0.302	8.74468e-41	Skeletal MNs	Lrrc4b	up
4930419G24Rik	3.1215e-45	-0.415661	0.351	0.55	1.00778e-40	Skeletal MNs	4930419G24Rik	down
Slc24a3	4.40255e-45	0.481315	0.969	0.926	1.42136e-40	Skeletal MNs	Slc24a3	up
Gm14697	5.13273e-45	-0.348013	0.15	0.373	1.6571e-40	Skeletal MNs	Gm14697	down
Lynx1	5.43931e-45	-0.416227	0.562	0.801	1.75608e-40	Skeletal MNs	Lynx1	down
Taf1d	7.63804e-45	0.391411	0.705	0.526	2.46594e-40	Skeletal MNs	Taf1d	up
Sipa1l1	1.07428e-44	-0.376021	0.906	0.887	3.46831e-40	Skeletal MNs	Sipa1l1	down
A230057D06Rik	1.32581e-44	-0.340889	0.995	0.992	4.28037e-40	Skeletal MNs	A230057D06Rik	down
Clip1	1.72749e-44	0.402482	0.913	0.81	5.57719e-40	Skeletal MNs	Clip1	up
Pard6g	2.81736e-44	0.254479	0.338	0.094	9.09583e-40	Skeletal MNs	Pard6g	up
Prepl	3.29226e-44	-0.394293	0.849	0.918	1.06291e-39	Skeletal MNs	Prepl	down
Atn1	5.14255e-44	0.329915	0.518	0.275	1.66027e-39	Skeletal MNs	Atn1	up
Stmn2	7.60478e-44	-0.427465	0.947	0.971	2.4552e-39	Skeletal MNs	Stmn2	down
Nfic	1.13767e-43	0.390802	0.722	0.516	3.67298e-39	Skeletal MNs	Nfic	up
Sox5	1.75056e-43	-0.479142	0.268	0.564	5.65168e-39	Skeletal MNs	Sox5	down
Gabrg3	1.84866e-43	0.727189	0.751	0.472	5.96841e-39	Skeletal MNs	Gabrg3	up
Slc7a14	2.0065e-43	-0.387259	0.928	0.933	6.478e-39	Skeletal MNs	Slc7a14	down
Tnrc6a	3.63045e-43	0.382369	0.991	0.961	1.17209e-38	Skeletal MNs	Tnrc6a	up
Mrpl41	3.9351e-43	-0.42873	0.575	0.79	1.27045e-38	Skeletal MNs	Mrpl41	down
Herc3	5.20251e-43	-0.392544	0.827	0.905	1.67963e-38	Skeletal MNs	Herc3	down
Glra1	6.11864e-43	-0.397533	0.935	0.962	1.9754e-38	Skeletal MNs	Glra1	down
Nrp1	1.21587e-42	-0.47295	0.733	0.758	3.92544e-38	Skeletal MNs	Nrp1	down
Celsr3	1.67583e-42	0.337588	0.535	0.341	5.41041e-38	Skeletal MNs	Celsr3	up
Ppp2r3a	2.48616e-42	0.408872	0.936	0.845	8.02658e-38	Skeletal MNs	Ppp2r3a	up
Slc10a7	5.39656e-42	-0.423078	0.757	0.847	1.74228e-37	Skeletal MNs	Slc10a7	down
Tmeff1	7.58584e-42	0.375778	0.542	0.265	2.44909e-37	Skeletal MNs	Tmeff1	up
Trim17	1.62441e-41	0.339671	0.474	0.239	5.24441e-37	Skeletal MNs	Trim17	up
Gap43	2.72578e-41	0.363851	0.477	0.208	8.80019e-37	Skeletal MNs	Gap43	up
Nup93	3.01558e-41	-0.434773	0.823	0.874	9.73579e-37	Skeletal MNs	Nup93	down
Ankfy1	3.25073e-41	0.356557	0.754	0.701	1.0495e-36	Skeletal MNs	Ankfy1	up
Fxyd7	4.17214e-41	-0.404041	0.297	0.55	1.34697e-36	Skeletal MNs	Fxyd7	down
Cacna2d3	4.44731e-41	-0.596847	0.944	0.958	1.43581e-36	Skeletal MNs	Cacna2d3	down
Adgrb1	6.08743e-41	0.299073	0.505	0.301	1.96533e-36	Skeletal MNs	Adgrb1	up
Lrrtm3	7.3238e-41	-0.508754	0.94	0.95	2.36449e-36	Skeletal MNs	Lrrtm3	down
Wnk4	7.75143e-41	0.290937	0.337	0.145	2.50255e-36	Skeletal MNs	Wnk4	up
Palmd	9.068e-41	-0.367713	0.307	0.533	2.92761e-36	Skeletal MNs	Palmd	down
6030407O03Rik	9.10351e-41	-0.436669	0.347	0.605	2.93907e-36	Skeletal MNs	6030407O03Rik	down
Fbxw10	9.87722e-41	0.261061	0.365	0.163	3.18886e-36	Skeletal MNs	Fbxw10	up
Nprl3	1.15286e-40	-0.299347	0.278	0.548	3.72201e-36	Skeletal MNs	Nprl3	down
Arl4a	1.43698e-40	0.272018	0.341	0.121	4.6393e-36	Skeletal MNs	Arl4a	up
Calm2	1.49066e-40	-0.404925	0.869	0.935	4.81258e-36	Skeletal MNs	Calm2	down
Plekhd1	2.06889e-40	-0.357115	0.321	0.56	6.67943e-36	Skeletal MNs	Plekhd1	down
Gpr162	3.3083e-40	0.345612	0.549	0.331	1.06808e-35	Skeletal MNs	Gpr162	up
Bmpr1b	3.71991e-40	-0.463811	0.338	0.626	1.20097e-35	Skeletal MNs	Bmpr1b	down
Dusp15	5.22983e-40	0.388477	0.65	0.416	1.68845e-35	Skeletal MNs	Dusp15	up
Robo2	5.25906e-40	0.532131	0.893	0.888	1.69789e-35	Skeletal MNs	Robo2	up
Etl4	6.89054e-40	-0.460838	0.993	0.988	2.22461e-35	Skeletal MNs	Etl4	down
AW209491	8.10285e-40	0.329362	0.542	0.337	2.61601e-35	Skeletal MNs	AW209491	up
Dync1i1	8.99577e-40	-0.283552	0.991	0.981	2.90429e-35	Skeletal MNs	Dync1i1	down
Miat	1.19708e-39	-0.432564	0.93	0.953	3.86478e-35	Skeletal MNs	Miat	down
Uty	1.71982e-39	0.525248	0.573	0.297	5.55245e-35	Skeletal MNs	Uty	up
Btbd3	1.77762e-39	0.346584	0.617	0.523	5.73906e-35	Skeletal MNs	Btbd3	up
Ogt	2.1092e-39	-0.366258	0.932	0.963	6.80954e-35	Skeletal MNs	Ogt	down
Stmn3	2.12014e-39	-0.470965	0.94	0.969	6.84487e-35	Skeletal MNs	Stmn3	down
Luzp2	3.20896e-39	0.645214	0.913	0.79	1.03601e-34	Skeletal MNs	Luzp2	up
Elmod1	3.3072e-39	-0.38843	0.837	0.923	1.06773e-34	Skeletal MNs	Elmod1	down
Gm11944	5.33729e-39	0.28964	0.391	0.152	1.72314e-34	Skeletal MNs	Gm11944	up
Pcsk2	8.35547e-39	-0.511792	0.559	0.738	2.69756e-34	Skeletal MNs	Pcsk2	down
Uts2	1.10962e-38	-0.706278	0.267	0.469	3.58242e-34	Skeletal MNs	Uts2	down
Kcnmb4	1.16097e-38	-0.257185	0.099	0.29	3.74819e-34	Skeletal MNs	Kcnmb4	down
Etnk1	1.5272e-38	-0.372943	0.915	0.953	4.93057e-34	Skeletal MNs	Etnk1	down
Gabra2	2.4352e-38	-0.500678	0.676	0.73	7.86204e-34	Skeletal MNs	Gabra2	down
2024-03-04	2.91057e-38	0.368271	0.686	0.496	9.39676e-34	Skeletal MNs	2024-03-04	up
Amy1	2.99678e-38	-0.424284	0.761	0.893	9.67509e-34	Skeletal MNs	Amy1	down
Adgrv1	4.04624e-38	-0.358898	0.252	0.484	1.30633e-33	Skeletal MNs	Adgrv1	down
Ywhag	4.30466e-38	-0.375321	0.88	0.94	1.38976e-33	Skeletal MNs	Ywhag	down
Gga1	5.09626e-38	0.31772	0.525	0.303	1.64533e-33	Skeletal MNs	Gga1	up
Entpd3	5.30571e-38	-0.327775	0.415	0.554	1.71295e-33	Skeletal MNs	Entpd3	down
Tex14	5.35358e-38	0.321671	0.259	0.112	1.7284e-33	Skeletal MNs	Tex14	up
Usp29	7.52765e-38	0.486852	0.934	0.832	2.4303e-33	Skeletal MNs	Usp29	up
B230209E15Rik	1.19032e-37	0.299757	0.312	0.215	3.84296e-33	Skeletal MNs	B230209E15Rik	up
Rbm26	1.257e-37	0.35079	0.926	0.837	4.05824e-33	Skeletal MNs	Rbm26	up
Magi2	2.09523e-37	0.297285	1	0.999	6.76443e-33	Skeletal MNs	Magi2	up
Bcl7c	2.10047e-37	0.338513	0.559	0.326	6.78138e-33	Skeletal MNs	Bcl7c	up
Ralgapa2	2.73933e-37	0.365566	0.99	0.968	8.84393e-33	Skeletal MNs	Ralgapa2	up
Gm12236	4.84883e-37	-0.338554	0.394	0.635	1.56544e-32	Skeletal MNs	Gm12236	down
Dgki	1.51413e-36	0.374282	0.977	0.928	4.88838e-32	Skeletal MNs	Dgki	up
Vps13d	1.9242e-36	0.363559	0.937	0.852	6.21228e-32	Skeletal MNs	Vps13d	up
Rapgef6	2.67883e-36	-0.332779	0.964	0.972	8.64861e-32	Skeletal MNs	Rapgef6	down
Gbe1	2.73251e-36	-0.424847	0.421	0.634	8.8219e-32	Skeletal MNs	Gbe1	down
Sel1l3	2.98122e-36	-0.33189	0.336	0.561	9.62486e-32	Skeletal MNs	Sel1l3	down
Dnm1	4.30826e-36	0.343465	0.838	0.743	1.39092e-31	Skeletal MNs	Dnm1	up
Anxa4	4.55702e-36	-0.419192	0.708	0.853	1.47123e-31	Skeletal MNs	Anxa4	down
Nlrp12	5.2829e-36	0.441362	0.21	0.044	1.70559e-31	Skeletal MNs	Nlrp12	up
Zfp770	6.52546e-36	0.339391	0.547	0.356	2.10675e-31	Skeletal MNs	Zfp770	up
Snhg14	7.27755e-36	-0.250305	0.998	0.993	2.34956e-31	Skeletal MNs	Snhg14	down
Ube2b	8.11973e-36	0.305866	0.99	0.97	2.62145e-31	Skeletal MNs	Ube2b	up
Snap25	1.48654e-35	-0.278253	0.998	0.996	4.79929e-31	Skeletal MNs	Snap25	down
Cntnap5b	2.00909e-35	0.414491	0.99	0.961	6.48634e-31	Skeletal MNs	Cntnap5b	up
Pcp4l1	2.13977e-35	-0.445025	0.44	0.57	6.90824e-31	Skeletal MNs	Pcp4l1	down
Psma2	2.33582e-35	0.358044	0.792	0.657	7.54119e-31	Skeletal MNs	Psma2	up
Lin52	2.50003e-35	0.380255	0.741	0.648	8.07134e-31	Skeletal MNs	Lin52	up
Htr4	2.61871e-35	0.296799	0.285	0.152	8.45451e-31	Skeletal MNs	Htr4	up
Tuba1b	2.89563e-35	-0.388913	0.536	0.748	9.34853e-31	Skeletal MNs	Tuba1b	down
Gabrb1	3.19765e-35	0.485965	0.973	0.931	1.03236e-30	Skeletal MNs	Gabrb1	up
Hacd1	3.63027e-35	0.338733	0.621	0.459	1.17203e-30	Skeletal MNs	Hacd1	up
Gm40841	4.455e-35	0.382755	0.66	0.475	1.4383e-30	Skeletal MNs	Gm40841	up
L3mbtl4	4.92539e-35	-0.572399	0.459	0.604	1.59016e-30	Skeletal MNs	L3mbtl4	down
Glis3	1.01015e-34	-0.550596	0.272	0.429	3.26127e-30	Skeletal MNs	Glis3	down
Srcin1	1.72902e-34	0.335614	0.639	0.451	5.58214e-30	Skeletal MNs	Srcin1	up
Lcp1	2.08664e-34	-0.431445	0.536	0.689	6.7367e-30	Skeletal MNs	Lcp1	down
Cisd2	6.32225e-34	-0.284531	0.279	0.515	2.04114e-29	Skeletal MNs	Cisd2	down
Trim9	8.68676e-34	-0.361054	0.769	0.864	2.80452e-29	Skeletal MNs	Trim9	down
Dsel	1.18331e-33	0.304391	0.456	0.215	3.82033e-29	Skeletal MNs	Dsel	up
Pafah1b1	1.19153e-33	-0.30946	0.949	0.959	3.84687e-29	Skeletal MNs	Pafah1b1	down
Tmem63c	1.27807e-33	-0.348375	0.646	0.785	4.12626e-29	Skeletal MNs	Tmem63c	down
Cd55	1.68245e-33	-0.29172	0.298	0.429	5.43179e-29	Skeletal MNs	Cd55	down
Cadm1	2.1428e-33	-0.565859	0.828	0.837	6.91801e-29	Skeletal MNs	Cadm1	down
Kif1a	2.23608e-33	0.326928	0.956	0.902	7.21918e-29	Skeletal MNs	Kif1a	up
Peli2	2.41322e-33	-0.333499	0.5	0.664	7.79107e-29	Skeletal MNs	Peli2	down
Cit	2.6773e-33	-0.30423	0.988	0.981	8.64366e-29	Skeletal MNs	Cit	down
Pitpnc1	3.73842e-33	-0.463451	0.859	0.918	1.20695e-28	Skeletal MNs	Pitpnc1	down
Lrfn5	4.36134e-33	0.366403	0.989	0.965	1.40806e-28	Skeletal MNs	Lrfn5	up
Trim46	4.51699e-33	0.349162	0.738	0.58	1.45831e-28	Skeletal MNs	Trim46	up
Haus3	5.27998e-33	-0.328074	0.297	0.502	1.70464e-28	Skeletal MNs	Haus3	down
Nkiras1	5.37634e-33	-0.338472	0.566	0.76	1.73575e-28	Skeletal MNs	Nkiras1	down
Zfp386	5.75916e-33	0.327002	0.576	0.369	1.85934e-28	Skeletal MNs	Zfp386	up
Robo1	7.66086e-33	0.570537	0.964	0.95	2.47331e-28	Skeletal MNs	Robo1	up
Rtn3	7.85192e-33	-0.283783	0.986	0.984	2.53499e-28	Skeletal MNs	Rtn3	down
Lgals9	9.00068e-33	0.462878	0.147	0.028	2.90587e-28	Skeletal MNs	Lgals9	up
Gm37494	9.59718e-33	0.323921	0.601	0.394	3.09845e-28	Skeletal MNs	Gm37494	up
Gnl3	1.01739e-32	0.324734	0.685	0.547	3.28463e-28	Skeletal MNs	Gnl3	up
Fam189b	1.06688e-32	-0.350884	0.596	0.775	3.44444e-28	Skeletal MNs	Fam189b	down
Flnb	1.18425e-32	0.3403	0.932	0.86	3.82335e-28	Skeletal MNs	Flnb	up
Grin3b	1.27871e-32	-0.255078	0.216	0.457	4.12831e-28	Skeletal MNs	Grin3b	down
Palld	1.72562e-32	-0.436942	0.507	0.71	5.57118e-28	Skeletal MNs	Palld	down
Gabpb1	2.14142e-32	0.313328	0.593	0.38	6.91357e-28	Skeletal MNs	Gabpb1	up
Purg	2.72343e-32	0.329926	0.869	0.806	8.79258e-28	Skeletal MNs	Purg	up
Slc25a3	2.94385e-32	-0.365858	0.871	0.949	9.50422e-28	Skeletal MNs	Slc25a3	down
Ppm1e	3.61801e-32	-0.343272	0.963	0.97	1.16807e-27	Skeletal MNs	Ppm1e	down
Sv2c	4.33101e-32	-0.352118	0.896	0.953	1.39827e-27	Skeletal MNs	Sv2c	down
Acly	4.46447e-32	-0.357643	0.788	0.895	1.44135e-27	Skeletal MNs	Acly	down
Jrkl	4.46978e-32	0.268199	0.444	0.22	1.44307e-27	Skeletal MNs	Jrkl	up
Gm12239	5.12352e-32	-0.388335	0.854	0.923	1.65413e-27	Skeletal MNs	Gm12239	down
Gtf2ird1	9.24665e-32	0.345401	0.832	0.708	2.98528e-27	Skeletal MNs	Gtf2ird1	up
Grip2	1.02015e-31	0.254464	0.491	0.319	3.29356e-27	Skeletal MNs	Grip2	up
9130019P16Rik	1.25889e-31	0.288503	0.257	0.073	4.06432e-27	Skeletal MNs	9130019P16Rik	up
Lsamp	1.5942e-31	0.339351	0.999	0.999	5.14688e-27	Skeletal MNs	Lsamp	up
Apba1	3.77726e-31	0.361911	0.91	0.819	1.21949e-26	Skeletal MNs	Apba1	up
Lrmda	4.8967e-31	-0.327894	0.215	0.455	1.5809e-26	Skeletal MNs	Lrmda	down
Plk4	4.94751e-31	0.264348	0.225	0.119	1.5973e-26	Skeletal MNs	Plk4	up
Isca2	5.03117e-31	-0.281247	0.404	0.642	1.62431e-26	Skeletal MNs	Isca2	down
Svil	6.0878e-31	-0.433042	0.487	0.633	1.96545e-26	Skeletal MNs	Svil	down
Klhl15	6.95244e-31	0.310588	0.577	0.395	2.2446e-26	Skeletal MNs	Klhl15	up
Ahdc1	7.22352e-31	0.272403	0.553	0.398	2.33211e-26	Skeletal MNs	Ahdc1	up
Chpf2	7.49771e-31	0.302825	0.721	0.601	2.42064e-26	Skeletal MNs	Chpf2	up
Zswim6	7.52893e-31	-0.353565	0.87	0.924	2.43072e-26	Skeletal MNs	Zswim6	down
Epha10	1.02746e-30	0.351455	0.824	0.733	3.31717e-26	Skeletal MNs	Epha10	up
Kif17	1.13731e-30	0.282738	0.465	0.265	3.6718e-26	Skeletal MNs	Kif17	up
Lnx1	1.31456e-30	-0.329701	0.531	0.696	4.24407e-26	Skeletal MNs	Lnx1	down
Dgkq	1.34264e-30	0.290273	0.608	0.451	4.3347e-26	Skeletal MNs	Dgkq	up
Cttnbp2	1.37188e-30	0.372482	0.972	0.917	4.4291e-26	Skeletal MNs	Cttnbp2	up
Ankrd55	1.53015e-30	-0.35107	0.683	0.802	4.9401e-26	Skeletal MNs	Ankrd55	down
Snrnp70	2.12335e-30	0.301792	0.978	0.937	6.85524e-26	Skeletal MNs	Snrnp70	up
Wls	2.17212e-30	0.360958	0.516	0.325	7.0127e-26	Skeletal MNs	Wls	up
Grid2ip	2.53385e-30	-0.274451	0.239	0.456	8.18054e-26	Skeletal MNs	Grid2ip	down
Rgs7	2.67255e-30	0.292032	0.997	0.985	8.62834e-26	Skeletal MNs	Rgs7	up
Kif5c	3.42148e-30	-0.3223	0.929	0.949	1.10462e-25	Skeletal MNs	Kif5c	down
Ptprn2	3.5638e-30	0.277417	0.993	0.963	1.15057e-25	Skeletal MNs	Ptprn2	up
Gm28175	3.82746e-30	-0.289807	0.2	0.401	1.2357e-25	Skeletal MNs	Gm28175	down
Rph3a	4.72255e-30	-0.343336	0.804	0.883	1.52468e-25	Skeletal MNs	Rph3a	down
Syne1	5.93278e-30	-0.262431	0.993	0.99	1.9154e-25	Skeletal MNs	Syne1	down
Lyrm1	7.73135e-30	0.3187	0.634	0.428	2.49606e-25	Skeletal MNs	Lyrm1	up
Gm3510	9.24701e-30	0.285392	0.283	0.103	2.9854e-25	Skeletal MNs	Gm3510	up
Cntn6	1.19175e-29	0.365947	0.98	0.942	3.84756e-25	Skeletal MNs	Cntn6	up
Dip2c	1.30015e-29	0.298515	0.995	0.98	4.19752e-25	Skeletal MNs	Dip2c	up
Upp2	1.58241e-29	0.342841	0.969	0.945	5.10881e-25	Skeletal MNs	Upp2	up
Gucy1a2	1.64325e-29	0.339916	0.926	0.887	5.30522e-25	Skeletal MNs	Gucy1a2	up
Bsg	1.64408e-29	-0.327338	0.502	0.623	5.30791e-25	Skeletal MNs	Bsg	down
E430024I08Rik	1.98217e-29	0.28346	0.5	0.301	6.39944e-25	Skeletal MNs	E430024I08Rik	up
Htr2c	2.69437e-29	0.482075	0.867	0.884	8.69877e-25	Skeletal MNs	Htr2c	up
Rgs7bp	3.72486e-29	-0.338393	0.93	0.926	1.20257e-24	Skeletal MNs	Rgs7bp	down
Kcnh1	3.95929e-29	0.335529	0.922	0.856	1.27826e-24	Skeletal MNs	Kcnh1	up
Hspa4l	4.4218e-29	-0.310646	0.897	0.934	1.42758e-24	Skeletal MNs	Hspa4l	down
Gm40437	4.82103e-29	0.299188	0.514	0.362	1.55647e-24	Skeletal MNs	Gm40437	up
Rab15	5.78412e-29	0.254165	0.476	0.244	1.8674e-24	Skeletal MNs	Rab15	up
Arglu1	1.19311e-28	-0.339171	0.849	0.911	3.85195e-24	Skeletal MNs	Arglu1	down
Frmd5	1.22958e-28	0.301197	0.996	0.98	3.96969e-24	Skeletal MNs	Frmd5	up
Acer3	1.60935e-28	0.340403	0.776	0.612	5.1958e-24	Skeletal MNs	Acer3	up
Atxn7l3b	1.73217e-28	0.288293	0.485	0.286	5.5923e-24	Skeletal MNs	Atxn7l3b	up
Rbbp6	2.75113e-28	0.31209	0.814	0.711	8.88203e-24	Skeletal MNs	Rbbp6	up
Bclaf1	2.79075e-28	-0.310545	0.789	0.876	9.00995e-24	Skeletal MNs	Bclaf1	down
Fry	3.01822e-28	-0.268463	0.988	0.984	9.74434e-24	Skeletal MNs	Fry	down
Htr1d	4.64385e-28	-0.287403	0.109	0.282	1.49927e-23	Skeletal MNs	Htr1d	down
Clu	5.42572e-28	-0.284176	0.408	0.608	1.75169e-23	Skeletal MNs	Clu	down
Kcna1	6.02361e-28	0.310708	0.922	0.877	1.94472e-23	Skeletal MNs	Kcna1	up
Gm4107	7.86347e-28	0.255815	0.352	0.17	2.53872e-23	Skeletal MNs	Gm4107	up
Atp11c	9.07755e-28	-0.350912	0.843	0.881	2.93069e-23	Skeletal MNs	Atp11c	down
Syt7	1.11122e-27	0.332454	0.703	0.479	3.58758e-23	Skeletal MNs	Syt7	up
2210408I21Rik	1.14863e-27	-0.324099	0.699	0.816	3.70835e-23	Skeletal MNs	2210408I21Rik	down
Calm1	1.32595e-27	-0.37058	0.903	0.936	4.28082e-23	Skeletal MNs	Calm1	down
Prtg	1.34435e-27	0.262964	0.312	0.192	4.34023e-23	Skeletal MNs	Prtg	up
Ctnnd2	1.57765e-27	0.269512	1	0.982	5.09344e-23	Skeletal MNs	Ctnnd2	up
Ppp1r12c	1.76859e-27	0.269537	0.584	0.42	5.7099e-23	Skeletal MNs	Ppp1r12c	up
Enah	2.00498e-27	0.313494	0.973	0.95	6.47308e-23	Skeletal MNs	Enah	up
2310039L15Rik	2.00732e-27	0.451995	0.126	0.012	6.48063e-23	Skeletal MNs	2310039L15Rik	up
Chd6	2.01766e-27	0.324989	0.972	0.945	6.514e-23	Skeletal MNs	Chd6	up
Aak1	2.04122e-27	0.272907	0.991	0.968	6.59009e-23	Skeletal MNs	Aak1	up
9530077C05Rik	2.20256e-27	-0.302399	0.418	0.608	7.11095e-23	Skeletal MNs	9530077C05Rik	down
Abca1	2.45652e-27	0.261781	0.379	0.183	7.93086e-23	Skeletal MNs	Abca1	up
Cox19	2.83642e-27	-0.270509	0.379	0.576	9.15737e-23	Skeletal MNs	Cox19	down
B3gnt2	3.46081e-27	0.257349	0.404	0.198	1.11732e-22	Skeletal MNs	B3gnt2	up
Ncoa6	3.96234e-27	0.306237	0.818	0.71	1.27924e-22	Skeletal MNs	Ncoa6	up
Dock10	4.59679e-27	0.426639	0.739	0.533	1.48407e-22	Skeletal MNs	Dock10	up
Hnrnph1	6.54182e-27	-0.301642	0.839	0.905	2.11203e-22	Skeletal MNs	Hnrnph1	down
Pla2g7	7.2243e-27	-0.321524	0.669	0.789	2.33237e-22	Skeletal MNs	Pla2g7	down
Kmt2d	7.38786e-27	0.27006	0.516	0.367	2.38517e-22	Skeletal MNs	Kmt2d	up
Adam2	8.00248e-27	0.377448	0.207	0.068	2.5836e-22	Skeletal MNs	Adam2	up
Slc44a5	8.06797e-27	0.503085	0.564	0.403	2.60474e-22	Skeletal MNs	Slc44a5	up
Dgkz	8.08483e-27	0.310519	0.698	0.57	2.61019e-22	Skeletal MNs	Dgkz	up
Tcf4	1.05172e-26	-0.397645	0.644	0.787	3.39547e-22	Skeletal MNs	Tcf4	down
Fus	1.06208e-26	-0.269399	0.915	0.937	3.42891e-22	Skeletal MNs	Fus	down
Gm10649	1.43515e-26	-0.3499	0.764	0.873	4.63339e-22	Skeletal MNs	Gm10649	down
Zfand4	1.57227e-26	0.305741	0.664	0.501	5.07608e-22	Skeletal MNs	Zfand4	up
Pdlim5	1.99806e-26	-0.264893	0.294	0.506	6.45073e-22	Skeletal MNs	Pdlim5	down
9330159F19Rik	2.03163e-26	-0.323437	0.68	0.804	6.55912e-22	Skeletal MNs	9330159F19Rik	down
Krit1	2.27241e-26	-0.279702	0.944	0.947	7.33648e-22	Skeletal MNs	Krit1	down
Thsd4	2.98136e-26	-0.306107	0.379	0.577	9.62533e-22	Skeletal MNs	Thsd4	down
Abat	3.50647e-26	0.329759	0.652	0.456	1.13206e-21	Skeletal MNs	Abat	up
Prss12	3.63146e-26	-0.320192	0.356	0.554	1.17242e-21	Skeletal MNs	Prss12	down
Nav2	4.019e-26	0.276962	0.971	0.916	1.29753e-21	Skeletal MNs	Nav2	up
Pkn1	4.15939e-26	0.289756	0.605	0.413	1.34286e-21	Skeletal MNs	Pkn1	up
Gm26787	4.38235e-26	0.369681	0.209	0.116	1.41484e-21	Skeletal MNs	Gm26787	up
Slc35f1	5.6299e-26	0.331884	0.93	0.889	1.81761e-21	Skeletal MNs	Slc35f1	up
Frmd4b	6.15033e-26	-0.342954	0.585	0.727	1.98563e-21	Skeletal MNs	Frmd4b	down
Arntl2	6.499e-26	0.301511	0.706	0.579	2.0982e-21	Skeletal MNs	Arntl2	up
Rxfp1	7.02373e-26	0.30318	0.21	0.089	2.26761e-21	Skeletal MNs	Rxfp1	up
Garnl3	7.34636e-26	0.325345	0.911	0.841	2.37177e-21	Skeletal MNs	Garnl3	up
Dmtf1	7.68584e-26	0.281227	0.64	0.482	2.48137e-21	Skeletal MNs	Dmtf1	up
Eif2s3y	8.57686e-26	0.341961	0.455	0.245	2.76904e-21	Skeletal MNs	Eif2s3y	up
Sptbn1	1.14689e-25	-0.258315	0.978	0.977	3.70275e-21	Skeletal MNs	Sptbn1	down
Cntnap3	1.23555e-25	0.402217	0.303	0.137	3.98896e-21	Skeletal MNs	Cntnap3	up
Pld5	1.64051e-25	-0.440455	0.723	0.755	5.29639e-21	Skeletal MNs	Pld5	down
Unc13a	2.30831e-25	0.281526	0.779	0.669	7.45238e-21	Skeletal MNs	Unc13a	up
Fam160a2	2.33382e-25	0.254441	0.47	0.306	7.53474e-21	Skeletal MNs	Fam160a2	up
Ret	3.73867e-25	-0.317713	0.669	0.753	1.20703e-20	Skeletal MNs	Ret	down
Prkdc	4.74061e-25	-0.263478	0.433	0.659	1.53051e-20	Skeletal MNs	Prkdc	down
Epm2aip1	8.10808e-25	0.289735	0.655	0.493	2.61769e-20	Skeletal MNs	Epm2aip1	up
Sv2b	8.57925e-25	-0.466628	0.426	0.572	2.76981e-20	Skeletal MNs	Sv2b	down
Col27a1	8.76441e-25	-0.305213	0.076	0.218	2.82959e-20	Skeletal MNs	Col27a1	down
Ttc19	8.91867e-25	0.284862	0.935	0.889	2.87939e-20	Skeletal MNs	Ttc19	up
Abcc5	1.05499e-24	-0.265222	0.924	0.934	3.40605e-20	Skeletal MNs	Abcc5	down
Gm28050	1.30895e-24	0.265537	0.484	0.314	4.22594e-20	Skeletal MNs	Gm28050	up
Lactb2	1.44648e-24	-0.284607	0.483	0.659	4.66996e-20	Skeletal MNs	Lactb2	down
Rabac1	1.50592e-24	-0.317101	0.595	0.769	4.86187e-20	Skeletal MNs	Rabac1	down
Gm21814	2.06159e-24	0.255448	0.569	0.416	6.65584e-20	Skeletal MNs	Gm21814	up
Rfx3	2.09747e-24	-0.324702	0.722	0.847	6.77167e-20	Skeletal MNs	Rfx3	down
Kif21b	2.39759e-24	0.254847	0.612	0.444	7.74062e-20	Skeletal MNs	Kif21b	up
Rgl1	2.49229e-24	-0.268254	0.518	0.675	8.04635e-20	Skeletal MNs	Rgl1	down
Rtn1	2.63941e-24	-0.322217	0.929	0.956	8.52132e-20	Skeletal MNs	Rtn1	down
S100b	2.67168e-24	-0.285483	0.469	0.646	8.62552e-20	Skeletal MNs	S100b	down
Cers4	2.81869e-24	0.29159	0.77	0.651	9.10015e-20	Skeletal MNs	Cers4	up
Gm10754	3.76002e-24	-0.353105	0.276	0.453	1.21392e-19	Skeletal MNs	Gm10754	down
Camk4	3.84777e-24	0.314806	0.646	0.487	1.24225e-19	Skeletal MNs	Camk4	up
Cadm2	3.98047e-24	0.250832	0.999	0.996	1.2851e-19	Skeletal MNs	Cadm2	up
Sptan1	4.3348e-24	-0.284272	0.981	0.985	1.39949e-19	Skeletal MNs	Sptan1	down
Gm14066	4.38949e-24	0.276885	0.196	0.059	1.41715e-19	Skeletal MNs	Gm14066	up
Abtb2	4.94956e-24	0.347763	0.765	0.597	1.59797e-19	Skeletal MNs	Abtb2	up
Gm10516	5.50872e-24	0.271338	0.596	0.451	1.77849e-19	Skeletal MNs	Gm10516	up
Agbl1	7.0535e-24	-0.333531	0.291	0.457	2.27722e-19	Skeletal MNs	Agbl1	down
Rasgrf1	7.12235e-24	0.320669	0.943	0.845	2.29945e-19	Skeletal MNs	Rasgrf1	up
Far1	7.32956e-24	0.275121	0.928	0.893	2.36635e-19	Skeletal MNs	Far1	up
Ubxn2b	7.3325e-24	-0.278087	0.563	0.723	2.3673e-19	Skeletal MNs	Ubxn2b	down
Smarca2	8.91806e-24	-0.308885	0.767	0.861	2.8792e-19	Skeletal MNs	Smarca2	down
Galnt7	9.43559e-24	0.282728	0.682	0.575	3.04628e-19	Skeletal MNs	Galnt7	up
Arhgap24	1.00423e-23	-0.293873	0.352	0.559	3.24217e-19	Skeletal MNs	Arhgap24	down
Ppp2r2b	1.0666e-23	-0.348943	0.99	0.987	3.44351e-19	Skeletal MNs	Ppp2r2b	down
Mtus1	1.09496e-23	-0.260914	0.471	0.679	3.53507e-19	Skeletal MNs	Mtus1	down
Fam49b	1.33368e-23	0.262857	0.975	0.936	4.30578e-19	Skeletal MNs	Fam49b	up
Slc5a7	2.07771e-23	-0.358867	0.92	0.947	6.70789e-19	Skeletal MNs	Slc5a7	down
Rfx7	2.13847e-23	-0.282544	0.937	0.96	6.90405e-19	Skeletal MNs	Rfx7	down
Ccdc148	3.20106e-23	-0.308907	0.531	0.705	1.03346e-18	Skeletal MNs	Ccdc148	down
Nr1d2	3.34862e-23	0.276452	0.65	0.497	1.0811e-18	Skeletal MNs	Nr1d2	up
Sergef	3.55271e-23	0.2864	0.526	0.34	1.14699e-18	Skeletal MNs	Sergef	up
Chodl	3.97165e-23	-0.519577	0.242	0.374	1.28225e-18	Skeletal MNs	Chodl	down
Lifr	4.72995e-23	-0.297992	0.567	0.685	1.52707e-18	Skeletal MNs	Lifr	down
Ror2	4.92726e-23	0.254492	0.261	0.107	1.59077e-18	Skeletal MNs	Ror2	up
Csmd1	5.86745e-23	0.332605	1	0.994	1.89431e-18	Skeletal MNs	Csmd1	up
Ncam2	6.26011e-23	0.473461	0.881	0.887	2.02108e-18	Skeletal MNs	Ncam2	up
Matk	6.84035e-23	0.251505	0.548	0.333	2.20841e-18	Skeletal MNs	Matk	up
Map6	7.0832e-23	-0.294039	0.752	0.846	2.28681e-18	Skeletal MNs	Map6	down
Srek1	7.40784e-23	-0.250935	0.938	0.949	2.39162e-18	Skeletal MNs	Srek1	down
Plcl1	8.90404e-23	0.294688	0.771	0.589	2.87467e-18	Skeletal MNs	Plcl1	up
Srsf5	9.67782e-23	-0.273028	0.528	0.712	3.12448e-18	Skeletal MNs	Srsf5	down
Tmem255a	9.8944e-23	-0.303263	0.659	0.752	3.19441e-18	Skeletal MNs	Tmem255a	down
Thsd7a	1.06494e-22	-0.321855	0.909	0.947	3.43815e-18	Skeletal MNs	Thsd7a	down
Mcf2l	1.34448e-22	0.261663	0.729	0.636	4.34064e-18	Skeletal MNs	Mcf2l	up
Kmt2a	1.43981e-22	0.272358	0.96	0.937	4.64842e-18	Skeletal MNs	Kmt2a	up
Timmdc1	1.45866e-22	-0.281675	0.647	0.798	4.70928e-18	Skeletal MNs	Timmdc1	down
Dgkg	1.62886e-22	-0.316087	0.508	0.568	5.25876e-18	Skeletal MNs	Dgkg	down
Smpd4	1.72081e-22	0.255546	0.704	0.615	5.55564e-18	Skeletal MNs	Smpd4	up
Gigyf2	1.78474e-22	-0.302847	0.939	0.958	5.76204e-18	Skeletal MNs	Gigyf2	down
Poln	1.91248e-22	0.269849	0.694	0.505	6.17446e-18	Skeletal MNs	Poln	up
Sema6d	2.41152e-22	0.42931	0.786	0.649	7.78559e-18	Skeletal MNs	Sema6d	up
Ephb2	2.74944e-22	0.277815	0.736	0.595	8.87656e-18	Skeletal MNs	Ephb2	up
Col4a5	3.06285e-22	-0.316461	0.266	0.407	9.88842e-18	Skeletal MNs	Col4a5	down
Gm43122	3.12179e-22	-0.340161	0.237	0.416	1.00787e-17	Skeletal MNs	Gm43122	down
Col19a1	3.17102e-22	0.303703	0.597	0.441	1.02376e-17	Skeletal MNs	Col19a1	up
Fnbp1l	3.32572e-22	0.31696	0.456	0.257	1.07371e-17	Skeletal MNs	Fnbp1l	up
Nkain3	3.62979e-22	0.383128	0.918	0.905	1.17188e-17	Skeletal MNs	Nkain3	up
Rbfox1	4.50394e-22	0.311117	0.999	0.995	1.4541e-17	Skeletal MNs	Rbfox1	up
Rere	6.26637e-22	0.255119	0.989	0.966	2.0231e-17	Skeletal MNs	Rere	up
Stx17	6.87022e-22	0.251118	0.552	0.384	2.21805e-17	Skeletal MNs	Stx17	up
Mtf2	7.34075e-22	-0.270574	0.78	0.869	2.36996e-17	Skeletal MNs	Mtf2	down
Chat	7.74857e-22	-0.304896	0.8	0.892	2.50163e-17	Skeletal MNs	Chat	down
Tubb3	7.87555e-22	-0.299739	0.896	0.928	2.54262e-17	Skeletal MNs	Tubb3	down
Nfasc	9.48597e-22	0.259047	0.967	0.938	3.06254e-17	Skeletal MNs	Nfasc	up
Ago2	9.83028e-22	0.256678	0.68	0.579	3.17371e-17	Skeletal MNs	Ago2	up
Grm8	1.1259e-21	-0.617651	0.466	0.653	3.63498e-17	Skeletal MNs	Grm8	down
Tial1	1.23029e-21	-0.263373	0.793	0.852	3.972e-17	Skeletal MNs	Tial1	down
C130071C03Rik	1.37702e-21	0.35306	0.555	0.431	4.44569e-17	Skeletal MNs	C130071C03Rik	up
Chrm2	1.40825e-21	-0.269967	0.979	0.967	4.54654e-17	Skeletal MNs	Chrm2	down
Khdrbs2	1.63374e-21	0.340496	0.692	0.696	5.27452e-17	Skeletal MNs	Khdrbs2	up
Cnksr2	1.73516e-21	0.313767	0.893	0.813	5.60197e-17	Skeletal MNs	Cnksr2	up
Tasor	1.81291e-21	0.294768	0.852	0.777	5.85299e-17	Skeletal MNs	Tasor	up
Mat2a	1.94584e-21	-0.272641	0.661	0.794	6.28216e-17	Skeletal MNs	Mat2a	down
Lhfpl3	2.18712e-21	0.392319	0.846	0.749	7.06112e-17	Skeletal MNs	Lhfpl3	up
Cdh18	2.19499e-21	-0.455667	0.877	0.909	7.08652e-17	Skeletal MNs	Cdh18	down
Oxr1	2.61177e-21	0.264646	0.993	0.965	8.4321e-17	Skeletal MNs	Oxr1	up
Dcx	2.74939e-21	0.288525	0.35	0.209	8.8764e-17	Skeletal MNs	Dcx	up
Rab31	3.45626e-21	0.284591	0.571	0.427	1.11585e-16	Skeletal MNs	Rab31	up
Rsrc2	3.64577e-21	-0.276095	0.721	0.812	1.17704e-16	Skeletal MNs	Rsrc2	down
Gmeb1	4.96553e-21	0.277851	0.591	0.441	1.60312e-16	Skeletal MNs	Gmeb1	up
Kcnq3	5.35706e-21	0.405531	0.935	0.853	1.72953e-16	Skeletal MNs	Kcnq3	up
Phlpp1	5.56302e-21	0.293508	0.911	0.842	1.79602e-16	Skeletal MNs	Phlpp1	up
Sorcs1	6.04776e-21	-0.541599	0.65	0.782	1.95252e-16	Skeletal MNs	Sorcs1	down
Arfgef3	6.75924e-21	0.285686	0.907	0.829	2.18222e-16	Skeletal MNs	Arfgef3	up
Ano4	7.989e-21	-0.303173	0.962	0.975	2.57925e-16	Skeletal MNs	Ano4	down
Zup1	8.07645e-21	0.264469	0.791	0.706	2.60748e-16	Skeletal MNs	Zup1	up
Gpr149	8.17217e-21	-0.352916	0.416	0.473	2.63838e-16	Skeletal MNs	Gpr149	down
Tle4	1.23813e-20	-0.266781	0.508	0.665	3.99731e-16	Skeletal MNs	Tle4	down
Nlk	1.49889e-20	-0.348517	0.939	0.96	4.83917e-16	Skeletal MNs	Nlk	down
Rai1	1.52846e-20	0.254072	0.764	0.703	4.93464e-16	Skeletal MNs	Rai1	up
Pikfyve	1.61916e-20	0.256989	0.771	0.702	5.22747e-16	Skeletal MNs	Pikfyve	up
D130043K22Rik	1.68579e-20	-0.275862	0.495	0.658	5.44257e-16	Skeletal MNs	D130043K22Rik	down
Calcb	1.87329e-20	-0.287757	0.352	0.545	6.04792e-16	Skeletal MNs	Calcb	down
Ano3	2.16322e-20	-0.451216	0.433	0.588	6.98395e-16	Skeletal MNs	Ano3	down
Chst9	2.31214e-20	-0.316464	0.175	0.356	7.46475e-16	Skeletal MNs	Chst9	down
Resp18	2.65581e-20	-0.3106	0.62	0.728	8.57427e-16	Skeletal MNs	Resp18	down
Skil	5.19262e-20	-0.255284	0.495	0.673	1.67644e-15	Skeletal MNs	Skil	down
Spock3	5.97702e-20	0.282779	0.99	0.959	1.92968e-15	Skeletal MNs	Spock3	up
Htr2a	6.16298e-20	-0.315301	0.688	0.791	1.98972e-15	Skeletal MNs	Htr2a	down
Preb	7.84941e-20	-0.255267	0.563	0.709	2.53418e-15	Skeletal MNs	Preb	down
Zfp609	8.30408e-20	0.281934	0.854	0.773	2.68097e-15	Skeletal MNs	Zfp609	up
Bscl2	8.36164e-20	-0.261356	0.548	0.712	2.69955e-15	Skeletal MNs	Bscl2	down
Mamld1	8.95157e-20	0.265599	0.75	0.63	2.89001e-15	Skeletal MNs	Mamld1	up
Zfp30	9.15653e-20	0.260593	0.603	0.474	2.95619e-15	Skeletal MNs	Zfp30	up
Mapk4	1.00087e-19	0.297508	0.63	0.464	3.23131e-15	Skeletal MNs	Mapk4	up
Frmd3	1.05485e-19	0.251168	0.571	0.462	3.40559e-15	Skeletal MNs	Frmd3	up
Cacna2d2	1.10366e-19	0.265146	0.771	0.658	3.56317e-15	Skeletal MNs	Cacna2d2	up
Zfp618	1.18935e-19	0.289107	0.637	0.466	3.8398e-15	Skeletal MNs	Zfp618	up
Nectin3	1.34437e-19	-0.29012	0.481	0.504	4.34031e-15	Skeletal MNs	Nectin3	down
Pde4d	1.7527e-19	0.342259	0.999	0.989	5.65858e-15	Skeletal MNs	Pde4d	up
Spink10	1.81344e-19	0.286752	0.812	0.739	5.85471e-15	Skeletal MNs	Spink10	up
Fam171b	2.5581e-19	-0.263558	0.641	0.767	8.25882e-15	Skeletal MNs	Fam171b	down
Zfp704	3.23307e-19	0.292503	0.891	0.808	1.0438e-14	Skeletal MNs	Zfp704	up
Col11a1	4.10843e-19	-0.304415	0.117	0.27	1.32641e-14	Skeletal MNs	Col11a1	down
Gprin3	4.53415e-19	0.289288	0.711	0.6	1.46385e-14	Skeletal MNs	Gprin3	up
Reep3	5.9418e-19	-0.272221	0.642	0.776	1.91831e-14	Skeletal MNs	Reep3	down
Rbms3	6.1151e-19	0.254846	0.995	0.99	1.97426e-14	Skeletal MNs	Rbms3	up
Creb5	6.29617e-19	-0.518171	0.761	0.861	2.03272e-14	Skeletal MNs	Creb5	down
Chchd7	6.30269e-19	0.253231	0.707	0.58	2.03482e-14	Skeletal MNs	Chchd7	up
Dpyd	6.48556e-19	-0.318324	0.703	0.716	2.09386e-14	Skeletal MNs	Dpyd	down
Dlgap2	6.8047e-19	-0.30083	0.862	0.852	2.1969e-14	Skeletal MNs	Dlgap2	down
Cox7b	7.33516e-19	-0.270531	0.803	0.906	2.36815e-14	Skeletal MNs	Cox7b	down
Triobp	8.30892e-19	0.251623	0.43	0.257	2.68254e-14	Skeletal MNs	Triobp	up
Auts2	8.95497e-19	-0.368261	0.722	0.839	2.89111e-14	Skeletal MNs	Auts2	down
Phkb	9.10255e-19	-0.265639	0.791	0.87	2.93876e-14	Skeletal MNs	Phkb	down
Gmds	1.30192e-18	0.271317	0.911	0.875	4.20324e-14	Skeletal MNs	Gmds	up
Pacrg	1.80401e-18	-0.313269	0.886	0.915	5.82425e-14	Skeletal MNs	Pacrg	down
Dnah9	2.72151e-18	0.266476	0.496	0.384	8.78639e-14	Skeletal MNs	Dnah9	up
C530008M17Rik	2.79339e-18	-0.295912	0.773	0.825	9.01846e-14	Skeletal MNs	C530008M17Rik	down
Pstk	3.36692e-18	-0.260795	0.743	0.829	1.08701e-13	Skeletal MNs	Pstk	down
Fbxw7	3.73988e-18	-0.255482	0.786	0.882	1.20742e-13	Skeletal MNs	Fbxw7	down
Insyn2b	4.15256e-18	-0.253083	0.379	0.511	1.34065e-13	Skeletal MNs	Insyn2b	down
Atrnl1	5.06518e-18	-0.260878	0.956	0.974	1.63529e-13	Skeletal MNs	Atrnl1	down
Coro6	5.91792e-18	-0.251819	0.623	0.766	1.9106e-13	Skeletal MNs	Coro6	down
Pde1a	6.17481e-18	-0.357546	0.507	0.696	1.99354e-13	Skeletal MNs	Pde1a	down
Adcy8	6.70311e-18	0.330931	0.824	0.732	2.1641e-13	Skeletal MNs	Adcy8	up
Etfa	6.85047e-18	-0.26305	0.693	0.805	2.21167e-13	Skeletal MNs	Etfa	down
Mical2	7.00016e-18	-0.256525	0.715	0.741	2.26e-13	Skeletal MNs	Mical2	down
Fgf1	7.67446e-18	-0.259644	0.862	0.913	2.4777e-13	Skeletal MNs	Fgf1	down
Mllt3	8.572e-18	-0.267638	0.75	0.816	2.76747e-13	Skeletal MNs	Mllt3	down
Galnt13	8.85116e-18	0.290469	0.996	0.98	2.8576e-13	Skeletal MNs	Galnt13	up
Chic1	1.02121e-17	-0.25409	0.562	0.695	3.29698e-13	Skeletal MNs	Chic1	down
Ndufa4	1.2518e-17	-0.25577	0.663	0.796	4.04145e-13	Skeletal MNs	Ndufa4	down
Gm30382	1.49339e-17	-0.340793	0.407	0.567	4.82142e-13	Skeletal MNs	Gm30382	down
Sik3	1.49354e-17	-0.278514	0.845	0.893	4.8219e-13	Skeletal MNs	Sik3	down
Mier1	1.68141e-17	-0.265362	0.734	0.836	5.42842e-13	Skeletal MNs	Mier1	down
Atp1b1	2.07081e-17	-0.2978	0.923	0.949	6.68561e-13	Skeletal MNs	Atp1b1	down
Plce1	2.17406e-17	-0.307139	0.348	0.51	7.01896e-13	Skeletal MNs	Plce1	down
Pfkfb4	2.44926e-17	-0.253873	0.522	0.637	7.90745e-13	Skeletal MNs	Pfkfb4	down
4933406I18Rik	2.53193e-17	0.256764	0.847	0.792	8.17433e-13	Skeletal MNs	4933406I18Rik	up
Man1a	3.37217e-17	-0.37892	0.664	0.783	1.08871e-12	Skeletal MNs	Man1a	down
Agbl4	3.4323e-17	0.250313	0.993	0.983	1.10812e-12	Skeletal MNs	Agbl4	up
Hsp90aa1	3.57326e-17	-0.341806	0.852	0.916	1.15363e-12	Skeletal MNs	Hsp90aa1	down
Kctd8	3.65027e-17	-0.358639	0.806	0.895	1.17849e-12	Skeletal MNs	Kctd8	down
Gabra3	3.68117e-17	0.260686	0.751	0.688	1.18847e-12	Skeletal MNs	Gabra3	up
Cox4i1	4.0039e-17	-0.322585	0.806	0.885	1.29266e-12	Skeletal MNs	Cox4i1	down
Sphkap	6.20313e-17	-0.369987	0.542	0.666	2.00268e-12	Skeletal MNs	Sphkap	down
Grin2a	7.42919e-17	0.31085	0.92	0.866	2.39851e-12	Skeletal MNs	Grin2a	up
Fam189a1	8.97931e-17	0.252475	0.919	0.885	2.89897e-12	Skeletal MNs	Fam189a1	up
Sox11	1.03076e-16	0.270378	0.611	0.453	3.32782e-12	Skeletal MNs	Sox11	up
Lgr5	1.04107e-16	-0.305191	0.856	0.895	3.36109e-12	Skeletal MNs	Lgr5	down
Atp6v0c	1.08378e-16	-0.329081	0.859	0.916	3.49899e-12	Skeletal MNs	Atp6v0c	down
Pde1c	1.32746e-16	-0.292692	0.36	0.543	4.2857e-12	Skeletal MNs	Pde1c	down
Nrip1	1.4409e-16	-0.287296	0.599	0.681	4.65193e-12	Skeletal MNs	Nrip1	down
Lrp1	1.46455e-16	0.258158	0.959	0.934	4.72831e-12	Skeletal MNs	Lrp1	up
Cacna1c	1.66268e-16	0.264457	0.964	0.898	5.36797e-12	Skeletal MNs	Cacna1c	up
Sorcs3	1.91074e-16	-0.458792	0.536	0.687	6.16884e-12	Skeletal MNs	Sorcs3	down
Astn2	2.25444e-16	0.254409	0.933	0.865	7.27846e-12	Skeletal MNs	Astn2	up
Fam135b	2.37654e-16	-0.254138	0.979	0.975	7.67264e-12	Skeletal MNs	Fam135b	down
Syn3	2.46056e-16	0.264191	0.882	0.84	7.94392e-12	Skeletal MNs	Syn3	up
Ggps1	3.57852e-16	-0.253323	0.713	0.806	1.15533e-11	Skeletal MNs	Ggps1	down
Elavl4	4.66339e-16	-0.261145	0.94	0.955	1.50557e-11	Skeletal MNs	Elavl4	down
Cpe	5.82279e-16	0.272668	0.866	0.773	1.87989e-11	Skeletal MNs	Cpe	up
Tmem132d	7.24906e-16	-0.391274	0.346	0.502	2.34036e-11	Skeletal MNs	Tmem132d	down
Nfib	1.0252e-15	-0.334989	0.743	0.807	3.30986e-11	Skeletal MNs	Nfib	down
Uchl1	1.08626e-15	-0.271297	0.88	0.94	3.507e-11	Skeletal MNs	Uchl1	down
Alcam	1.89112e-15	-0.380293	0.574	0.722	6.10547e-11	Skeletal MNs	Alcam	down
Mdh1	1.99546e-15	-0.284366	0.878	0.92	6.44234e-11	Skeletal MNs	Mdh1	down
E130307A14Rik	2.02395e-15	0.254071	0.794	0.73	6.53431e-11	Skeletal MNs	E130307A14Rik	up
Pnoc	5.74805e-15	-0.262046	0.178	0.314	1.85576e-10	Skeletal MNs	Pnoc	down
AC149090.1	6.1886e-15	-0.250846	0.949	0.978	1.99799e-10	Skeletal MNs	AC149090.1	down
Gpm6a	1.25474e-14	0.266965	0.857	0.755	4.05093e-10	Skeletal MNs	Gpm6a	up
Hcrtr2	1.56559e-14	-0.271634	0.206	0.33	5.05452e-10	Skeletal MNs	Hcrtr2	down
Cntnap5a	3.35033e-14	0.341689	0.883	0.897	1.08165e-09	Skeletal MNs	Cntnap5a	up
Dach1	3.38653e-14	0.427882	0.776	0.683	1.09334e-09	Skeletal MNs	Dach1	up
Mitf	4.57368e-14	0.287754	0.825	0.746	1.47661e-09	Skeletal MNs	Mitf	up
C78859	8.157e-14	-0.272469	0.862	0.885	2.63349e-09	Skeletal MNs	C78859	down
Npas3	2.53626e-13	0.256467	0.992	0.989	8.18832e-09	Skeletal MNs	Npas3	up
Edil3	3.05319e-13	-0.309615	0.929	0.915	9.85724e-09	Skeletal MNs	Edil3	down
Ctnna3	3.44058e-13	-0.274725	0.859	0.887	1.11079e-08	Skeletal MNs	Ctnna3	down
Adarb2	4.06834e-13	-0.406917	0.466	0.621	1.31346e-08	Skeletal MNs	Adarb2	down
Htr1f	5.22694e-13	0.259102	0.806	0.728	1.68752e-08	Skeletal MNs	Htr1f	up
Rora	5.49288e-13	-0.519655	0.988	0.991	1.77338e-08	Skeletal MNs	Rora	down
Pkp4	9.21317e-13	-0.270478	0.915	0.934	2.97447e-08	Skeletal MNs	Pkp4	down
Sdk1	1.08366e-12	0.333934	0.711	0.647	3.49859e-08	Skeletal MNs	Sdk1	up
Gm41414	1.19628e-12	0.262455	0.449	0.309	3.86219e-08	Skeletal MNs	Gm41414	up
Pcdh17	1.96313e-12	-0.261308	0.902	0.921	6.33796e-08	Skeletal MNs	Pcdh17	down
Tenm3	2.8916e-12	-0.30231	0.885	0.924	9.33552e-08	Skeletal MNs	Tenm3	down
6330411D24Rik	4.00338e-12	-0.298323	0.9	0.925	1.29249e-07	Skeletal MNs	6330411D24Rik	down
Arnt2	8.30651e-12	0.284006	0.786	0.693	2.68176e-07	Skeletal MNs	Arnt2	up
Asic2	9.06981e-12	0.35406	0.978	0.94	2.92819e-07	Skeletal MNs	Asic2	up
Cdh7	1.13259e-11	0.255886	0.709	0.62	3.65657e-07	Skeletal MNs	Cdh7	up
Gm26871	4.65229e-11	-0.299968	0.672	0.782	1.50199e-06	Skeletal MNs	Gm26871	down
Tshz2	6.37247e-11	-0.28914	0.881	0.899	2.05735e-06	Skeletal MNs	Tshz2	down
Epha6	1.44729e-10	0.318459	0.75	0.753	4.67259e-06	Skeletal MNs	Epha6	up
Megf11	1.68751e-10	0.257904	0.369	0.244	5.44814e-06	Skeletal MNs	Megf11	up
Zfp804b	3.08299e-10	-0.377965	0.172	0.295	9.95342e-06	Skeletal MNs	Zfp804b	down
Gm13912	6.88048e-10	0.276295	0.525	0.481	2.22136e-05	Skeletal MNs	Gm13912	up
Mctp1	9.63394e-10	-0.25686	0.927	0.916	3.11032e-05	Skeletal MNs	Mctp1	down
Sh3d19	1.83972e-09	0.262013	0.671	0.575	5.93953e-05	Skeletal MNs	Sh3d19	up
Dmd	1.86194e-09	0.262616	0.949	0.932	6.01127e-05	Skeletal MNs	Dmd	up
Plxdc2	7.10688e-09	-0.292523	0.381	0.51	0.000229446	Skeletal MNs	Plxdc2	down
Stac	9.81591e-09	0.25873	0.497	0.371	0.000316907	Skeletal MNs	Stac	up
Kcnc2	7.50864e-08	0.287902	0.587	0.536	0.00242416	Skeletal MNs	Kcnc2	up
Egfem1	1.33275e-07	0.264505	0.611	0.579	0.00430279	Skeletal MNs	Egfem1	up
Kcnq5	1.63711e-07	-0.446452	0.283	0.393	0.00528542	Skeletal MNs	Kcnq5	down
Dcc	4.02362e-07	0.271671	0.896	0.917	0.0129903	Skeletal MNs	Dcc	up
Meg31	0	-1.04541	0.999	1	0	Visceral MNs	Meg3	down
2610037D02Rik1	0	1.8683	0.939	0.479	0	Visceral MNs	2610037D02Rik	up
Malat11	9.72403e-272	-0.605256	1	0.999	3.1394e-267	Visceral MNs	Malat1	down
Tnrc6c1	3.96509e-215	0.933804	0.962	0.828	1.28013e-210	Visceral MNs	Tnrc6c	up
Gm414091	2.15513e-199	0.871595	0.461	0.033	6.95783e-195	Visceral MNs	Gm41409	up
Aldob1	6.63302e-181	0.74858	0.393	0.015	2.14147e-176	Visceral MNs	Aldob	up
Kcnq1ot11	1.12236e-176	0.703243	0.987	0.971	3.62352e-172	Visceral MNs	Kcnq1ot1	up
BC0055371	4.55796e-160	0.854492	0.845	0.591	1.47154e-155	Visceral MNs	BC005537	up
1500004A13Rik1	4.82393e-160	0.86879	0.891	0.699	1.55741e-155	Visceral MNs	1500004A13Rik	up
0610040J01Rik	9.26128e-150	1.13093	0.405	0.067	2.99001e-145	Visceral MNs	0610040J01Rik	up
Wdr61	1.76413e-148	0.874669	0.678	0.304	5.69549e-144	Visceral MNs	Wdr6	up
Gm269171	2.45756e-144	0.908056	0.772	0.544	7.93423e-140	Visceral MNs	Gm26917	up
Trappc91	4.87791e-139	0.829402	0.798	0.521	1.57483e-134	Visceral MNs	Trappc9	up
Gm312821	5.6451e-136	0.848866	0.626	0.242	1.82252e-131	Visceral MNs	Gm31282	up
Boll1	8.84694e-132	0.601919	0.283	0.007	2.85624e-127	Visceral MNs	Boll	up
Gm98661	1.88906e-131	0.909707	0.426	0.101	6.09885e-127	Visceral MNs	Gm9866	up
Nefl1	9.20592e-129	-0.928198	0.599	0.852	2.97213e-124	Visceral MNs	Nefl	down
Tro1	1.78257e-122	0.761654	0.879	0.662	5.75504e-118	Visceral MNs	Tro	up
Zfp4511	3.8393e-121	0.764239	0.812	0.552	1.23952e-116	Visceral MNs	Zfp451	up
Banp1	3.0829e-120	0.740301	0.763	0.496	9.95314e-116	Visceral MNs	Banp	up
Csnka2ip1	8.75331e-120	0.579238	0.252	0.004	2.82601e-115	Visceral MNs	Csnka2ip	up
Lrp11	9.81267e-120	0.771651	0.885	0.744	3.16802e-115	Visceral MNs	Lrp1	up
Tspoap11	1.4957e-115	0.739163	0.743	0.462	4.82886e-111	Visceral MNs	Tspoap1	up
Nrf11	1.65158e-111	0.755832	0.746	0.499	5.33211e-107	Visceral MNs	Nrf1	up
4930453N24Rik1	5.897e-111	0.688503	0.491	0.161	1.90385e-106	Visceral MNs	4930453N24Rik	up
Bicral1	1.68781e-110	0.695158	0.871	0.705	5.4491e-106	Visceral MNs	Bicral	up
Knop11	2.0101e-110	0.751446	0.607	0.272	6.48961e-106	Visceral MNs	Knop1	up
Kmt2b1	2.98237e-109	0.721049	0.455	0.124	9.62857e-105	Visceral MNs	Kmt2b	up
Lcmt21	2.23022e-100	0.609283	0.345	0.065	7.20026e-96	Visceral MNs	Lcmt2	up
Gm303711	3.52836e-100	0.502057	0.239	0.01	1.13913e-95	Visceral MNs	Gm30371	up
Whamm1	4.23487e-100	0.689262	0.551	0.244	1.36723e-95	Visceral MNs	Whamm	up
Pcmtd21	6.23585e-99	0.669529	0.746	0.503	2.01324e-94	Visceral MNs	Pcmtd2	up
AY0361181	1.30398e-98	0.601911	0.991	0.958	4.20989e-94	Visceral MNs	AY036118	up
5031425E22Rik	2.16547e-98	0.694318	0.832	0.655	6.99122e-94	Visceral MNs	5031425E22Rik	up
Nefm1	7.84344e-94	-0.762496	0.647	0.838	2.53226e-89	Visceral MNs	Nefm	down
Kcnb11	8.71755e-93	0.666672	0.753	0.524	2.81446e-88	Visceral MNs	Kcnb1	up
Gm492491	5.46979e-92	0.381667	0.205	0.005	1.76592e-87	Visceral MNs	Gm49249	up
Resp181	6.94922e-91	-0.757277	0.82	0.957	2.24356e-86	Visceral MNs	Resp18	down
Snrpn1	1.09884e-88	-0.680721	0.63	0.842	3.54761e-84	Visceral MNs	Snrpn	down
Gm42951	1.70528e-88	0.443052	0.215	0.009	5.50548e-84	Visceral MNs	Gm42951	up
Atp11b	1.11188e-87	0.56639	0.925	0.842	3.58972e-83	Visceral MNs	Atp11b	up
Srrm21	4.3385e-87	0.562598	0.958	0.899	1.40068e-82	Visceral MNs	Srrm2	up
Gpr611	3.94247e-86	0.589148	0.428	0.142	1.27283e-81	Visceral MNs	Gpr61	up
Upp21	1.09093e-85	0.598931	0.897	0.799	3.52206e-81	Visceral MNs	Upp2	up
Tubgcp61	1.24446e-85	0.617056	0.484	0.182	4.01775e-81	Visceral MNs	Tubgcp6	up
D1Ertd622e1	7.6534e-85	0.644434	0.489	0.201	2.4709e-80	Visceral MNs	D1Ertd622e	up
Stmn21	3.28659e-84	-0.615153	0.848	0.94	1.06108e-79	Visceral MNs	Stmn2	down
Gm449931	3.72955e-81	0.356291	0.171	0.001	1.20409e-76	Visceral MNs	Gm44993	up
Col20a11	8.50487e-81	0.398427	0.21	0.012	2.7458e-76	Visceral MNs	Col20a1	up
Gm320141	1.26566e-80	0.682884	0.535	0.239	4.0862e-76	Visceral MNs	Gm32014	up
Dot1l1	1.23675e-79	0.639505	0.686	0.438	3.99285e-75	Visceral MNs	Dot1l	up
A330008L17Rik	3.21796e-79	1.09117	0.457	0.283	1.03892e-74	Visceral MNs	A330008L17Rik	up
Ube2b1	9.90492e-78	0.504877	0.936	0.882	3.1978e-73	Visceral MNs	Ube2b	up
Gm161531	2.64147e-74	0.568043	0.364	0.121	8.52798e-70	Visceral MNs	Gm16153	up
Inha1	9.13395e-73	0.574101	0.532	0.292	2.9489e-68	Visceral MNs	Inha	up
Aspdh1	7.62931e-72	0.333206	0.186	0.01	2.46312e-67	Visceral MNs	Aspdh	up
Tnrc6a1	9.85779e-72	0.500309	0.952	0.928	3.18259e-67	Visceral MNs	Tnrc6a	up
Myt11	2.88548e-71	0.578747	0.478	0.219	9.31576e-67	Visceral MNs	Myt1	up
1700036A12Rik	4.89666e-70	0.353114	0.191	0.013	1.58089e-65	Visceral MNs	1700036A12Rik	up
Sptbn41	7.07452e-69	0.566229	0.735	0.552	2.28401e-64	Visceral MNs	Sptbn4	up
Psma21	1.11858e-68	0.560047	0.703	0.472	3.61134e-64	Visceral MNs	Psma2	up
Itga11	3.76235e-68	0.411509	0.202	0.019	1.21467e-63	Visceral MNs	Itga1	up
Mthfr1	2.12836e-67	0.602278	0.599	0.35	6.87141e-63	Visceral MNs	Mthfr	up
Purg1	3.32352e-67	0.550219	0.744	0.568	1.073e-62	Visceral MNs	Purg	up
Peg31	6.51513e-67	-0.475219	0.913	0.973	2.10341e-62	Visceral MNs	Peg3	down
Mrps241	5.48763e-66	0.426409	0.28	0.057	1.77168e-61	Visceral MNs	Mrps24	up
Wwox	2.10263e-65	0.594136	0.848	0.696	6.78832e-61	Visceral MNs	Wwox	up
Sacs	1.07854e-64	0.54804	0.712	0.534	3.48207e-60	Visceral MNs	Sacs	up
Tgm71	2.22999e-64	0.270398	0.146	0.003	7.19954e-60	Visceral MNs	Tgm7	up
Gpx3	5.75883e-64	-0.557011	0.18	0.441	1.85924e-59	Visceral MNs	Gpx3	down
Fam214b1	8.29509e-64	0.54063	0.527	0.288	2.67807e-59	Visceral MNs	Fam214b	up
Gm424181	3.52838e-63	0.631257	0.994	0.984	1.13914e-58	Visceral MNs	Gm42418	up
D10Wsu102e1	3.56056e-63	0.561704	0.505	0.262	1.14953e-58	Visceral MNs	D10Wsu102e	up
Klhl101	1.24008e-62	0.481447	0.267	0.061	4.00358e-58	Visceral MNs	Klhl10	up
Ppp2r3a1	1.34021e-62	0.555617	0.764	0.585	4.32687e-58	Visceral MNs	Ppp2r3a	up
Adar1	2.28146e-62	0.528761	0.751	0.585	7.36569e-58	Visceral MNs	Adar	up
Tra2a1	3.98113e-62	-0.507377	0.666	0.849	1.28531e-57	Visceral MNs	Tra2a	down
Spink101	6.26666e-62	0.585068	0.631	0.41	2.02319e-57	Visceral MNs	Spink10	up
Caly	1.1318e-61	-0.595886	0.589	0.804	3.65403e-57	Visceral MNs	Caly	down
Gm48648	1.94913e-61	0.316443	0.148	0.005	6.29277e-57	Visceral MNs	Gm48648	up
Gm374941	2.07002e-60	0.535806	0.519	0.282	6.68305e-56	Visceral MNs	Gm37494	up
B4galnt41	5.87362e-60	0.509969	0.455	0.208	1.8963e-55	Visceral MNs	B4galnt4	up
Snap251	2.30783e-59	-0.38897	0.978	0.992	7.45084e-55	Visceral MNs	Snap25	down
Ddx39b1	2.33635e-59	0.521567	0.63	0.421	7.5429e-55	Visceral MNs	Ddx39b	up
Csmd3	2.47738e-59	0.445913	0.991	0.987	7.99821e-55	Visceral MNs	Csmd3	up
Adhfe11	1.28544e-58	0.347167	0.207	0.028	4.15005e-54	Visceral MNs	Adhfe1	up
4732471J01Rik1	2.68259e-58	0.547243	0.706	0.523	8.66075e-54	Visceral MNs	4732471J01Rik	up
Slitrk51	1.17039e-57	0.516075	0.525	0.288	3.77859e-53	Visceral MNs	Slitrk5	up
Gm140661	2.45859e-57	0.558662	0.176	0.018	7.93757e-53	Visceral MNs	Gm14066	up
Chsy31	1.49047e-55	0.69454	0.516	0.346	4.81197e-51	Visceral MNs	Chsy3	up
Spef1	1.53977e-55	0.296835	0.161	0.013	4.97116e-51	Visceral MNs	Spef1	up
Gm1976	1.56845e-55	0.498692	0.66	0.507	5.06376e-51	Visceral MNs	Gm1976	up
Gnas	1.74901e-55	-0.490461	0.97	0.983	5.64667e-51	Visceral MNs	Gnas	down
Zwint	4.0246e-55	-0.492631	0.813	0.915	1.29934e-50	Visceral MNs	Zwint	down
A530013C23Rik1	7.75497e-55	0.297887	0.167	0.015	2.50369e-50	Visceral MNs	A530013C23Rik	up
Ubr4	1.1063e-54	0.49178	0.711	0.55	3.57168e-50	Visceral MNs	Ubr4	up
Dync1h1	4.20496e-54	0.456961	0.875	0.78	1.35757e-49	Visceral MNs	Dync1h1	up
Aatk1	4.83915e-53	0.48917	0.577	0.36	1.56232e-48	Visceral MNs	Aatk	up
Gm29296	6.6541e-53	0.300294	0.165	0.016	2.14828e-48	Visceral MNs	Gm29296	up
1700121C08Rik	1.30875e-52	0.306595	0.173	0.021	4.22531e-48	Visceral MNs	1700121C08Rik	up
Cartpt1	2.217e-52	-1.3965	0.226	0.424	7.15757e-48	Visceral MNs	Cartpt	down
Map7d1	6.01231e-52	0.500263	0.569	0.358	1.94107e-47	Visceral MNs	Map7d1	up
Gpt1	6.84467e-52	0.356944	0.229	0.048	2.2098e-47	Visceral MNs	Gpt	up
Adcyap1	1.07659e-51	-0.623662	0.303	0.499	3.47576e-47	Visceral MNs	Adcyap1	down
Map1b1	1.65418e-51	-0.404099	0.99	0.992	5.34053e-47	Visceral MNs	Map1b	down
3300002I08Rik	2.87328e-51	0.468599	0.367	0.163	9.27638e-47	Visceral MNs	3300002I08Rik	up
Sncg	1.31737e-50	-0.555686	0.292	0.515	4.25312e-46	Visceral MNs	Sncg	down
Rbbp61	7.85676e-50	0.473763	0.695	0.528	2.53656e-45	Visceral MNs	Rbbp6	up
Socs2	1.23715e-49	0.528497	0.479	0.266	3.99415e-45	Visceral MNs	Socs2	up
Gm29088	2.08076e-49	0.34508	0.181	0.026	6.71772e-45	Visceral MNs	Gm29088	up
Ccnl21	2.27258e-49	0.473874	0.619	0.42	7.33702e-45	Visceral MNs	Ccnl2	up
3222401L13Rik1	1.14603e-48	0.42216	0.223	0.05	3.69994e-44	Visceral MNs	3222401L13Rik	up
Gm119061	2.14288e-48	0.451151	0.307	0.135	6.91828e-44	Visceral MNs	Gm11906	up
Il1rapl11	2.73208e-48	0.493135	0.986	0.979	8.82052e-44	Visceral MNs	Il1rapl1	up
Pknox2	1.37275e-47	0.500218	0.396	0.198	4.43192e-43	Visceral MNs	Pknox2	up
Gm126891	4.57639e-47	0.295902	0.176	0.027	1.47749e-42	Visceral MNs	Gm12689	up
AW2094911	4.84577e-47	0.45773	0.478	0.276	1.56446e-42	Visceral MNs	AW209491	up
2210408I21Rik1	5.54666e-47	-0.485004	0.554	0.749	1.79074e-42	Visceral MNs	2210408I21Rik	down
Postn	1.59427e-46	-0.985593	0.192	0.322	5.1471e-42	Visceral MNs	Postn	down
Chd21	1.63836e-46	0.417397	0.909	0.826	5.28945e-42	Visceral MNs	Chd2	up
Gpr1621	2.15539e-46	0.454724	0.467	0.251	6.95867e-42	Visceral MNs	Gpr162	up
Zfp950	3.42006e-46	-0.452747	0.566	0.76	1.10417e-41	Visceral MNs	Zfp950	down
Uty1	5.7434e-46	0.58082	0.528	0.285	1.85426e-41	Visceral MNs	Uty	up
Mars21	1.8589e-45	0.337679	0.227	0.061	6.00145e-41	Visceral MNs	Mars2	up
Tuba1b1	2.99163e-45	-0.514646	0.412	0.638	9.65847e-41	Visceral MNs	Tuba1b	down
Eef1a1	3.00819e-45	-0.48667	0.67	0.831	9.71195e-41	Visceral MNs	Eef1a1	down
Xist1	3.69853e-45	-0.452387	0.376	0.623	1.19407e-40	Visceral MNs	Xist	down
Iqcm1	4.03225e-45	0.313441	0.166	0.03	1.30181e-40	Visceral MNs	Iqcm	up
Rtn11	4.31871e-45	-0.442923	0.971	0.992	1.39429e-40	Visceral MNs	Rtn1	down
Srcin11	4.57907e-45	0.450662	0.608	0.428	1.47835e-40	Visceral MNs	Srcin1	up
Tecr1	7.19383e-45	-0.463204	0.829	0.923	2.32253e-40	Visceral MNs	Tecr	down
Uchl11	7.868e-45	-0.492556	0.78	0.873	2.54018e-40	Visceral MNs	Uchl1	down
Zfp758	1.8347e-44	0.395546	0.312	0.119	5.92333e-40	Visceral MNs	Zfp758	up
Kif1a1	1.99868e-44	0.418896	0.874	0.763	6.45274e-40	Visceral MNs	Kif1a	up
Btbd31	2.75958e-44	0.471532	0.474	0.314	8.9093e-40	Visceral MNs	Btbd3	up
Fbf1	4.08936e-44	0.42478	0.373	0.171	1.32025e-39	Visceral MNs	Fbf1	up
Pacrg1	5.07404e-44	-0.505985	0.666	0.803	1.63815e-39	Visceral MNs	Pacrg	down
Kitl1	1.55571e-43	-0.61259	0.667	0.76	5.02262e-39	Visceral MNs	Kitl	down
Adgb	1.61152e-43	-0.325076	0.049	0.211	5.20278e-39	Visceral MNs	Adgb	down
Pcsk1n	2.10982e-43	-0.434822	0.265	0.452	6.81155e-39	Visceral MNs	Pcsk1n	down
Gm408411	2.41912e-43	0.502921	0.444	0.263	7.81013e-39	Visceral MNs	Gm40841	up
Lrfn51	9.22089e-43	0.425671	0.966	0.943	2.97697e-38	Visceral MNs	Lrfn5	up
Col4a1	1.0338e-42	0.465171	0.554	0.396	3.33761e-38	Visceral MNs	Col4a1	up
Zfp9921	3.56e-42	0.267549	0.158	0.026	1.14935e-37	Visceral MNs	Zfp992	up
Fxyd6	5.69083e-42	-0.515636	0.591	0.754	1.83728e-37	Visceral MNs	Fxyd6	down
A330076H08Rik1	6.01982e-42	-0.395371	0.833	0.929	1.9435e-37	Visceral MNs	A330076H08Rik	down
4933406I18Rik1	1.55705e-41	0.446591	0.697	0.556	5.02694e-37	Visceral MNs	4933406I18Rik	up
Gm35101	3.28328e-41	0.38443	0.288	0.114	1.06001e-36	Visceral MNs	Gm3510	up
Nfic1	6.54237e-41	0.424845	0.489	0.304	2.11221e-36	Visceral MNs	Nfic	up
Wdr26	7.98202e-41	0.403837	0.765	0.653	2.57699e-36	Visceral MNs	Wdr26	up
Carmil3	1.35258e-40	0.423677	0.437	0.257	4.3668e-36	Visceral MNs	Carmil3	up
Celsr31	3.67974e-40	0.409874	0.422	0.228	1.188e-35	Visceral MNs	Celsr3	up
Mbd61	5.27843e-40	0.40895	0.438	0.248	1.70414e-35	Visceral MNs	Mbd6	up
Dlg5	5.58812e-40	0.454821	0.63	0.447	1.80412e-35	Visceral MNs	Dlg5	up
Taf71	8.96982e-40	0.429388	0.393	0.195	2.89591e-35	Visceral MNs	Taf7	up
Rps8	2.4119e-39	-0.476682	0.591	0.74	7.78683e-35	Visceral MNs	Rps8	down
Zcchc18	3.55148e-39	-0.398021	0.787	0.896	1.1466e-34	Visceral MNs	Zcchc18	down
Chpf21	1.30021e-38	0.424649	0.59	0.416	4.19773e-34	Visceral MNs	Chpf2	up
6330403K07Rik	1.59199e-38	-0.449794	0.719	0.842	5.13975e-34	Visceral MNs	6330403K07Rik	down
Kmt2d1	2.25779e-38	0.370654	0.383	0.227	7.28927e-34	Visceral MNs	Kmt2d	up
Gm960	2.96937e-38	0.380356	0.254	0.095	9.5866e-34	Visceral MNs	Gm960	up
Eif1a	3.63942e-38	0.388082	0.343	0.193	1.17499e-33	Visceral MNs	Eif1a	up
Dgkz1	6.55068e-38	0.436272	0.499	0.321	2.11489e-33	Visceral MNs	Dgkz	up
Pou2f2	1.37903e-37	0.436329	0.473	0.301	4.4522e-33	Visceral MNs	Pou2f2	up
Fam78b	2.32096e-37	0.378275	0.35	0.181	7.49321e-33	Visceral MNs	Fam78b	up
Ahdc11	2.36734e-37	0.396271	0.418	0.232	7.64295e-33	Visceral MNs	Ahdc1	up
Nktr1	3.50506e-37	0.343284	0.932	0.907	1.13161e-32	Visceral MNs	Nktr	up
Setdb11	3.61718e-37	0.414623	0.655	0.473	1.16781e-32	Visceral MNs	Setdb1	up
Rxylt11	3.80924e-37	0.422317	0.504	0.317	1.22981e-32	Visceral MNs	Rxylt1	up
Col11a2	6.19423e-37	0.263199	0.167	0.035	1.99981e-32	Visceral MNs	Col11a2	up
Col4a2	1.09937e-36	0.412483	0.843	0.755	3.54933e-32	Visceral MNs	Col4a2	up
Calm21	1.23026e-36	-0.408506	0.778	0.868	3.9719e-32	Visceral MNs	Calm2	down
Eif2s3y1	1.5113e-36	0.431202	0.383	0.181	4.87925e-32	Visceral MNs	Eif2s3y	up
Hsp90ab1	3.31139e-36	-0.473837	0.813	0.892	1.06908e-31	Visceral MNs	Hsp90ab1	down
Prkn	3.41394e-36	-0.43539	0.964	0.976	1.10219e-31	Visceral MNs	Prkn	down
Lmtk31	5.98879e-36	0.379924	0.471	0.289	1.93348e-31	Visceral MNs	Lmtk3	up
Abca7	7.74586e-36	0.384392	0.391	0.228	2.50075e-31	Visceral MNs	Abca7	up
Klhl151	1.18877e-35	0.397368	0.464	0.301	3.83794e-31	Visceral MNs	Klhl15	up
mt-Cytb	1.36905e-35	-0.452273	0.192	0.26	4.41997e-31	Visceral MNs	mt-Cytb	down
Nos1	1.59439e-35	-0.547369	0.362	0.51	5.1475e-31	Visceral MNs	Nos1	down
Scrib	1.67493e-35	0.326163	0.253	0.097	5.4075e-31	Visceral MNs	Scrib	up
Gm42984	2.14373e-35	0.293103	0.21	0.066	6.92103e-31	Visceral MNs	Gm42984	up
Dnajc141	3.28571e-35	0.334669	0.299	0.129	1.06079e-30	Visceral MNs	Dnajc14	up
Ppp1r12c1	3.88047e-35	0.408855	0.442	0.254	1.25281e-30	Visceral MNs	Ppp1r12c	up
Sv2c1	5.03305e-35	-0.476371	0.455	0.647	1.62492e-30	Visceral MNs	Sv2c	down
Mrc21	6.96664e-35	0.327575	0.319	0.133	2.24918e-30	Visceral MNs	Mrc2	up
Zfp292	3.47026e-34	0.368861	0.756	0.679	1.12037e-29	Visceral MNs	Zfp292	up
Gm48957	5.27377e-34	0.341747	0.273	0.119	1.70264e-29	Visceral MNs	Gm48957	up
Tcp11l1	7.56916e-34	0.390755	0.628	0.481	2.4437e-29	Visceral MNs	Tcp11l1	up
Apc	8.38371e-34	0.3279	0.922	0.903	2.70668e-29	Visceral MNs	Apc	up
Efnb21	8.71221e-34	0.304276	0.247	0.089	2.81274e-29	Visceral MNs	Efnb2	up
Mbd5	2.29041e-33	0.307331	0.977	0.968	7.39459e-29	Visceral MNs	Mbd5	up
Gabpb11	3.99153e-33	0.354525	0.435	0.284	1.28866e-28	Visceral MNs	Gabpb1	up
Ppfia4	4.77188e-33	0.380328	0.443	0.268	1.5406e-28	Visceral MNs	Ppfia4	up
Rabac11	7.67655e-33	-0.396043	0.659	0.822	2.47837e-28	Visceral MNs	Rabac1	down
Wnt5b1	8.81678e-33	0.303312	0.207	0.066	2.8465e-28	Visceral MNs	Wnt5b	up
Gm105161	1.08989e-32	0.360214	0.368	0.187	3.51872e-28	Visceral MNs	Gm10516	up
Ccdc1481	1.8637e-32	-0.418364	0.479	0.667	6.01696e-28	Visceral MNs	Ccdc148	down
Jpx	2.12293e-32	0.376475	0.43	0.27	6.85389e-28	Visceral MNs	Jpx	up
Slc22a141	3.86234e-32	0.37538	0.474	0.299	1.24696e-27	Visceral MNs	Slc22a14	up
E430024I08Rik1	6.30266e-32	0.339829	0.353	0.176	2.03481e-27	Visceral MNs	E430024I08Rik	up
Arl4a1	6.6504e-32	0.343852	0.33	0.168	2.14708e-27	Visceral MNs	Arl4a	up
Herc2	7.39519e-32	0.340932	0.899	0.854	2.38754e-27	Visceral MNs	Herc2	up
Ddx5	9.30722e-32	-0.331679	0.807	0.917	3.00484e-27	Visceral MNs	Ddx5	down
Ttc191	1.65322e-31	0.366798	0.693	0.591	5.33742e-27	Visceral MNs	Ttc19	up
Mdga21	1.84307e-31	0.375715	0.994	0.99	5.95035e-27	Visceral MNs	Mdga2	up
Ubb	3.83305e-31	-0.456687	0.701	0.823	1.2375e-26	Visceral MNs	Ubb	down
Hdac7	3.94007e-31	0.348621	0.406	0.26	1.27205e-26	Visceral MNs	Hdac7	up
Stmn31	4.46093e-31	-0.37009	0.9	0.957	1.44021e-26	Visceral MNs	Stmn3	down
1810013L24Rik	1.28384e-30	0.36663	0.496	0.33	4.14488e-26	Visceral MNs	1810013L24Rik	up
Nav1	2.80123e-30	0.330451	0.867	0.819	9.04378e-26	Visceral MNs	Nav1	up
Actb	3.23839e-30	-0.400807	0.551	0.721	1.04551e-25	Visceral MNs	Actb	down
Fggy	4.82047e-30	-0.302953	0.141	0.309	1.55629e-25	Visceral MNs	Fggy	down
Trim171	5.56798e-30	0.30104	0.244	0.093	1.79762e-25	Visceral MNs	Trim17	up
Tcte2	1.15662e-29	0.325938	0.342	0.202	3.73414e-25	Visceral MNs	Tcte2	up
Hsp90aa11	2.66704e-29	-0.421542	0.809	0.879	8.61053e-25	Visceral MNs	Hsp90aa1	down
Nsmf	2.67255e-29	0.32531	0.388	0.229	8.62832e-25	Visceral MNs	Nsmf	up
Mrpl411	3.23292e-29	-0.361363	0.406	0.598	1.04375e-24	Visceral MNs	Mrpl41	down
Rpl13	3.52636e-29	-0.392982	0.535	0.681	1.13849e-24	Visceral MNs	Rpl13	down
D3Ertd751e	3.6876e-29	-0.354006	0.302	0.495	1.19054e-24	Visceral MNs	D3Ertd751e	down
mt-Nd1	5.90046e-29	-0.397253	0.3	0.344	1.90496e-24	Visceral MNs	mt-Nd1	down
Dlg2	7.05237e-29	0.250519	0.998	0.998	2.27686e-24	Visceral MNs	Dlg2	up
Zfp301	7.55411e-29	0.311719	0.358	0.24	2.43884e-24	Visceral MNs	Zfp30	up
Cadm21	1.05056e-28	0.387908	0.967	0.96	3.39172e-24	Visceral MNs	Cadm2	up
Metap1d1	1.11953e-28	-0.347581	0.26	0.441	3.61441e-24	Visceral MNs	Metap1d	down
Ttc4	1.42411e-28	0.358156	0.652	0.528	4.59775e-24	Visceral MNs	Ttc4	up
Slit31	1.56443e-28	-0.369813	0.912	0.9	5.05076e-24	Visceral MNs	Slit3	down
Add2	2.46699e-28	-0.356702	0.723	0.831	7.96466e-24	Visceral MNs	Add2	down
mt-Co3	5.14086e-28	-0.353108	0.399	0.407	1.65973e-23	Visceral MNs	mt-Co3	down
Zfp3861	6.75033e-28	0.336717	0.39	0.236	2.17934e-23	Visceral MNs	Zfp386	up
Dync2h11	8.28863e-28	0.348205	0.804	0.722	2.67598e-23	Visceral MNs	Dync2h1	up
Galnt71	1.32584e-27	0.353109	0.526	0.395	4.28047e-23	Visceral MNs	Galnt7	up
Penk	1.3804e-27	-1.11502	0.253	0.346	4.45662e-23	Visceral MNs	Penk	down
Pkd1	1.69703e-27	0.339191	0.736	0.644	5.47886e-23	Visceral MNs	Pkd1	up
Zfp407	1.72057e-27	0.362149	0.7	0.594	5.55487e-23	Visceral MNs	Zfp407	up
Ncor2	1.8151e-27	0.335284	0.522	0.405	5.86006e-23	Visceral MNs	Ncor2	up
Cped1	1.82249e-27	-0.467235	0.279	0.408	5.8839e-23	Visceral MNs	Cped1	down
Arglu11	1.84876e-27	-0.354314	0.607	0.736	5.96874e-23	Visceral MNs	Arglu1	down
Nrxn2	2.57513e-27	0.331777	0.67	0.537	8.31381e-23	Visceral MNs	Nrxn2	up
Syngap11	3.2121e-27	0.285984	0.261	0.112	1.03703e-22	Visceral MNs	Syngap1	up
Cacng21	3.28326e-27	0.347014	0.536	0.413	1.06e-22	Visceral MNs	Cacng2	up
Gm16083	4.09797e-27	0.355259	0.627	0.545	1.32303e-22	Visceral MNs	Gm16083	up
Bex2	4.57993e-27	-0.390937	0.467	0.619	1.47863e-22	Visceral MNs	Bex2	down
Mirg	5.02579e-27	0.315928	0.943	0.903	1.62258e-22	Visceral MNs	Mirg	up
mt-Co2	5.34398e-27	-0.313841	0.288	0.304	1.7253e-22	Visceral MNs	mt-Co2	down
Adgrb11	5.45623e-27	0.308667	0.325	0.18	1.76154e-22	Visceral MNs	Adgrb1	up
Gpr1491	8.13364e-27	-0.461004	0.439	0.548	2.62595e-22	Visceral MNs	Gpr149	down
Adgrb2	1.04043e-26	0.3137	0.314	0.155	3.35904e-22	Visceral MNs	Adgrb2	up
Insr1	1.10768e-26	0.354745	0.654	0.526	3.57614e-22	Visceral MNs	Insr	up
Nckap5l1	1.26867e-26	0.309225	0.302	0.155	4.09591e-22	Visceral MNs	Nckap5l	up
Srsf7	1.50417e-26	-0.353465	0.426	0.595	4.85622e-22	Visceral MNs	Srsf7	down
Ppia	1.81084e-26	-0.391692	0.772	0.856	5.84629e-22	Visceral MNs	Ppia	down
Gm218141	1.85867e-26	0.26498	0.24	0.096	6.00071e-22	Visceral MNs	Gm21814	up
Unc80	1.89134e-26	0.299644	0.943	0.908	6.10621e-22	Visceral MNs	Unc80	up
Gm26944	2.0084e-26	0.319636	0.412	0.28	6.48411e-22	Visceral MNs	Gm26944	up
Insyn2b1	3.23452e-26	-0.407144	0.316	0.464	1.04427e-21	Visceral MNs	Insyn2b	down
Mme	3.75798e-26	-0.533544	0.251	0.387	1.21326e-21	Visceral MNs	Mme	down
Epha101	6.05573e-26	0.372231	0.627	0.507	1.95509e-21	Visceral MNs	Epha10	up
Gm17276	6.86609e-26	0.344602	0.52	0.378	2.21672e-21	Visceral MNs	Gm17276	up
Dok6	7.24724e-26	0.3436	0.918	0.878	2.33977e-21	Visceral MNs	Dok6	up
Tmem50a	7.38068e-26	-0.37278	0.44	0.607	2.38285e-21	Visceral MNs	Tmem50a	down
Prrc2a	1.72328e-25	0.263199	0.23	0.114	5.56361e-21	Visceral MNs	Prrc2a	up
Sst	2.13827e-25	-1.59885	0.298	0.402	6.90339e-21	Visceral MNs	Sst	down
Gm12905	2.20339e-25	0.319948	0.403	0.236	7.11366e-21	Visceral MNs	Gm12905	up
Lrpprc	2.63839e-25	0.341701	0.62	0.487	8.51803e-21	Visceral MNs	Lrpprc	up
Fxyd71	5.93027e-25	-0.363684	0.333	0.492	1.91459e-20	Visceral MNs	Fxyd7	down
Dzip3	6.62441e-25	0.306727	0.884	0.838	2.13869e-20	Visceral MNs	Dzip3	up
Tmem132a1	6.68175e-25	0.293362	0.285	0.156	2.1572e-20	Visceral MNs	Tmem132a	up
Kdm5d	8.75488e-25	0.308371	0.335	0.172	2.82651e-20	Visceral MNs	Kdm5d	up
Zbtb4	1.01944e-24	0.341832	0.496	0.344	3.29127e-20	Visceral MNs	Zbtb4	up
Gm44899	1.11459e-24	0.27317	0.256	0.113	3.59845e-20	Visceral MNs	Gm44899	up
Jrkl1	1.33483e-24	0.270137	0.258	0.139	4.3095e-20	Visceral MNs	Jrkl	up
Gm28905	1.45885e-24	-0.422682	0.21	0.314	4.70991e-20	Visceral MNs	Gm28905	down
Prima1	1.55717e-24	-0.399821	0.438	0.544	5.02733e-20	Visceral MNs	Prima1	down
Rims2	1.63773e-24	0.255088	0.991	0.99	5.2874e-20	Visceral MNs	Rims2	up
mt-Nd4	1.65753e-24	-0.337298	0.195	0.247	5.35132e-20	Visceral MNs	mt-Nd4	down
Atxn7l3b1	1.94376e-24	0.330084	0.401	0.259	6.27543e-20	Visceral MNs	Atxn7l3b	up
B230216N24Rik	2.4114e-24	-0.336126	0.177	0.336	7.78522e-20	Visceral MNs	B230216N24Rik	down
mt-Atp6	2.72635e-24	-0.362979	0.199	0.263	8.80202e-20	Visceral MNs	mt-Atp6	down
U2surp	3.5538e-24	0.323606	0.709	0.608	1.14734e-19	Visceral MNs	U2surp	up
Pigp	3.74063e-24	-0.318959	0.244	0.409	1.20766e-19	Visceral MNs	Pigp	down
Atg2a	5.7202e-24	0.297264	0.31	0.176	1.84677e-19	Visceral MNs	Atg2a	up
Itm2b1	9.01841e-24	-0.364459	0.649	0.772	2.91159e-19	Visceral MNs	Itm2b	down
Igsf9b	1.10964e-23	-0.320127	0.689	0.75	3.58246e-19	Visceral MNs	Igsf9b	down
Fbxw17	1.19351e-23	-0.294867	0.166	0.316	3.85324e-19	Visceral MNs	Fbxw17	down
Gnl31	1.37835e-23	0.337155	0.542	0.397	4.45e-19	Visceral MNs	Gnl3	up
Zfp9761	1.42906e-23	0.303844	0.332	0.197	4.61373e-19	Visceral MNs	Zfp976	up
Ctla2a	1.5456e-23	-0.261008	0.053	0.131	4.98997e-19	Visceral MNs	Ctla2a	down
Srek11	1.91926e-23	-0.298067	0.787	0.876	6.19635e-19	Visceral MNs	Srek1	down
Rimklb	2.13675e-23	0.325732	0.45	0.301	6.89849e-19	Visceral MNs	Rimklb	up
Dnhd1	2.70572e-23	0.275681	0.262	0.138	8.73541e-19	Visceral MNs	Dnhd1	up
Pip5k1b	3.60124e-23	0.360275	0.666	0.515	1.16266e-18	Visceral MNs	Pip5k1b	up
Dusp11	3.78631e-23	-0.307116	0.352	0.521	1.22241e-18	Visceral MNs	Dusp11	down
Pnma2	4.41804e-23	0.293267	0.307	0.178	1.42637e-18	Visceral MNs	Pnma2	up
Creb51	5.6635e-23	-0.327095	0.882	0.927	1.82846e-18	Visceral MNs	Creb5	down
Rps4x	5.90656e-23	-0.341889	0.387	0.547	1.90693e-18	Visceral MNs	Rps4x	down
Srsf21	6.31813e-23	-0.309878	0.511	0.674	2.03981e-18	Visceral MNs	Srsf2	down
Sema3c	6.87227e-23	-0.475116	0.559	0.681	2.21871e-18	Visceral MNs	Sema3c	down
Guf1	6.94727e-23	0.302689	0.363	0.216	2.24292e-18	Visceral MNs	Guf1	up
Calm11	7.04962e-23	-0.346411	0.81	0.883	2.27597e-18	Visceral MNs	Calm1	down
AW554918	1.1847e-22	0.325618	0.624	0.488	3.8248e-18	Visceral MNs	AW554918	up
Kcna4	1.23484e-22	0.386196	0.401	0.257	3.98668e-18	Visceral MNs	Kcna4	up
Atad3a	1.99972e-22	0.293139	0.343	0.195	6.45611e-18	Visceral MNs	Atad3a	up
Tuba1a	2.29501e-22	-0.37535	0.689	0.799	7.40943e-18	Visceral MNs	Tuba1a	down
E130307A14Rik1	2.99768e-22	0.30781	0.774	0.715	9.67799e-18	Visceral MNs	E130307A14Rik	up
Entpd6	3.23635e-22	0.307008	0.401	0.261	1.04485e-17	Visceral MNs	Entpd6	up
Pde10a	3.55929e-22	-0.414153	0.724	0.802	1.14912e-17	Visceral MNs	Pde10a	down
Ptprm	4.58917e-22	-0.385711	0.433	0.608	1.48161e-17	Visceral MNs	Ptprm	down
Zfp322a	6.68018e-22	0.306762	0.469	0.346	2.1567e-17	Visceral MNs	Zfp322a	up
Lrrc4b1	7.01226e-22	0.288227	0.345	0.197	2.26391e-17	Visceral MNs	Lrrc4b	up
Speg	7.75703e-22	0.295169	0.42	0.283	2.50436e-17	Visceral MNs	Speg	up
Gtf2ird11	7.89275e-22	0.312402	0.628	0.523	2.54818e-17	Visceral MNs	Gtf2ird1	up
Rpl6	8.21523e-22	-0.332643	0.641	0.76	2.65229e-17	Visceral MNs	Rpl6	down
Bsg1	1.24172e-21	-0.330763	0.542	0.681	4.00891e-17	Visceral MNs	Bsg	down
Strbp	1.80072e-21	0.254462	0.956	0.934	5.81363e-17	Visceral MNs	Strbp	up
Zbtb381	2.28029e-21	-0.317395	0.489	0.609	7.3619e-17	Visceral MNs	Zbtb38	down
Clcn7	2.58894e-21	0.27296	0.313	0.181	8.35838e-17	Visceral MNs	Clcn7	up
Zmym3	2.65889e-21	0.302484	0.441	0.314	8.58421e-17	Visceral MNs	Zmym3	up
Col11a11	2.78665e-21	-0.420183	0.242	0.404	8.99671e-17	Visceral MNs	Col11a1	down
Hcrtr21	2.83537e-21	-0.394014	0.192	0.34	9.15399e-17	Visceral MNs	Hcrtr2	down
Lcorl	3.68704e-21	0.376484	0.641	0.521	1.19036e-16	Visceral MNs	Lcorl	up
Mrpl19	3.83704e-21	0.254637	0.235	0.112	1.23879e-16	Visceral MNs	Mrpl19	up
Mir670hg1	5.11898e-21	0.362521	0.492	0.338	1.65266e-16	Visceral MNs	Mir670hg	up
Tcaf1	5.14307e-21	0.279454	0.87	0.815	1.66044e-16	Visceral MNs	Tcaf1	up
Zfp7701	5.5237e-21	0.271388	0.295	0.168	1.78333e-16	Visceral MNs	Zfp770	up
Bcl7a	5.59482e-21	0.305467	0.372	0.236	1.80629e-16	Visceral MNs	Bcl7a	up
Prdm101	7.59407e-21	0.326446	0.54	0.412	2.45174e-16	Visceral MNs	Prdm10	up
Elavl41	8.47231e-21	-0.326497	0.763	0.844	2.73529e-16	Visceral MNs	Elavl4	down
Dgcr8	1.01331e-20	0.309001	0.491	0.35	3.27148e-16	Visceral MNs	Dgcr8	up
Ndn	1.06482e-20	-0.350714	0.523	0.668	3.43777e-16	Visceral MNs	Ndn	down
Pitpnc11	1.58119e-20	-0.337594	0.822	0.876	5.10488e-16	Visceral MNs	Pitpnc1	down
Rmst	1.6296e-20	-0.528659	0.544	0.617	5.26116e-16	Visceral MNs	Rmst	down
Qrfpr	1.80953e-20	-0.532872	0.339	0.478	5.84206e-16	Visceral MNs	Qrfpr	down
Slc25a31	2.08558e-20	-0.308909	0.674	0.78	6.73329e-16	Visceral MNs	Slc25a3	down
Ube3a1	2.20021e-20	-0.260125	0.95	0.968	7.10339e-16	Visceral MNs	Ube3a	down
Pafah1b11	2.26571e-20	-0.267858	0.851	0.921	7.31485e-16	Visceral MNs	Pafah1b1	down
Rai11	2.39095e-20	0.292328	0.584	0.476	7.71918e-16	Visceral MNs	Rai1	up
Hacd11	2.6913e-20	0.29213	0.468	0.37	8.68887e-16	Visceral MNs	Hacd1	up
Aldoa	2.82784e-20	-0.349144	0.548	0.674	9.12968e-16	Visceral MNs	Aldoa	down
Atn11	3.15211e-20	0.28056	0.348	0.217	1.01766e-15	Visceral MNs	Atn1	up
Rpl14	3.32295e-20	-0.313465	0.45	0.577	1.07281e-15	Visceral MNs	Rpl14	down
Atp6v0c1	3.6401e-20	-0.296961	0.9	0.959	1.17521e-15	Visceral MNs	Atp6v0c	down
Rpl15	5.04673e-20	-0.317991	0.393	0.543	1.62934e-15	Visceral MNs	Rpl15	down
Apoe	5.25265e-20	0.270024	0.228	0.136	1.69582e-15	Visceral MNs	Apoe	up
B230307C23Rik1	6.33834e-20	0.267457	0.287	0.162	2.04633e-15	Visceral MNs	B230307C23Rik	up
Zfp263	6.55434e-20	0.252716	0.272	0.159	2.11607e-15	Visceral MNs	Zfp263	up
Zbtb9	7.42284e-20	0.259595	0.261	0.138	2.39646e-15	Visceral MNs	Zbtb9	up
Gm280501	7.70941e-20	0.266135	0.261	0.136	2.48898e-15	Visceral MNs	Gm28050	up
Rps5	7.91761e-20	-0.319771	0.458	0.611	2.5562e-15	Visceral MNs	Rps5	down
Etnk11	9.30964e-20	-0.282139	0.706	0.809	3.00562e-15	Visceral MNs	Etnk1	down
Gria1	9.31257e-20	0.345079	0.758	0.727	3.00656e-15	Visceral MNs	Gria1	up
Sphkap1	1.0111e-19	-0.357158	0.385	0.501	3.26434e-15	Visceral MNs	Sphkap	down
Pitpnm1	1.08189e-19	0.302165	0.473	0.347	3.49288e-15	Visceral MNs	Pitpnm1	up
Unc13a1	1.19794e-19	0.289685	0.609	0.507	3.86756e-15	Visceral MNs	Unc13a	up
Purb	1.33165e-19	0.265838	0.319	0.205	4.29923e-15	Visceral MNs	Purb	up
Tbc1d241	1.36294e-19	0.292915	0.501	0.381	4.40025e-15	Visceral MNs	Tbc1d24	up
Zfand41	1.59864e-19	0.296375	0.379	0.241	5.16121e-15	Visceral MNs	Zfand4	up
Srsf51	1.76506e-19	-0.287413	0.539	0.674	5.69849e-15	Visceral MNs	Srsf5	down
Cpq	2.15209e-19	-0.316907	0.283	0.439	6.94801e-15	Visceral MNs	Cpq	down
Snhg20	2.29657e-19	0.268204	0.742	0.688	7.41447e-15	Visceral MNs	Snhg20	up
Zfp261	2.53182e-19	0.265016	0.309	0.183	8.17398e-15	Visceral MNs	Zfp26	up
Bcl7c1	2.77196e-19	0.261196	0.325	0.202	8.94926e-15	Visceral MNs	Bcl7c	up
Rab3a	3.10126e-19	-0.315031	0.394	0.53	1.00124e-14	Visceral MNs	Rab3a	down
Tmem189	3.16238e-19	0.280656	0.361	0.241	1.02097e-14	Visceral MNs	Tmem189	up
Slf1	3.25208e-19	0.296118	0.613	0.518	1.04993e-14	Visceral MNs	Slf1	up
Fam110b1	3.33287e-19	0.315349	0.371	0.264	1.07602e-14	Visceral MNs	Fam110b	up
Zmym6	3.57243e-19	0.306908	0.543	0.403	1.15336e-14	Visceral MNs	Zmym6	up
Gga11	4.10052e-19	0.273791	0.348	0.216	1.32385e-14	Visceral MNs	Gga1	up
Dad1	5.08903e-19	-0.282548	0.489	0.649	1.64299e-14	Visceral MNs	Dad1	down
Tk2	5.7329e-19	0.252628	0.268	0.157	1.85087e-14	Visceral MNs	Tk2	up
Gm45847	6.97009e-19	0.285764	0.43	0.283	2.25029e-14	Visceral MNs	Gm45847	up
Tsc1	8.18458e-19	0.292312	0.65	0.538	2.64239e-14	Visceral MNs	Tsc1	up
A230006K03Rik	8.33308e-19	-0.252071	0.817	0.911	2.69033e-14	Visceral MNs	A230006K03Rik	down
Chodl1	8.76905e-19	-0.293462	0.098	0.168	2.83109e-14	Visceral MNs	Chodl	down
Tasor1	9.36693e-19	0.29458	0.695	0.616	3.02411e-14	Visceral MNs	Tasor	up
Tusc3	1.08432e-18	-0.283899	0.538	0.68	3.50072e-14	Visceral MNs	Tusc3	down
Kcnb2	1.3872e-18	0.300607	0.962	0.948	4.47858e-14	Visceral MNs	Kcnb2	up
Taf1d1	1.80716e-18	0.278377	0.578	0.47	5.83443e-14	Visceral MNs	Taf1d	up
Rab3gap1	1.84245e-18	-0.279642	0.526	0.668	5.94834e-14	Visceral MNs	Rab3gap1	down
Hnrnph11	1.85489e-18	-0.283269	0.628	0.754	5.9885e-14	Visceral MNs	Hnrnph1	down
5330417C22Rik	1.92462e-18	-0.294809	0.317	0.461	6.21362e-14	Visceral MNs	5330417C22Rik	down
Phf12	1.93769e-18	0.283979	0.538	0.417	6.25583e-14	Visceral MNs	Phf12	up
Sema4g	2.39847e-18	0.268882	0.348	0.208	7.74346e-14	Visceral MNs	Sema4g	up
Son1	3.43612e-18	0.26283	0.809	0.745	1.10935e-13	Visceral MNs	Son	up
Gal	3.66481e-18	-0.337542	0.044	0.122	1.18318e-13	Visceral MNs	Gal	down
Ywhag1	3.73331e-18	-0.279196	0.635	0.754	1.2053e-13	Visceral MNs	Ywhag	down
Drc1	3.7474e-18	-0.256118	0.161	0.291	1.20985e-13	Visceral MNs	Drc1	down
Gprin31	3.7595e-18	0.299022	0.492	0.356	1.21375e-13	Visceral MNs	Gprin3	up
Tmx4	5.08291e-18	-0.289992	0.68	0.793	1.64102e-13	Visceral MNs	Tmx4	down
Pabpn1	5.14731e-18	0.255754	0.838	0.793	1.66181e-13	Visceral MNs	Pabpn1	up
Zfp6091	5.30754e-18	0.272343	0.746	0.685	1.71354e-13	Visceral MNs	Zfp609	up
Zscan26	6.49059e-18	-0.280182	0.431	0.581	2.09549e-13	Visceral MNs	Zscan26	down
Esyt2	6.90467e-18	0.262766	0.824	0.767	2.22917e-13	Visceral MNs	Esyt2	up
Gm17494	6.92553e-18	0.250968	0.391	0.295	2.23591e-13	Visceral MNs	Gm17494	up
Gm4876	9.96686e-18	-0.285455	0.258	0.386	3.2178e-13	Visceral MNs	Gm4876	down
Focad	1.16954e-17	0.276158	0.732	0.655	3.77585e-13	Visceral MNs	Focad	up
Mast2	1.1767e-17	-0.266093	0.799	0.882	3.79896e-13	Visceral MNs	Mast2	down
Ptprq	1.18983e-17	-0.284176	0.073	0.151	3.84138e-13	Visceral MNs	Ptprq	down
Stmn4	1.24442e-17	-0.273408	0.202	0.341	4.01761e-13	Visceral MNs	Stmn4	down
Ankrd10	1.42223e-17	-0.27181	0.487	0.626	4.59166e-13	Visceral MNs	Ankrd10	down
Entr1	1.84747e-17	0.253169	0.382	0.257	5.96455e-13	Visceral MNs	Entr1	up
Grp	2.05719e-17	-0.727296	0.048	0.105	6.64165e-13	Visceral MNs	Grp	down
Nkain2	2.16894e-17	0.412439	0.95	0.95	7.00244e-13	Visceral MNs	Nkain2	up
Eif4a2	2.45428e-17	-0.281005	0.549	0.654	7.92364e-13	Visceral MNs	Eif4a2	down
Lrrc71	2.94527e-17	0.29942	0.911	0.881	9.50879e-13	Visceral MNs	Lrrc7	up
Zfp267	3.66633e-17	0.251037	0.296	0.181	1.18368e-12	Visceral MNs	Zfp267	up
Agrn	4.91315e-17	0.257225	0.635	0.553	1.58621e-12	Visceral MNs	Agrn	up
Tubb5	5.16674e-17	-0.288463	0.337	0.474	1.66808e-12	Visceral MNs	Tubb5	down
Slc5a71	5.70483e-17	-0.263847	0.778	0.875	1.8418e-12	Visceral MNs	Slc5a7	down
Prickle1	7.15375e-17	0.305989	0.569	0.458	2.30959e-12	Visceral MNs	Prickle1	up
Gabrb11	7.56076e-17	0.269702	0.974	0.961	2.44099e-12	Visceral MNs	Gabrb1	up
Mat2a1	7.66109e-17	-0.273507	0.531	0.661	2.47338e-12	Visceral MNs	Mat2a	down
Cd200	8.08759e-17	-0.307437	0.514	0.613	2.61108e-12	Visceral MNs	Cd200	down
4732440D04Rik	1.04579e-16	0.260246	0.356	0.255	3.37634e-12	Visceral MNs	4732440D04Rik	up
Ndufc2	1.17159e-16	-0.292366	0.539	0.674	3.78248e-12	Visceral MNs	Ndufc2	down
Ddx3y	1.29664e-16	0.271862	0.277	0.16	4.18619e-12	Visceral MNs	Ddx3y	up
Mpp7	1.62495e-16	0.261784	0.295	0.177	5.24614e-12	Visceral MNs	Mpp7	up
Tubb31	1.75147e-16	-0.28689	0.655	0.753	5.65463e-12	Visceral MNs	Tubb3	down
Eif1	1.76828e-16	-0.292136	0.443	0.578	5.70888e-12	Visceral MNs	Eif1	down
Zfp942	1.91122e-16	0.265452	0.387	0.258	6.17036e-12	Visceral MNs	Zfp942	up
Dnmt3a	2.16025e-16	0.251898	0.821	0.77	6.97436e-12	Visceral MNs	Dnmt3a	up
Ephb21	2.44889e-16	0.269407	0.515	0.387	7.90626e-12	Visceral MNs	Ephb2	up
Rpl24	2.65357e-16	-0.292123	0.503	0.634	8.56706e-12	Visceral MNs	Rpl24	down
Txndc15	3.40938e-16	-0.272573	0.33	0.464	1.10072e-11	Visceral MNs	Txndc15	down
4632427E13Rik	3.72253e-16	0.253517	0.886	0.859	1.20182e-11	Visceral MNs	4632427E13Rik	up
Spcs1	4.94852e-16	-0.284804	0.468	0.609	1.59763e-11	Visceral MNs	Spcs1	down
Caskin1	5.18549e-16	0.258349	0.408	0.294	1.67413e-11	Visceral MNs	Caskin1	up
Kcnj3	5.80989e-16	0.322223	0.636	0.556	1.87572e-11	Visceral MNs	Kcnj3	up
Rps6	5.99113e-16	-0.266985	0.35	0.489	1.93424e-11	Visceral MNs	Rps6	down
Armc9	5.99886e-16	0.277717	0.647	0.548	1.93673e-11	Visceral MNs	Armc9	up
Zcchc12	6.0908e-16	-0.274052	0.364	0.481	1.96642e-11	Visceral MNs	Zcchc12	down
Ap1b1	1.0082e-15	0.263902	0.485	0.371	3.25497e-11	Visceral MNs	Ap1b1	up
Dnah7b	1.07915e-15	-0.283684	0.196	0.324	3.48404e-11	Visceral MNs	Dnah7b	down
Syt14	1.11816e-15	0.25245	0.775	0.709	3.60997e-11	Visceral MNs	Syt14	up
Erp29	1.26861e-15	-0.268644	0.534	0.665	4.0957e-11	Visceral MNs	Erp29	down
Mcf2l1	1.62289e-15	0.25398	0.604	0.509	5.23949e-11	Visceral MNs	Mcf2l	up
Amn1	1.76854e-15	-0.256137	0.339	0.474	5.70974e-11	Visceral MNs	Amn1	down
Pbdc1	1.92267e-15	0.25476	0.375	0.264	6.20735e-11	Visceral MNs	Pbdc1	up
Gtf2i	2.03741e-15	0.251213	0.728	0.631	6.57779e-11	Visceral MNs	Gtf2i	up
Gapdh	2.96263e-15	-0.292248	0.594	0.709	9.56485e-11	Visceral MNs	Gapdh	down
Zfp9481	2.96767e-15	0.268434	0.529	0.417	9.58113e-11	Visceral MNs	Zfp948	up
Pbx3	3.18189e-15	-0.251542	0.962	0.977	1.02727e-10	Visceral MNs	Pbx3	down
Nwd2	3.57657e-15	-0.367793	0.623	0.674	1.1547e-10	Visceral MNs	Nwd2	down
Isl1	4.46242e-15	-0.285695	0.136	0.214	1.44069e-10	Visceral MNs	Isl1	down
Sv2a	6.04964e-15	0.259213	0.596	0.512	1.95312e-10	Visceral MNs	Sv2a	up
Dysf	6.72374e-15	0.256041	0.348	0.246	2.17076e-10	Visceral MNs	Dysf	up
Hspa8	7.15866e-15	-0.292167	0.756	0.84	2.31117e-10	Visceral MNs	Hspa8	down
Dmtf11	7.46206e-15	0.258235	0.442	0.336	2.40913e-10	Visceral MNs	Dmtf1	up
Tmsb4x	8.74612e-15	-0.285133	0.451	0.563	2.82368e-10	Visceral MNs	Tmsb4x	down
Rasgef1a	9.47439e-15	0.256966	0.599	0.509	3.05881e-10	Visceral MNs	Rasgef1a	up
Adgrl3	9.79856e-15	0.305116	0.947	0.953	3.16347e-10	Visceral MNs	Adgrl3	up
Ulk4	1.0604e-14	-0.25956	0.327	0.457	3.42351e-10	Visceral MNs	Ulk4	down
Shank2	1.29114e-14	-0.263116	0.535	0.612	4.16844e-10	Visceral MNs	Shank2	down
Slitrk11	1.59327e-14	0.261276	0.452	0.342	5.14388e-10	Visceral MNs	Slitrk1	up
Adgrb3	2.07345e-14	0.261024	0.98	0.974	6.69414e-10	Visceral MNs	Adgrb3	up
Dpyd1	3.00975e-14	0.282859	0.793	0.689	9.71698e-10	Visceral MNs	Dpyd	up
Rab3c	3.92594e-14	-0.25903	0.855	0.892	1.26749e-09	Visceral MNs	Rab3c	down
Cntnap5b1	4.26776e-14	0.315629	0.709	0.691	1.37785e-09	Visceral MNs	Cntnap5b	up
Zfp941	5.11752e-14	0.250521	0.601	0.509	1.65219e-09	Visceral MNs	Zfp941	up
Eml2	6.84872e-14	0.252648	0.573	0.475	2.21111e-09	Visceral MNs	Eml2	up
Acer31	6.99158e-14	0.256518	0.648	0.542	2.25723e-09	Visceral MNs	Acer3	up
Amy11	9.36126e-14	-0.255961	0.568	0.683	3.02228e-09	Visceral MNs	Amy1	down
Klhl1	9.79545e-14	-0.346529	0.775	0.816	3.16246e-09	Visceral MNs	Klhl1	down
Cbx5	1.01794e-13	-0.25314	0.406	0.531	3.2864e-09	Visceral MNs	Cbx5	down
Rpl8	1.05225e-13	-0.267186	0.536	0.652	3.39719e-09	Visceral MNs	Rpl8	down
Meis1	1.14147e-13	-0.2705	0.802	0.841	3.68523e-09	Visceral MNs	Meis1	down
Ssr4	1.22377e-13	-0.254119	0.372	0.5	3.95094e-09	Visceral MNs	Ssr4	down
Apex2	1.40528e-13	0.251998	0.594	0.493	4.53693e-09	Visceral MNs	Apex2	up
Ubc	1.49963e-13	-0.266751	0.434	0.564	4.84156e-09	Visceral MNs	Ubc	down
Rpl3	2.02312e-13	-0.259642	0.491	0.61	6.53166e-09	Visceral MNs	Rpl3	down
Tmem59l	5.12934e-13	-0.266835	0.443	0.568	1.65601e-08	Visceral MNs	Tmem59l	down
Elavl2	5.93846e-13	-0.277887	0.86	0.885	1.91723e-08	Visceral MNs	Elavl2	down
Ptchd1	6.4209e-13	-0.267098	0.467	0.563	2.07299e-08	Visceral MNs	Ptchd1	down
Slc25a4	1.03192e-12	-0.257792	0.723	0.801	3.33155e-08	Visceral MNs	Slc25a4	down
D5Ertd615e	1.10755e-12	-0.371274	0.165	0.24	3.57573e-08	Visceral MNs	D5Ertd615e	down
Itm2c	1.15978e-12	-0.276568	0.573	0.654	3.74434e-08	Visceral MNs	Itm2c	down
Kctd16	1.37256e-12	-0.281401	0.254	0.379	4.43132e-08	Visceral MNs	Kctd16	down
Slc26a7	1.71231e-12	-0.310177	0.075	0.142	5.52821e-08	Visceral MNs	Slc26a7	down
Cacng3	3.68553e-12	-0.261406	0.265	0.347	1.18987e-07	Visceral MNs	Cacng3	down
Cntnap2	1.00912e-11	0.254223	0.999	0.998	3.25795e-07	Visceral MNs	Cntnap2	up
Tubb2a	1.39298e-11	-0.270321	0.588	0.683	4.49724e-07	Visceral MNs	Tubb2a	down
Rxfp11	2.09123e-11	-0.412718	0.242	0.297	6.75154e-07	Visceral MNs	Rxfp1	down
Mctp11	2.81564e-11	0.288492	0.716	0.624	9.09028e-07	Visceral MNs	Mctp1	up
Scg2	3.68297e-11	-0.26754	0.635	0.688	1.18905e-06	Visceral MNs	Scg2	down
Airn	3.89979e-11	0.269992	0.424	0.343	1.25905e-06	Visceral MNs	Airn	up
Hmcn1	8.10297e-11	-0.450854	0.196	0.278	2.61604e-06	Visceral MNs	Hmcn1	down
Gfra1	2.18852e-10	-0.265184	0.309	0.385	7.06562e-06	Visceral MNs	Gfra1	down
Mtus2	2.19809e-10	-0.264108	0.38	0.479	7.09654e-06	Visceral MNs	Mtus2	down
Ebf1	2.57235e-10	-0.313207	0.664	0.756	8.30484e-06	Visceral MNs	Ebf1	down
Sema3a	9.80044e-10	-0.266613	0.477	0.555	3.16407e-05	Visceral MNs	Sema3a	down
9530026P05Rik	1.83366e-09	-0.2779	0.555	0.654	5.91998e-05	Visceral MNs	9530026P05Rik	down
Col8a1	2.82851e-09	-0.305936	0.401	0.476	9.13184e-05	Visceral MNs	Col8a1	down
Ndst4	3.65791e-09	-0.37146	0.336	0.442	0.000118096	Visceral MNs	Ndst4	down
Opcml1	8.38504e-09	0.339167	0.751	0.673	0.000270711	Visceral MNs	Opcml	up
Dlk1	1.66301e-08	-0.256249	0.435	0.498	0.000536904	Visceral MNs	Dlk1	down
Adarb21	2.10598e-08	-0.347056	0.355	0.45	0.000679916	Visceral MNs	Adarb2	down
Nts1	2.86009e-08	-0.503287	0.163	0.203	0.00092338	Visceral MNs	Nts	down
Hs6st2	8.39322e-07	-0.322019	0.414	0.468	0.0270975	Visceral MNs	Hs6st2	down
Kirrel3	1.13945e-06	-0.315332	0.302	0.393	0.0367871	Visceral MNs	Kirrel3	down
Kcnh7	1.44305e-06	0.292105	0.753	0.707	0.0465889	Visceral MNs	Kcnh7	up
Meg32	7.4299e-162	-1.27173	1	0.997	2.39874e-157	Cholinergic INs	Meg3	down
2610037D02Rik2	1.25615e-150	1.90237	0.973	0.612	4.05548e-146	Cholinergic INs	2610037D02Rik	up
Cartpt2	1.96819e-73	-1.91563	0.834	0.977	6.35431e-69	Cholinergic INs	Cartpt	down
BC0055372	2.45626e-68	1.11769	0.914	0.647	7.93003e-64	Cholinergic INs	BC005537	up
Syt1	1.61404e-67	-0.851453	1	0.997	5.21094e-63	Cholinergic INs	Syt1	down
Gm414092	1.80868e-65	1.01169	0.578	0.037	5.83933e-61	Cholinergic INs	Gm41409	up
Knop12	3.04257e-62	1.14584	0.797	0.345	9.82295e-58	Cholinergic INs	Knop1	up
Malat12	4.67735e-62	-0.723691	1	1	1.51008e-57	Cholinergic INs	Malat1	down
Gm98662	2.43393e-59	1.24278	0.668	0.316	7.85795e-55	Cholinergic INs	Gm9866	up
Tnrc6c2	4.12938e-58	0.915797	0.973	0.876	1.33317e-53	Cholinergic INs	Tnrc6c	up
Nrf12	1.67417e-52	0.969284	0.813	0.592	5.40506e-48	Cholinergic INs	Nrf1	up
Tubgcp62	3.98054e-51	0.918913	0.701	0.259	1.28512e-46	Cholinergic INs	Tubgcp6	up
Gnas1	1.65451e-50	-0.681451	0.989	0.994	5.34158e-46	Cholinergic INs	Gnas	down
1500004A13Rik2	2.1983e-50	0.918849	0.957	0.825	7.09721e-46	Cholinergic INs	1500004A13Rik	up
Col20a12	4.66404e-49	0.73431	0.457	0.026	1.50578e-44	Cholinergic INs	Col20a1	up
Mrps242	4.56845e-48	0.839701	0.561	0.112	1.47493e-43	Cholinergic INs	Mrps24	up
Kcnb12	6.3696e-48	0.907895	0.869	0.56	2.05643e-43	Cholinergic INs	Kcnb1	up
Gm326472	3.81479e-47	-1.19674	0.786	0.963	1.23161e-42	Cholinergic INs	Gm32647	down
AY0361182	5.42333e-47	0.877244	0.995	0.968	1.75092e-42	Cholinergic INs	AY036118	up
Aldob2	1.37098e-46	0.6847	0.433	0.017	4.42619e-42	Cholinergic INs	Aldob	up
Tro2	1.10933e-43	0.864604	0.914	0.684	3.58147e-39	Cholinergic INs	Tro	up
Kcnq1ot12	3.93413e-43	0.686142	0.992	0.989	1.27013e-38	Cholinergic INs	Kcnq1ot1	up
4930453N24Rik2	2.06545e-42	0.843929	0.636	0.218	6.66832e-38	Cholinergic INs	4930453N24Rik	up
D1Ertd622e2	1.64653e-40	0.892805	0.628	0.239	5.31581e-36	Cholinergic INs	D1Ertd622e	up
Gm269172	6.77733e-40	0.906964	0.872	0.664	2.18806e-35	Cholinergic INs	Gm26917	up
Lrp12	2.12945e-39	0.827494	0.936	0.77	6.87492e-35	Cholinergic INs	Lrp1	up
Lcmt22	2.8077e-39	0.718244	0.476	0.075	9.06465e-35	Cholinergic INs	Lcmt2	up
Bicral2	1.18008e-38	0.746246	0.909	0.784	3.80988e-34	Cholinergic INs	Bicral	up
Peg32	4.80055e-38	-0.649805	0.917	0.986	1.54986e-33	Cholinergic INs	Peg3	down
Snrpn2	1.22908e-37	-0.827634	0.658	0.928	3.96808e-33	Cholinergic INs	Snrpn	down
Boll2	4.60805e-37	0.639393	0.34	0.009	1.48771e-32	Cholinergic INs	Boll	up
Trappc92	7.93598e-37	0.806208	0.837	0.583	2.56213e-32	Cholinergic INs	Trappc9	up
Gm312822	1.22662e-36	0.845486	0.725	0.328	3.96014e-32	Cholinergic INs	Gm31282	up
Zfp4512	1.0887e-35	0.758827	0.824	0.647	3.51487e-31	Cholinergic INs	Zfp451	up
Prima11	5.72635e-34	-0.915348	0.532	0.805	1.84875e-29	Cholinergic INs	Prima1	down
Itga12	5.84555e-34	0.596435	0.334	0.02	1.88724e-29	Cholinergic INs	Itga1	up
Chat1	1.377e-33	-0.797773	0.612	0.856	4.44564e-29	Cholinergic INs	Chat	down
Gm492492	2.59669e-33	0.537343	0.324	0.011	8.3834e-29	Cholinergic INs	Gm49249	up
Gpr612	1.17396e-32	0.726418	0.575	0.218	3.79014e-28	Cholinergic INs	Gpr61	up
Slc5a72	1.17695e-32	-0.77461	0.837	0.957	3.79978e-28	Cholinergic INs	Slc5a7	down
Ddx39b2	2.89783e-32	0.746237	0.797	0.466	9.35566e-28	Cholinergic INs	Ddx39b	up
Gm424182	3.66683e-32	0.801156	0.997	0.98	1.18384e-27	Cholinergic INs	Gm42418	up
Pknox21	6.24155e-32	0.848307	0.762	0.552	2.01508e-27	Cholinergic INs	Pknox2	up
Son2	1.75847e-31	0.665736	0.906	0.828	5.67722e-27	Cholinergic INs	Son	up
D030025E07Rik	2.15425e-31	-1.24936	0.056	0.385	6.95501e-27	Cholinergic INs	D030025E07Rik	down
Banp2	2.27251e-31	0.706676	0.832	0.632	7.3368e-27	Cholinergic INs	Banp	up
Mthfr2	5.20028e-31	0.785505	0.759	0.445	1.67891e-26	Cholinergic INs	Mthfr	up
Dot1l2	6.12491e-31	0.701508	0.786	0.583	1.97743e-26	Cholinergic INs	Dot1l	up
Myt12	7.3218e-31	0.670366	0.553	0.241	2.36384e-26	Cholinergic INs	Myt1	up
Mbd62	1.30904e-30	0.682221	0.652	0.356	4.22622e-26	Cholinergic INs	Mbd6	up
Vsnl1	2.03234e-30	-0.624773	0.922	0.98	6.5614e-26	Cholinergic INs	Vsnl1	down
Kmt2a1	3.58154e-30	0.644231	0.971	0.931	1.1563e-25	Cholinergic INs	Kmt2a	up
Wdr62	3.63179e-30	0.730996	0.634	0.25	1.17252e-25	Cholinergic INs	Wdr6	up
3222401L13Rik2	5.49301e-30	0.722859	0.473	0.098	1.77342e-25	Cholinergic INs	3222401L13Rik	up
Atp11b1	1.23741e-29	0.645058	0.971	0.894	3.99497e-25	Cholinergic INs	Atp11b	up
Sox2ot1	1.92254e-29	0.794229	0.345	0.052	6.20691e-25	Cholinergic INs	Sox2ot	up
Btbd32	1.11665e-28	0.762675	0.57	0.376	3.60511e-24	Cholinergic INs	Btbd3	up
Pitx2	3.42854e-28	-0.778355	0.545	0.83	1.1069e-23	Cholinergic INs	Pitx2	down
Purg2	3.9073e-28	0.633353	0.826	0.672	1.26147e-23	Cholinergic INs	Purg	up
B3galt2	5.62633e-28	0.727447	0.751	0.552	1.81646e-23	Cholinergic INs	B3galt2	up
Dnajc142	1.12375e-27	0.545619	0.393	0.098	3.62804e-23	Cholinergic INs	Dnajc14	up
Ldb2	2.49607e-27	-0.692568	0.89	0.971	8.05857e-23	Cholinergic INs	Ldb2	down
Kmt2b2	2.91134e-27	0.611714	0.508	0.178	9.39925e-23	Cholinergic INs	Kmt2b	up
Aldh1a1	4.51141e-27	-0.789293	0.056	0.368	1.45651e-22	Cholinergic INs	Aldh1a1	down
Adar2	5.76349e-27	0.63582	0.842	0.667	1.86074e-22	Cholinergic INs	Adar	up
Sptbn42	6.84452e-27	0.641848	0.893	0.776	2.20975e-22	Cholinergic INs	Sptbn4	up
Poln1	1.00425e-26	0.633273	0.372	0.063	3.24223e-22	Cholinergic INs	Poln	up
Thsd7b	2.18589e-26	-0.928459	0.316	0.661	7.05716e-22	Cholinergic INs	Thsd7b	down
Elavl21	2.20112e-26	-0.663951	0.952	0.991	7.10632e-22	Cholinergic INs	Elavl2	down
Srrm22	2.47505e-26	0.559331	0.995	0.934	7.99069e-22	Cholinergic INs	Srrm2	up
Carmil31	3.84836e-26	0.649371	0.618	0.299	1.24244e-21	Cholinergic INs	Carmil3	up
Klhl102	4.78536e-26	0.633041	0.409	0.098	1.54495e-21	Cholinergic INs	Klhl10	up
Gm303712	8.03115e-26	0.666921	0.369	0.072	2.59286e-21	Cholinergic INs	Gm30371	up
Zfp7702	1.88339e-25	0.63082	0.602	0.29	6.08053e-21	Cholinergic INs	Zfp770	up
Cadps	3.05624e-25	-0.541653	0.997	1	9.86708e-21	Cholinergic INs	Cadps	down
Zfp995	3.2412e-25	0.5787	0.436	0.155	1.04642e-20	Cholinergic INs	Zfp995	up
Tspoap12	3.52076e-25	0.623079	0.781	0.615	1.13668e-20	Cholinergic INs	Tspoap1	up
B230307C23Rik2	4.31756e-25	0.585563	0.521	0.227	1.39393e-20	Cholinergic INs	B230307C23Rik	up
Wnk41	6.27045e-25	0.422744	0.259	0.011	2.02442e-20	Cholinergic INs	Wnk4	up
Gm320142	8.93276e-25	0.597429	0.487	0.155	2.88394e-20	Cholinergic INs	Gm32014	up
Aspdh2	9.65831e-25	0.405417	0.265	0.017	3.11818e-20	Cholinergic INs	Aspdh	up
Ecel1	1.34218e-24	-0.615547	0.497	0.767	4.33322e-20	Cholinergic INs	Ecel1	down
Col11a21	2.48619e-24	0.55689	0.396	0.089	8.02667e-20	Cholinergic INs	Col11a2	up
Wwox1	6.49423e-24	0.711837	0.89	0.816	2.09666e-19	Cholinergic INs	Wwox	up
Kif1a2	6.92896e-24	0.552478	0.93	0.868	2.23702e-19	Cholinergic INs	Kif1a	up
Spef11	9.65943e-24	0.329419	0.219	0.011	3.11855e-19	Cholinergic INs	Spef1	up
Adhfe12	1.5131e-23	0.470631	0.334	0.06	4.88503e-19	Cholinergic INs	Adhfe1	up
Slitrk4	1.95887e-23	0.621744	0.567	0.27	6.32422e-19	Cholinergic INs	Slitrk4	up
Gm29374	2.75895e-23	-0.377799	0.037	0.31	8.90727e-19	Cholinergic INs	Gm29374	down
Tmem108	4.92625e-23	-0.773207	0.767	0.92	1.59044e-18	Cholinergic INs	Tmem108	down
Srcin12	9.17715e-23	0.604487	0.687	0.471	2.96284e-18	Cholinergic INs	Srcin1	up
Peg10	1.69528e-22	0.672699	0.503	0.21	5.47322e-18	Cholinergic INs	Peg10	up
Gpt2	1.77058e-22	0.426113	0.318	0.055	5.71633e-18	Cholinergic INs	Gpt	up
Tgm72	3.9651e-22	0.398243	0.238	0.011	1.28013e-17	Cholinergic INs	Tgm7	up
Gm47343	5.45644e-22	0.358168	0.206	0.003	1.76161e-17	Cholinergic INs	Gm47343	up
Gm500461	8.39696e-22	0.31237	0.211	0.009	2.71096e-17	Cholinergic INs	Gm50046	up
Gm41541	8.66855e-22	0.307359	0.217	0.009	2.79864e-17	Cholinergic INs	Gm41541	up
Eif1a1	9.80962e-22	0.561322	0.503	0.221	3.16703e-17	Cholinergic INs	Eif1a	up
Rxylt12	1.04405e-21	0.587391	0.634	0.353	3.3707e-17	Cholinergic INs	Rxylt1	up
Gm165531	2.22107e-21	0.360706	0.23	0.011	7.17073e-17	Cholinergic INs	Gm16553	up
Degs1	2.69168e-21	0.604214	0.58	0.342	8.69008e-17	Cholinergic INs	Degs1	up
Acly1	1.13037e-20	-0.573838	0.652	0.813	3.6494e-16	Cholinergic INs	Acly	down
Zbtb20	1.1796e-20	-0.526398	0.957	0.991	3.80834e-16	Cholinergic INs	Zbtb20	down
Clstn2	2.19203e-20	-0.658147	0.447	0.787	7.07696e-16	Cholinergic INs	Clstn2	down
Gm429511	2.30772e-20	0.415529	0.257	0.026	7.45047e-16	Cholinergic INs	Gm42951	up
Cyp39a1	2.9311e-20	-0.487153	0.11	0.379	9.46305e-16	Cholinergic INs	Cyp39a1	down
Ubr41	4.02773e-20	0.593749	0.81	0.624	1.30035e-15	Cholinergic INs	Ubr4	up
Pcsk21	5.61978e-20	-0.750999	0.377	0.687	1.81435e-15	Cholinergic INs	Pcsk2	down
Inha2	6.65635e-20	0.594817	0.623	0.348	2.149e-15	Cholinergic INs	Inha	up
Msantd41	6.66316e-20	0.570648	0.463	0.227	2.1512e-15	Cholinergic INs	Msantd4	up
Zfp262	7.44559e-20	0.528282	0.468	0.21	2.40381e-15	Cholinergic INs	Zfp26	up
D10Wsu102e2	8.23247e-20	0.586261	0.618	0.376	2.65785e-15	Cholinergic INs	D10Wsu102e	up
Gm12649	1.06692e-19	-1.03775	0.203	0.345	3.44455e-15	Cholinergic INs	Gm12649	down
Gm19761	1.38524e-19	0.581882	0.818	0.609	4.47224e-15	Cholinergic INs	Gm1976	up
Psma22	5.43122e-19	0.52091	0.719	0.56	1.75347e-14	Cholinergic INs	Psma2	up
Metap1d2	6.73569e-19	-0.506987	0.262	0.569	2.17462e-14	Cholinergic INs	Metap1d	down
Dnhd11	7.11953e-19	0.531246	0.417	0.184	2.29854e-14	Cholinergic INs	Dnhd1	up
1700121C08Rik1	7.74802e-19	0.326654	0.219	0.02	2.50145e-14	Cholinergic INs	1700121C08Rik	up
Sbk2	1.00774e-18	0.292949	0.187	0.006	3.25349e-14	Cholinergic INs	Sbk2	up
Gm161532	1.33267e-18	0.504875	0.439	0.184	4.30252e-14	Cholinergic INs	Gm16153	up
Zfp3862	1.84791e-18	0.566737	0.551	0.27	5.96597e-14	Cholinergic INs	Zfp386	up
Ppp2r3a2	1.88138e-18	0.570256	0.864	0.741	6.07404e-14	Cholinergic INs	Ppp2r3a	up
Epha102	2.56197e-18	0.53877	0.92	0.81	8.27132e-14	Cholinergic INs	Epha10	up
Gm119062	3.5055e-18	0.494817	0.366	0.155	1.13175e-13	Cholinergic INs	Gm11906	up
Tceal9	3.65057e-18	0.555792	0.441	0.244	1.17859e-13	Cholinergic INs	Tceal9	up
4732471J01Rik2	3.80988e-18	0.601615	0.767	0.601	1.23002e-13	Cholinergic INs	4732471J01Rik	up
Zfp9421	4.33852e-18	0.449374	0.551	0.348	1.40069e-13	Cholinergic INs	Zfp942	up
Pou2f21	7.87854e-18	0.612551	0.663	0.379	2.54359e-13	Cholinergic INs	Pou2f2	up
Pcmtd22	8.049e-18	0.505934	0.807	0.675	2.59862e-13	Cholinergic INs	Pcmtd2	up
5330434G04Rik	9.09854e-18	-0.423644	0.922	0.983	2.93747e-13	Cholinergic INs	5330434G04Rik	down
Mdn1	9.29151e-18	0.504383	0.845	0.759	2.99976e-13	Cholinergic INs	Mdn1	up
Cdr1	1.17362e-17	0.705291	0.27	0.057	3.78903e-13	Cholinergic INs	Cdr1	up
Csnka2ip2	1.23344e-17	0.343776	0.187	0.009	3.98215e-13	Cholinergic INs	Csnka2ip	up
Rora1	1.53601e-17	-0.609977	0.725	0.914	4.959e-13	Cholinergic INs	Rora	down
Fam214b2	1.7823e-17	0.451841	0.463	0.27	5.75415e-13	Cholinergic INs	Fam214b	up
Ube2b2	1.89622e-17	0.445967	0.968	0.954	6.12194e-13	Cholinergic INs	Ube2b	up
Igf2bp3	2.10447e-17	0.520265	0.58	0.356	6.79429e-13	Cholinergic INs	Igf2bp3	up
Zfp943	3.85558e-17	0.524513	0.676	0.491	1.24477e-12	Cholinergic INs	Zfp943	up
Zfp820	3.89692e-17	0.257261	0.16	0.009	1.25812e-12	Cholinergic INs	Zfp820	up
Oprk1	4.68295e-17	-0.535727	0.294	0.566	1.51189e-12	Cholinergic INs	Oprk1	down
Usp3	6.10845e-17	0.533276	0.54	0.282	1.97211e-12	Cholinergic INs	Usp3	up
Atxn7l3b2	6.59275e-17	0.577041	0.561	0.307	2.12847e-12	Cholinergic INs	Atxn7l3b	up
Sis	6.78154e-17	0.318576	0.168	0.009	2.18942e-12	Cholinergic INs	Sis	up
Ss18l2	7.38427e-17	0.472279	0.492	0.307	2.38401e-12	Cholinergic INs	Ss18l2	up
Adgrv11	7.80646e-17	-0.515673	0.128	0.399	2.52031e-12	Cholinergic INs	Adgrv1	down
Setdb12	1.07913e-16	0.544484	0.789	0.609	3.48397e-12	Cholinergic INs	Setdb1	up
Nktr2	1.14188e-16	0.392099	0.981	0.945	3.68657e-12	Cholinergic INs	Nktr	up
Epm2aip11	1.25579e-16	0.496401	0.644	0.422	4.05433e-12	Cholinergic INs	Epm2aip1	up
Gm126892	1.2963e-16	0.352617	0.243	0.04	4.18511e-12	Cholinergic INs	Gm12689	up
Rxrg	1.52632e-16	-0.504242	0.342	0.609	4.92774e-12	Cholinergic INs	Rxrg	down
4930557J02Rik	1.67438e-16	0.27557	0.147	0	5.40575e-12	Cholinergic INs	4930557J02Rik	up
Fer1l6	1.76045e-16	-0.423168	0.078	0.31	5.68362e-12	Cholinergic INs	Fer1l6	down
Kif171	1.82664e-16	0.50873	0.519	0.273	5.8973e-12	Cholinergic INs	Kif17	up
Jrkl2	2.20294e-16	0.483859	0.5	0.239	7.11218e-12	Cholinergic INs	Jrkl	up
Vstm2a	2.23837e-16	0.530603	0.797	0.603	7.22657e-12	Cholinergic INs	Vstm2a	up
5031425E22Rik1	3.2232e-16	0.545166	0.856	0.77	1.04061e-11	Cholinergic INs	5031425E22Rik	up
Armc91	4.24324e-16	0.521783	0.84	0.678	1.36993e-11	Cholinergic INs	Armc9	up
Onecut2	6.22845e-16	0.54128	0.738	0.56	2.01086e-11	Cholinergic INs	Onecut2	up
Kmt2d2	8.66575e-16	0.500048	0.503	0.241	2.79774e-11	Cholinergic INs	Kmt2d	up
Gm41071	9.69716e-16	0.360081	0.241	0.063	3.13073e-11	Cholinergic INs	Gm4107	up
1300017J02Rik	9.78758e-16	0.350156	0.278	0.06	3.15992e-11	Cholinergic INs	1300017J02Rik	up
Pbx1	1.04159e-15	-0.451916	0.957	0.986	3.36276e-11	Cholinergic INs	Pbx1	down
Nufip2	1.05097e-15	0.52307	0.832	0.69	3.39306e-11	Cholinergic INs	Nufip2	up
Zfp302	1.1064e-15	0.521726	0.58	0.394	3.57203e-11	Cholinergic INs	Zfp30	up
Hspa5	1.13803e-15	0.550647	0.684	0.52	3.67414e-11	Cholinergic INs	Hspa5	up
Noc2l	1.16278e-15	0.509732	0.479	0.247	3.75403e-11	Cholinergic INs	Noc2l	up
Csmd31	1.27346e-15	0.271673	1	1	4.11138e-11	Cholinergic INs	Csmd3	up
Lmo2	1.37418e-15	-0.496673	0.254	0.534	4.43655e-11	Cholinergic INs	Lmo2	down
Cox7b2	1.74014e-15	0.347123	0.214	0.043	5.61805e-11	Cholinergic INs	Cox7b2	up
Whamm2	1.98541e-15	0.480763	0.521	0.328	6.4099e-11	Cholinergic INs	Whamm	up
Erc2	1.99414e-15	-0.280574	0.987	0.997	6.43808e-11	Cholinergic INs	Erc2	down
Mrc22	2.03108e-15	0.348931	0.265	0.052	6.55734e-11	Cholinergic INs	Mrc2	up
Sdk11	2.06388e-15	-0.502076	0.166	0.445	6.66323e-11	Cholinergic INs	Sdk1	down
Taf72	2.07316e-15	0.518764	0.511	0.239	6.69321e-11	Cholinergic INs	Taf7	up
Ppp1r12c2	2.09621e-15	0.461495	0.511	0.319	6.76761e-11	Cholinergic INs	Ppp1r12c	up
Nwd1	2.14076e-15	0.455142	0.345	0.126	6.91145e-11	Cholinergic INs	Nwd1	up
Dpp102	2.97025e-15	-0.526448	0.989	0.997	9.58945e-11	Cholinergic INs	Dpp10	down
Celsr32	3.12547e-15	0.501469	0.529	0.264	1.00906e-10	Cholinergic INs	Celsr3	up
Tchh	3.60212e-15	0.442793	0.211	0.032	1.16294e-10	Cholinergic INs	Tchh	up
Dusp151	4.00918e-15	0.47102	0.481	0.282	1.29436e-10	Cholinergic INs	Dusp15	up
Parm1	4.27344e-15	-0.484741	0.176	0.422	1.37968e-10	Cholinergic INs	Parm1	down
Mir670hg2	4.87799e-15	0.466219	0.583	0.451	1.57486e-10	Cholinergic INs	Mir670hg	up
Dner	5.35758e-15	-0.489439	0.848	0.943	1.72969e-10	Cholinergic INs	Dner	down
Zfp9762	5.55237e-15	0.456044	0.439	0.181	1.79258e-10	Cholinergic INs	Zfp976	up
Eprs	6.41393e-15	0.488959	0.757	0.589	2.07074e-10	Cholinergic INs	Eprs	up
B4galnt42	7.0304e-15	0.499263	0.487	0.227	2.26976e-10	Cholinergic INs	B4galnt4	up
Hdac71	9.29955e-15	0.414758	0.481	0.302	3.00236e-10	Cholinergic INs	Hdac7	up
Dgkz2	1.00413e-14	0.457406	0.599	0.408	3.24183e-10	Cholinergic INs	Dgkz	up
Xylt1	1.24065e-14	-0.556157	0.791	0.899	4.00543e-10	Cholinergic INs	Xylt1	down
Wdr261	1.31841e-14	0.415891	0.816	0.747	4.25649e-10	Cholinergic INs	Wdr26	up
Nnat	1.48981e-14	-0.571534	0.064	0.207	4.80985e-10	Cholinergic INs	Nnat	down
3300002I08Rik1	2.29485e-14	0.455442	0.38	0.175	7.40893e-10	Cholinergic INs	3300002I08Rik	up
1700036A12Rik1	3.21327e-14	0.267775	0.174	0.011	1.03741e-09	Cholinergic INs	1700036A12Rik	up
Nlgn1	3.25953e-14	-0.400794	0.968	0.994	1.05234e-09	Cholinergic INs	Nlgn1	down
Ano31	3.567e-14	-0.497509	0.449	0.71	1.15161e-09	Cholinergic INs	Ano3	down
Sv2c2	3.59239e-14	-0.501879	0.556	0.767	1.1598e-09	Cholinergic INs	Sv2c	down
Nfic2	3.71045e-14	0.433367	0.495	0.33	1.19792e-09	Cholinergic INs	Nfic	up
Slitrk12	4.29555e-14	0.403103	0.612	0.463	1.38682e-09	Cholinergic INs	Slitrk1	up
Chd22	4.68736e-14	0.405091	0.925	0.908	1.51331e-09	Cholinergic INs	Chd2	up
Gm31371	5.43855e-14	0.260822	0.171	0.014	1.75584e-09	Cholinergic INs	Gm31371	up
Gm37245	5.60168e-14	0.310104	0.171	0.017	1.8085e-09	Cholinergic INs	Gm37245	up
Utp3	5.65885e-14	0.481368	0.342	0.19	1.82696e-09	Cholinergic INs	Utp3	up
Rnf113a2	6.46255e-14	0.429776	0.286	0.112	2.08643e-09	Cholinergic INs	Rnf113a2	up
Adamts61	6.52343e-14	-0.519588	0.505	0.747	2.10609e-09	Cholinergic INs	Adamts6	down
Gm35256	7.11625e-14	0.351733	0.278	0.101	2.29748e-09	Cholinergic INs	Gm35256	up
Ranbp6	8.28933e-14	0.407602	0.382	0.201	2.67621e-09	Cholinergic INs	Ranbp6	up
Yae1d1	9.36089e-14	0.371721	0.361	0.273	3.02216e-09	Cholinergic INs	Yae1d1	up
Mrpl191	1.00945e-13	0.414566	0.406	0.167	3.259e-09	Cholinergic INs	Mrpl19	up
A230057D06Rik1	1.03184e-13	-0.319918	0.979	0.994	3.33131e-09	Cholinergic INs	A230057D06Rik	down
Zfp955b	1.03199e-13	0.439216	0.484	0.273	3.33179e-09	Cholinergic INs	Zfp955b	up
Rian	1.13378e-13	-0.273141	0.997	0.994	3.66041e-09	Cholinergic INs	Rian	down
Gm20754	1.26441e-13	-0.674071	0.468	0.658	4.08215e-09	Cholinergic INs	Gm20754	down
Gm267871	1.2951e-13	0.448215	0.102	0.086	4.18122e-09	Cholinergic INs	Gm26787	up
Chd4	1.34695e-13	0.477016	0.89	0.828	4.34863e-09	Cholinergic INs	Chd4	up
Galnt72	1.35276e-13	0.475901	0.468	0.221	4.36739e-09	Cholinergic INs	Galnt7	up
Zfp9482	1.51671e-13	0.46841	0.596	0.397	4.89669e-09	Cholinergic INs	Zfp948	up
4933406I18Rik2	1.8438e-13	0.457107	0.781	0.675	5.95272e-09	Cholinergic INs	4933406I18Rik	up
Zfp322a1	1.85239e-13	0.491264	0.62	0.408	5.98043e-09	Cholinergic INs	Zfp322a	up
Ncoa61	2.11316e-13	0.443908	0.73	0.589	6.82234e-09	Cholinergic INs	Ncoa6	up
Gm122391	3.12785e-13	-0.460679	0.583	0.813	1.00982e-08	Cholinergic INs	Gm12239	down
Kitl2	3.36527e-13	-0.579971	0.714	0.825	1.08648e-08	Cholinergic INs	Kitl	down
Lrpprc1	4.01913e-13	0.433154	0.864	0.776	1.29758e-08	Cholinergic INs	Lrpprc	up
Mir99ahg	4.03631e-13	-0.456897	0.858	0.968	1.30312e-08	Cholinergic INs	Mir99ahg	down
Unc801	4.19806e-13	0.376977	0.989	0.971	1.35534e-08	Cholinergic INs	Unc80	up
Lrmda1	4.59143e-13	-0.513363	0.412	0.684	1.48234e-08	Cholinergic INs	Lrmda	down
4933407K13Rik	4.77839e-13	0.350858	0.265	0.092	1.5427e-08	Cholinergic INs	4933407K13Rik	up
Ctxn3	4.85176e-13	-0.456813	0.206	0.448	1.56639e-08	Cholinergic INs	Ctxn3	down
Dctn1	5.23339e-13	0.408068	0.682	0.578	1.6896e-08	Cholinergic INs	Dctn1	up
Sgcd	5.34941e-13	-0.484811	0.976	0.991	1.72706e-08	Cholinergic INs	Sgcd	down
Cp1	5.8951e-13	0.298323	0.225	0.04	1.90323e-08	Cholinergic INs	Cp	up
Trnp1	6.1701e-13	0.382515	0.377	0.221	1.99202e-08	Cholinergic INs	Trnp1	up
Anks1	6.61293e-13	0.429964	0.73	0.595	2.13498e-08	Cholinergic INs	Anks1	up
A330076H08Rik2	7.60414e-13	-0.368233	0.837	0.963	2.455e-08	Cholinergic INs	A330076H08Rik	down
Purb1	8.558e-13	0.452814	0.505	0.282	2.76295e-08	Cholinergic INs	Purb	up
Herc31	9.1245e-13	-0.432605	0.588	0.784	2.94584e-08	Cholinergic INs	Herc3	down
Chpf22	9.83264e-13	0.441168	0.676	0.494	3.17447e-08	Cholinergic INs	Chpf2	up
Nckap5l2	1.1151e-12	0.396795	0.401	0.198	3.60011e-08	Cholinergic INs	Nckap5l	up
Col8a11	1.14659e-12	-0.607467	0.332	0.595	3.70176e-08	Cholinergic INs	Col8a1	down
Prdm102	1.17116e-12	0.492173	0.65	0.48	3.78109e-08	Cholinergic INs	Prdm10	up
Cdr1os	1.37155e-12	0.418005	1	0.994	4.42803e-08	Cholinergic INs	Cdr1os	up
Rufy2	1.42702e-12	0.426366	0.797	0.69	4.60713e-08	Cholinergic INs	Rufy2	up
Gm129051	1.48305e-12	0.434531	0.508	0.282	4.78803e-08	Cholinergic INs	Gm12905	up
Lats11	1.61943e-12	0.435553	0.578	0.391	5.22835e-08	Cholinergic INs	Lats1	up
Trim172	1.81056e-12	0.368369	0.324	0.167	5.84539e-08	Cholinergic INs	Trim17	up
Rbbp62	2.03643e-12	0.402471	0.735	0.638	6.57461e-08	Cholinergic INs	Rbbp6	up
Edc4	2.08917e-12	0.393206	0.369	0.172	6.74489e-08	Cholinergic INs	Edc4	up
Lrrc4b2	2.25528e-12	0.39022	0.414	0.227	7.28117e-08	Cholinergic INs	Lrrc4b	up
Klhl9	2.33531e-12	0.394125	0.291	0.155	7.53955e-08	Cholinergic INs	Klhl9	up
Iqcm2	2.37902e-12	0.256676	0.163	0.023	7.68065e-08	Cholinergic INs	Iqcm	up
Dync2h12	2.46025e-12	0.449836	0.896	0.822	7.94292e-08	Cholinergic INs	Dync2h1	up
Gm119441	2.90602e-12	0.398534	0.377	0.155	9.3821e-08	Cholinergic INs	Gm11944	up
A330102I10Rik1	2.96845e-12	-0.465845	0.636	0.825	9.58365e-08	Cholinergic INs	A330102I10Rik	down
Smyd3	3.12592e-12	0.401887	0.973	0.963	1.0092e-07	Cholinergic INs	Smyd3	up
Col4a21	3.17226e-12	0.470094	0.73	0.589	1.02416e-07	Cholinergic INs	Col4a2	up
Aatk2	3.20687e-12	0.410043	0.58	0.44	1.03534e-07	Cholinergic INs	Aatk	up
Zfp830	3.22726e-12	0.335068	0.278	0.089	1.04192e-07	Cholinergic INs	Zfp830	up
Zc3h13	3.6775e-12	0.416991	0.832	0.779	1.18728e-07	Cholinergic INs	Zc3h13	up
Rbm261	3.96921e-12	0.360197	0.81	0.796	1.28146e-07	Cholinergic INs	Rbm26	up
Ptpn23	4.22124e-12	0.356318	0.447	0.213	1.36283e-07	Cholinergic INs	Ptpn23	up
Cacng22	4.36103e-12	0.440099	0.66	0.526	1.40796e-07	Cholinergic INs	Cacng2	up
Ccnl22	4.74096e-12	0.430196	0.676	0.523	1.53062e-07	Cholinergic INs	Ccnl2	up
Ccdc1361	5.02061e-12	-0.41305	0.497	0.698	1.6209e-07	Cholinergic INs	Ccdc136	down
Zmiz1os1	5.64202e-12	0.400408	0.406	0.178	1.82153e-07	Cholinergic INs	Zmiz1os1	up
Tmprss51	6.06515e-12	-0.297391	0.206	0.261	1.95813e-07	Cholinergic INs	Tmprss5	down
1810013L24Rik1	6.8352e-12	0.425669	0.57	0.385	2.20674e-07	Cholinergic INs	1810013L24Rik	up
Gm765	7.11535e-12	-0.316904	0.029	0.193	2.29719e-07	Cholinergic INs	Gm765	down
Cisd21	7.18968e-12	-0.373917	0.254	0.514	2.32119e-07	Cholinergic INs	Cisd2	down
Gm32828	7.30956e-12	-0.706376	0.099	0.296	2.35989e-07	Cholinergic INs	Gm32828	down
Taf1d2	8.12776e-12	0.445764	0.652	0.483	2.62405e-07	Cholinergic INs	Taf1d	up
Pfkp	9.70664e-12	0.393166	0.832	0.761	3.13379e-07	Cholinergic INs	Pfkp	up
Pcsk1n1	1.12277e-11	-0.357112	0.297	0.503	3.62486e-07	Cholinergic INs	Pcsk1n	down
Dpp6	1.3107e-11	-0.566066	0.984	0.994	4.23159e-07	Cholinergic INs	Dpp6	down
Sacs1	1.39342e-11	0.407069	0.778	0.701	4.49866e-07	Cholinergic INs	Sacs	up
Dync1h11	1.47027e-11	0.423643	0.898	0.836	4.74678e-07	Cholinergic INs	Dync1h1	up
Scube1	1.48118e-11	-0.44858	0.537	0.733	4.78198e-07	Cholinergic INs	Scube1	down
Egfl6	1.5275e-11	-0.317221	0.094	0.293	4.93154e-07	Cholinergic INs	Egfl6	down
U2surp1	1.57387e-11	0.394552	0.781	0.704	5.08125e-07	Cholinergic INs	U2surp	up
Snap252	1.60211e-11	-0.323084	0.987	0.994	5.1724e-07	Cholinergic INs	Snap25	down
Efnb22	1.64042e-11	0.366479	0.366	0.236	5.29611e-07	Cholinergic INs	Efnb2	up
Thsd41	1.70438e-11	-0.435013	0.324	0.572	5.50259e-07	Cholinergic INs	Thsd4	down
Gal1	1.72764e-11	-0.778041	0.179	0.408	5.57769e-07	Cholinergic INs	Gal	down
Gm105162	1.7863e-11	0.426379	0.54	0.31	5.76707e-07	Cholinergic INs	Gm10516	up
Kif26b	2.00247e-11	-0.423471	0.888	0.971	6.46497e-07	Cholinergic INs	Kif26b	down
1600027J07Rik	2.41677e-11	-0.258502	0.003	0.118	7.80253e-07	Cholinergic INs	1600027J07Rik	down
Xpo5	2.47028e-11	0.257656	0.39	0.345	7.97529e-07	Cholinergic INs	Xpo5	up
Upp22	2.5645e-11	0.395148	0.941	0.94	8.27949e-07	Cholinergic INs	Upp2	up
Ptprd	2.59315e-11	-0.462214	0.936	0.989	8.37198e-07	Cholinergic INs	Ptprd	down
Tmem132a2	2.71913e-11	0.416742	0.476	0.296	8.77872e-07	Cholinergic INs	Tmem132a	up
Gm408412	2.88731e-11	0.424385	0.797	0.675	9.32169e-07	Cholinergic INs	Gm40841	up
Gnai3	2.9097e-11	0.360303	0.473	0.353	9.39397e-07	Cholinergic INs	Gnai3	up
Colgalt1	2.96092e-11	0.306656	0.406	0.302	9.55932e-07	Cholinergic INs	Colgalt1	up
Tm2d2	2.99374e-11	0.391648	0.468	0.374	9.6653e-07	Cholinergic INs	Tm2d2	up
C030017B01Rik	3.44435e-11	0.262139	0.251	0.152	1.11201e-06	Cholinergic INs	C030017B01Rik	up
Slc35a4	3.59298e-11	0.319776	0.262	0.086	1.15999e-06	Cholinergic INs	Slc35a4	up
Tpr	3.66253e-11	0.423558	0.786	0.638	1.18245e-06	Cholinergic INs	Tpr	up
Kcna41	3.71129e-11	0.432005	0.465	0.247	1.19819e-06	Cholinergic INs	Kcna4	up
Mrpl412	3.79272e-11	-0.349242	0.647	0.862	1.22448e-06	Cholinergic INs	Mrpl41	down
Kcnma1	3.92617e-11	-0.260281	0.976	0.991	1.26756e-06	Cholinergic INs	Kcnma1	down
Gabpb12	4.14284e-11	0.339299	0.471	0.371	1.33752e-06	Cholinergic INs	Gabpb1	up
Entr11	4.348e-11	0.392766	0.473	0.307	1.40375e-06	Cholinergic INs	Entr1	up
Cers41	4.58105e-11	0.423511	0.832	0.718	1.47899e-06	Cholinergic INs	Cers4	up
Leprotl1	4.78648e-11	0.27499	0.406	0.339	1.54532e-06	Cholinergic INs	Leprotl1	up
Epha3	4.98227e-11	-0.539722	0.358	0.603	1.60853e-06	Cholinergic INs	Epha3	down
Lmtk32	5.61372e-11	0.378881	0.521	0.353	1.81239e-06	Cholinergic INs	Lmtk3	up
Ccdc47	5.62094e-11	0.377375	0.674	0.555	1.81472e-06	Cholinergic INs	Ccdc47	up
Utrn	6.07444e-11	-0.45726	0.57	0.799	1.96113e-06	Cholinergic INs	Utrn	down
Nsun6	6.17272e-11	0.366992	0.42	0.27	1.99286e-06	Cholinergic INs	Nsun6	up
Gpr1622	6.19593e-11	0.407286	0.529	0.342	2.00036e-06	Cholinergic INs	Gpr162	up
Sema5a	6.28603e-11	-0.485789	0.639	0.782	2.02944e-06	Cholinergic INs	Sema5a	down
Aplp2	7.08431e-11	0.402513	0.824	0.736	2.28717e-06	Cholinergic INs	Aplp2	up
Gm46563	7.24355e-11	0.27082	0.206	0.046	2.33858e-06	Cholinergic INs	Gm46563	up
Pappa	7.36169e-11	0.299617	0.233	0.063	2.37672e-06	Cholinergic INs	Pappa	up
Ppm1h	7.46816e-11	-0.471259	0.791	0.859	2.4111e-06	Cholinergic INs	Ppm1h	down
Slitrk52	7.77156e-11	0.378879	0.39	0.184	2.50905e-06	Cholinergic INs	Slitrk5	up
P3h3	7.96976e-11	0.290265	0.329	0.201	2.57304e-06	Cholinergic INs	P3h3	up
Dlk11	8.04595e-11	-0.511521	0.615	0.727	2.59764e-06	Cholinergic INs	Dlk1	down
Wnt5b2	8.06739e-11	0.313254	0.23	0.075	2.60456e-06	Cholinergic INs	Wnt5b	up
Kbtbd11	8.50062e-11	0.357807	0.27	0.095	2.74443e-06	Cholinergic INs	Kbtbd11	up
E430024I08Rik2	8.58142e-11	0.35467	0.412	0.256	2.77051e-06	Cholinergic INs	E430024I08Rik	up
Pld51	8.693e-11	-0.489154	0.211	0.437	2.80654e-06	Cholinergic INs	Pld5	down
Gm13327	8.70641e-11	0.263718	0.174	0.034	2.81087e-06	Cholinergic INs	Gm13327	up
Zkscan2	8.81122e-11	0.351014	0.521	0.385	2.8447e-06	Cholinergic INs	Zkscan2	up
Gnl32	9.14503e-11	0.430877	0.639	0.454	2.95247e-06	Cholinergic INs	Gnl3	up
Ttc192	9.18231e-11	0.35651	0.834	0.787	2.96451e-06	Cholinergic INs	Ttc19	up
Gm374942	9.32102e-11	0.391048	0.465	0.282	3.00929e-06	Cholinergic INs	Gm37494	up
Dgkq1	9.3307e-11	0.355796	0.452	0.273	3.01242e-06	Cholinergic INs	Dgkq	up
Stxbp2	1.07221e-10	0.253268	0.147	0.029	3.46163e-06	Cholinergic INs	Stxbp2	up
Map21	1.08779e-10	-0.327813	0.979	0.989	3.51192e-06	Cholinergic INs	Map2	down
Gna14	1.10149e-10	-0.270763	0.04	0.204	3.55617e-06	Cholinergic INs	Gna14	down
Map7d11	1.10779e-10	0.41914	0.583	0.397	3.5765e-06	Cholinergic INs	Map7d1	up
Zfp6092	1.14908e-10	0.384521	0.829	0.764	3.7098e-06	Cholinergic INs	Zfp609	up
Gm489571	1.17929e-10	0.31721	0.23	0.075	3.80733e-06	Cholinergic INs	Gm48957	up
Cacna1b	1.20802e-10	0.347412	0.96	0.925	3.90008e-06	Cholinergic INs	Cacna1b	up
Gm48742	1.23689e-10	-0.302562	0.107	0.313	3.9933e-06	Cholinergic INs	Gm48742	down
Chd3	1.26914e-10	0.376719	0.564	0.371	4.09741e-06	Cholinergic INs	Chd3	up
Lin521	1.30786e-10	0.36133	0.591	0.517	4.22242e-06	Cholinergic INs	Lin52	up
Unc13a2	1.58574e-10	0.388292	0.759	0.684	5.11955e-06	Cholinergic INs	Unc13a	up
Gm449971	1.88589e-10	0.297861	0.267	0.112	6.0886e-06	Cholinergic INs	Gm44997	up
Scrib1	2.00182e-10	0.311514	0.273	0.138	6.46287e-06	Cholinergic INs	Scrib	up
Pmepa1	2.09546e-10	-0.416143	0.508	0.713	6.7652e-06	Cholinergic INs	Pmepa1	down
Scn1a	2.10812e-10	-0.347793	0.893	0.971	6.80606e-06	Cholinergic INs	Scn1a	down
Dzip31	2.12315e-10	0.355163	0.925	0.897	6.85458e-06	Cholinergic INs	Dzip3	up
Vcpip1	2.15729e-10	0.39351	0.57	0.408	6.96481e-06	Cholinergic INs	Vcpip1	up
Gigyf1	2.20702e-10	0.340952	0.508	0.371	7.12535e-06	Cholinergic INs	Gigyf1	up
Pnmal2	2.29806e-10	0.424244	0.521	0.322	7.41928e-06	Cholinergic INs	Pnmal2	up
Nfia	2.35706e-10	-0.424382	0.171	0.388	7.60976e-06	Cholinergic INs	Nfia	down
Luzp1	2.45131e-10	0.398567	0.85	0.753	7.91405e-06	Cholinergic INs	Luzp1	up
Zbtb41	2.65028e-10	0.381711	0.636	0.471	8.55642e-06	Cholinergic INs	Zbtb4	up
2210408I21Rik2	2.68931e-10	-0.40722	0.631	0.77	8.68243e-06	Cholinergic INs	2210408I21Rik	down
Ahcyl1	2.97414e-10	0.36117	0.754	0.687	9.60202e-06	Cholinergic INs	Ahcyl1	up
Kdm6b	3.12609e-10	0.357108	0.422	0.233	1.00926e-05	Cholinergic INs	Kdm6b	up
Nav31	3.1598e-10	-0.278558	0.981	0.989	1.02014e-05	Cholinergic INs	Nav3	down
Gm10130	3.2059e-10	0.294997	0.182	0.063	1.03502e-05	Cholinergic INs	Gm10130	up
Plxdc21	3.45948e-10	-0.500524	0.428	0.624	1.11689e-05	Cholinergic INs	Plxdc2	down
Pkd1l3	3.86896e-10	0.252072	0.182	0.043	1.2491e-05	Cholinergic INs	Pkd1l3	up
Tfrc	3.89216e-10	0.365987	0.706	0.552	1.25658e-05	Cholinergic INs	Tfrc	up
Zfp655	4.17841e-10	0.322165	0.342	0.181	1.349e-05	Cholinergic INs	Zfp655	up
Col9a3	4.42933e-10	0.27247	0.219	0.057	1.43001e-05	Cholinergic INs	Col9a3	up
Clip11	4.55372e-10	0.362982	0.866	0.805	1.47017e-05	Cholinergic INs	Clip1	up
Rph3a1	4.8993e-10	-0.397312	0.781	0.891	1.58174e-05	Cholinergic INs	Rph3a	down
0610040J01Rik1	4.9643e-10	0.382932	0.235	0.095	1.60272e-05	Cholinergic INs	0610040J01Rik	up
Akt2	5.05359e-10	0.345146	0.398	0.19	1.63155e-05	Cholinergic INs	Akt2	up
Gm6213	5.09534e-10	-0.499346	0.134	0.276	1.64503e-05	Cholinergic INs	Gm6213	down
Amy12	5.25969e-10	-0.398187	0.591	0.782	1.69809e-05	Cholinergic INs	Amy1	down
Zfp2921	5.45906e-10	0.347136	0.829	0.807	1.76246e-05	Cholinergic INs	Zfp292	up
Ogt1	5.55727e-10	-0.356242	0.861	0.945	1.79416e-05	Cholinergic INs	Ogt	down
Mars22	5.80585e-10	0.281731	0.289	0.095	1.87442e-05	Cholinergic INs	Mars2	up
Wdr27	5.92443e-10	0.29383	0.241	0.095	1.9127e-05	Cholinergic INs	Wdr27	up
Hspd1	6.4155e-10	0.336961	0.521	0.411	2.07124e-05	Cholinergic INs	Hspd1	up
Macf1	6.66108e-10	0.340958	0.995	0.991	2.15053e-05	Cholinergic INs	Macf1	up
Dnm3	6.68681e-10	-0.279551	0.987	0.994	2.15884e-05	Cholinergic INs	Dnm3	down
E230029C05Rik	6.91376e-10	0.398622	0.513	0.356	2.23211e-05	Cholinergic INs	E230029C05Rik	up
Prkg1	7.21752e-10	-0.452398	0.858	0.937	2.33018e-05	Cholinergic INs	Prkg1	down
Sars	7.26755e-10	0.33584	0.628	0.532	2.34633e-05	Cholinergic INs	Sars	up
Brk1	7.31836e-10	0.329789	0.497	0.428	2.36273e-05	Cholinergic INs	Brk1	up
Pde1a1	7.49485e-10	-0.546595	0.187	0.339	2.41971e-05	Cholinergic INs	Pde1a	down
Zdhhc5	7.58432e-10	0.27744	0.361	0.261	2.4486e-05	Cholinergic INs	Zdhhc5	up
Slf11	7.62111e-10	0.332243	0.706	0.658	2.46048e-05	Cholinergic INs	Slf1	up
Gm429841	7.74336e-10	0.28439	0.257	0.08	2.49994e-05	Cholinergic INs	Gm42984	up
4930488L21Rik	8.60352e-10	0.323425	0.38	0.236	2.77765e-05	Cholinergic INs	4930488L21Rik	up
Lrrc4c	8.91391e-10	-0.391869	0.995	0.994	2.87786e-05	Cholinergic INs	Lrrc4c	down
Ctnna2	9.14327e-10	-0.353373	0.973	0.986	2.9519e-05	Cholinergic INs	Ctnna2	down
Prdm2	9.47633e-10	0.336209	0.676	0.552	3.05943e-05	Cholinergic INs	Prdm2	up
Amer3	9.53433e-10	0.281852	0.238	0.092	3.07816e-05	Cholinergic INs	Amer3	up
Xist2	9.80826e-10	-0.437875	0.433	0.647	3.1666e-05	Cholinergic INs	Xist	down
Hps4	9.85438e-10	0.377668	0.623	0.451	3.18149e-05	Cholinergic INs	Hps4	up
Atcay	1.05882e-09	0.346254	0.73	0.632	3.4184e-05	Cholinergic INs	Atcay	up
Bex3	1.07918e-09	0.402226	0.652	0.509	3.48414e-05	Cholinergic INs	Bex3	up
Ehmt2	1.1064e-09	0.346938	0.43	0.256	3.572e-05	Cholinergic INs	Ehmt2	up
Pigm	1.1396e-09	0.289986	0.211	0.075	3.6792e-05	Cholinergic INs	Pigm	up
Ano41	1.20604e-09	-0.50767	0.676	0.813	3.89371e-05	Cholinergic INs	Ano4	down
Supt5	1.2954e-09	0.386101	0.591	0.397	4.18221e-05	Cholinergic INs	Supt5	up
Arhgap5	1.30016e-09	0.426196	0.818	0.718	4.19756e-05	Cholinergic INs	Arhgap5	up
Zfp811	1.34714e-09	0.339442	0.377	0.227	4.34924e-05	Cholinergic INs	Zfp811	up
B3gnt21	1.52208e-09	0.351979	0.369	0.213	4.91405e-05	Cholinergic INs	B3gnt2	up
Plk41	1.84917e-09	0.488678	0.235	0.08	5.97003e-05	Cholinergic INs	Plk4	up
Gm34821	1.86211e-09	0.308067	0.254	0.089	6.01181e-05	Cholinergic INs	Gm34821	up
Spink102	1.93721e-09	0.356373	0.714	0.67	6.25427e-05	Cholinergic INs	Spink10	up
Lynx11	1.94236e-09	-0.314313	0.38	0.621	6.27092e-05	Cholinergic INs	Lynx1	down
Sox12	2.02849e-09	0.326982	0.316	0.149	6.549e-05	Cholinergic INs	Sox12	up
Snrnp701	2.09999e-09	0.348605	0.957	0.94	6.77981e-05	Cholinergic INs	Snrnp70	up
Adgrb12	2.10961e-09	0.328354	0.361	0.201	6.81086e-05	Cholinergic INs	Adgrb1	up
Stx171	2.22321e-09	0.34403	0.441	0.27	7.17765e-05	Cholinergic INs	Stx17	up
Bod1l	2.26506e-09	0.367745	0.639	0.526	7.31276e-05	Cholinergic INs	Bod1l	up
Doc2g	2.59453e-09	0.275488	0.23	0.106	8.37643e-05	Cholinergic INs	Doc2g	up
Gas5	2.63011e-09	0.346545	0.527	0.402	8.4913e-05	Cholinergic INs	Gas5	up
Zwint1	2.63545e-09	-0.378791	0.872	0.937	8.50854e-05	Cholinergic INs	Zwint	down
Morc2b	2.89555e-09	-0.301985	0.166	0.362	9.34828e-05	Cholinergic INs	Morc2b	down
Gabra21	2.89601e-09	-0.418286	0.872	0.945	9.34976e-05	Cholinergic INs	Gabra2	down
Pld3	2.90406e-09	0.363316	0.607	0.477	9.37577e-05	Cholinergic INs	Pld3	up
Unc13c1	2.95363e-09	-0.364098	0.973	0.994	9.53579e-05	Cholinergic INs	Unc13c	down
Pard6g1	2.97107e-09	0.264397	0.243	0.109	9.59209e-05	Cholinergic INs	Pard6g	up
Cdk5r1	3.01965e-09	0.276258	0.294	0.178	9.74893e-05	Cholinergic INs	Cdk5r1	up
Angpt11	3.07637e-09	-0.56243	0.388	0.598	9.93207e-05	Cholinergic INs	Angpt1	down
Tsix	3.34983e-09	0.274212	0.241	0.198	0.000108149	Cholinergic INs	Tsix	up
Pde8a	3.39549e-09	0.308184	0.246	0.083	0.000109623	Cholinergic INs	Pde8a	up
Gon4l	3.49215e-09	0.375335	0.786	0.647	0.000112744	Cholinergic INs	Gon4l	up
Cdh181	3.87086e-09	-0.273711	0.992	0.994	0.000124971	Cholinergic INs	Cdh18	down
Snhg201	4.09673e-09	0.380847	0.845	0.756	0.000132263	Cholinergic INs	Snhg20	up
Col19a11	4.72395e-09	0.383427	0.495	0.302	0.000152513	Cholinergic INs	Col19a1	up
Zfas1	4.95893e-09	0.375909	0.428	0.244	0.000160099	Cholinergic INs	Zfas1	up
Nprl31	5.2551e-09	-0.320595	0.198	0.417	0.000169661	Cholinergic INs	Nprl3	down
Fam160a21	5.37378e-09	0.31761	0.422	0.218	0.000173493	Cholinergic INs	Fam160a2	up
4930590J08Rik1	5.65841e-09	0.343894	0.364	0.207	0.000182682	Cholinergic INs	4930590J08Rik	up
Cntnap21	5.67435e-09	0.294021	0.997	1	0.000183196	Cholinergic INs	Cntnap2	up
Smpd41	6.02546e-09	0.344322	0.679	0.497	0.000194532	Cholinergic INs	Smpd4	up
Tbc1d242	6.09013e-09	0.322068	0.676	0.592	0.00019662	Cholinergic INs	Tbc1d24	up
Eif3c	6.88223e-09	0.280208	0.457	0.399	0.000222193	Cholinergic INs	Eif3c	up
Gtf2ird12	7.60385e-09	0.376916	0.797	0.661	0.00024549	Cholinergic INs	Gtf2ird1	up
Srebf2	7.63601e-09	-0.343565	0.481	0.672	0.000246528	Cholinergic INs	Srebf2	down
2610008E11Rik	7.91965e-09	0.343601	0.463	0.267	0.000255686	Cholinergic INs	2610008E11Rik	up
Atn12	8.71898e-09	0.346909	0.441	0.259	0.000281492	Cholinergic INs	Atn1	up
Bmyc	8.82328e-09	0.421528	0.583	0.405	0.00028486	Cholinergic INs	Bmyc	up
Apex21	9.43318e-09	0.361638	0.658	0.534	0.00030455	Cholinergic INs	Apex2	up
Arhgef10	9.647e-09	0.311284	0.273	0.106	0.000311453	Cholinergic INs	Arhgef10	up
Ctsd	9.97784e-09	0.364563	0.444	0.244	0.000322135	Cholinergic INs	Ctsd	up
Ppp2r5c	1.00911e-08	-0.328911	0.604	0.805	0.000325792	Cholinergic INs	Ppp2r5c	down
Ino80dos	1.05828e-08	0.361314	0.43	0.279	0.000341667	Cholinergic INs	Ino80dos	up
Ptprf	1.08378e-08	0.262752	0.588	0.543	0.0003499	Cholinergic INs	Ptprf	up
Zfp7581	1.10236e-08	0.300449	0.321	0.155	0.000355896	Cholinergic INs	Zfp758	up
Dtna	1.14076e-08	-0.413868	0.89	0.943	0.000368293	Cholinergic INs	Dtna	down
Rere1	1.14984e-08	0.306995	0.979	0.963	0.000371225	Cholinergic INs	Rere	up
1500009L16Rik	1.17502e-08	-0.335638	0.548	0.629	0.000379356	Cholinergic INs	1500009L16Rik	down
Gpc51	1.17605e-08	-0.453527	0.529	0.75	0.000379687	Cholinergic INs	Gpc5	down
Tra2a2	1.18171e-08	-0.334806	0.799	0.897	0.000381516	Cholinergic INs	Tra2a	down
Zfand42	1.23676e-08	0.365317	0.471	0.325	0.000399289	Cholinergic INs	Zfand4	up
Ube3a2	1.30757e-08	-0.326469	0.976	0.994	0.000422148	Cholinergic INs	Ube3a	down
Srsf71	1.32393e-08	-0.339102	0.495	0.672	0.000427431	Cholinergic INs	Srsf7	down
Myo18a	1.37444e-08	0.272715	0.719	0.681	0.000443739	Cholinergic INs	Myo18a	up
Sorcs2	1.4163e-08	0.330541	0.553	0.457	0.000457252	Cholinergic INs	Sorcs2	up
Gm12592	1.43286e-08	0.285499	0.257	0.106	0.0004626	Cholinergic INs	Gm12592	up
Ctnnal1	1.51687e-08	0.294752	0.564	0.511	0.000489722	Cholinergic INs	Ctnnal1	up
Map2k4	1.52928e-08	-0.320559	0.888	0.948	0.000493728	Cholinergic INs	Map2k4	down
Trim461	1.55392e-08	0.336189	0.66	0.517	0.000501683	Cholinergic INs	Trim46	up
Snx12	1.55712e-08	0.328188	0.511	0.388	0.000502716	Cholinergic INs	Snx12	up
Guf11	1.5646e-08	0.331798	0.567	0.42	0.00050513	Cholinergic INs	Guf1	up
Tspan7	1.59167e-08	-0.353873	0.775	0.888	0.000513872	Cholinergic INs	Tspan7	down
Tob1	1.61937e-08	0.288012	0.289	0.175	0.000522812	Cholinergic INs	Tob1	up
Samd12	1.64575e-08	-0.342713	0.85	0.945	0.000531331	Cholinergic INs	Samd12	down
Gm344551	1.70902e-08	0.260808	0.15	0.026	0.000551757	Cholinergic INs	Gm34455	up
Rnf227	1.73798e-08	0.328418	0.516	0.414	0.000561106	Cholinergic INs	Rnf227	up
Cpq1	1.76167e-08	-0.423548	0.278	0.494	0.000568755	Cholinergic INs	Cpq	down
Nr3c1	1.76647e-08	-0.361952	0.481	0.684	0.000570306	Cholinergic INs	Nr3c1	down
Sec61a2	1.80188e-08	0.332785	0.848	0.773	0.000581737	Cholinergic INs	Sec61a2	up
Gga12	1.94863e-08	0.342604	0.439	0.279	0.000629116	Cholinergic INs	Gga1	up
Nvl	2.11445e-08	0.286587	0.684	0.652	0.00068265	Cholinergic INs	Nvl	up
Trps1	2.16814e-08	-0.383909	0.564	0.761	0.000699985	Cholinergic INs	Trps1	down
Elavl42	2.28113e-08	-0.342908	0.84	0.922	0.000736462	Cholinergic INs	Elavl4	down
Snca	2.34904e-08	-0.338931	0.54	0.747	0.000758386	Cholinergic INs	Snca	down
Pbx31	2.48974e-08	-0.363784	0.939	0.986	0.000803812	Cholinergic INs	Pbx3	down
Pacrg2	2.66808e-08	-0.33127	0.489	0.707	0.000861391	Cholinergic INs	Pacrg	down
Cend1	2.85089e-08	0.403398	0.583	0.451	0.000920409	Cholinergic INs	Cend1	up
Rapgef61	3.2744e-08	-0.340897	0.861	0.934	0.00105714	Cholinergic INs	Rapgef6	down
Klf12	3.46799e-08	-0.348257	0.813	0.917	0.00111964	Cholinergic INs	Klf12	down
Pcbp1	3.58936e-08	0.348658	0.31	0.172	0.00115882	Cholinergic INs	Pcbp1	up
Ppfia41	3.6367e-08	0.338647	0.545	0.382	0.00117411	Cholinergic INs	Ppfia4	up
Btg2	4.10701e-08	0.294612	0.249	0.141	0.00132595	Cholinergic INs	Btg2	up
Insr2	4.23704e-08	0.349931	0.676	0.569	0.00136793	Cholinergic INs	Insr	up
Hcn2	4.26231e-08	0.314084	0.366	0.175	0.00137609	Cholinergic INs	Hcn2	up
Gm20721	4.5685e-08	-0.351784	0.38	0.595	0.00147494	Cholinergic INs	Gm20721	down
Ddx51	4.57893e-08	-0.339032	0.805	0.911	0.00147831	Cholinergic INs	Ddx5	down
Usp14	4.86743e-08	0.349065	0.797	0.721	0.00157145	Cholinergic INs	Usp14	up
Chd7	5.52166e-08	0.263404	0.249	0.092	0.00178267	Cholinergic INs	Chd7	up
Frem1	6.26088e-08	-0.284342	0.099	0.236	0.00202132	Cholinergic INs	Frem1	down
Dbndd2	6.59984e-08	0.288045	0.374	0.224	0.00213076	Cholinergic INs	Dbndd2	up
Nsmf1	6.64157e-08	0.306393	0.436	0.267	0.00214423	Cholinergic INs	Nsmf	up
Hexim2	6.93774e-08	0.273032	0.222	0.103	0.00223985	Cholinergic INs	Hexim2	up
Xpo1	7.56295e-08	0.335023	0.802	0.687	0.0024417	Cholinergic INs	Xpo1	up
Eps15	7.95776e-08	0.26312	0.658	0.635	0.00256916	Cholinergic INs	Eps15	up
Gpc6	7.9623e-08	-0.35695	0.992	0.997	0.00257063	Cholinergic INs	Gpc6	down
Amn11	8.09628e-08	-0.304903	0.273	0.486	0.00261388	Cholinergic INs	Amn1	down
Penk1	8.32783e-08	-0.546981	0.094	0.233	0.00268864	Cholinergic INs	Penk	down
Ubash3a1	8.43352e-08	0.261883	0.142	0.037	0.00272276	Cholinergic INs	Ubash3a	up
Vps50	8.87896e-08	0.297284	0.684	0.609	0.00286657	Cholinergic INs	Vps50	up
Sema6a	9.0769e-08	-0.339951	0.556	0.744	0.00293048	Cholinergic INs	Sema6a	down
Dlg51	9.34362e-08	0.307152	0.618	0.514	0.00301659	Cholinergic INs	Dlg5	up
Golgb1	9.56002e-08	0.310093	0.695	0.626	0.00308645	Cholinergic INs	Golgb1	up
Prkn1	9.75871e-08	-0.259098	0.947	0.983	0.0031506	Cholinergic INs	Prkn	down
Nt5c3b	9.89291e-08	0.299487	0.372	0.216	0.00319393	Cholinergic INs	Nt5c3b	up
Virma	9.9976e-08	0.274566	0.634	0.56	0.00322773	Cholinergic INs	Virma	up
Cdc37l1	1.06887e-07	0.330713	0.781	0.678	0.00345084	Cholinergic INs	Cdc37l1	up
Hmgcs1	1.11216e-07	-0.347436	0.39	0.575	0.00359062	Cholinergic INs	Hmgcs1	down
Arl4a2	1.15829e-07	0.28248	0.316	0.138	0.00373953	Cholinergic INs	Arl4a	up
Mrpl43	1.16468e-07	0.350521	0.372	0.236	0.00376019	Cholinergic INs	Mrpl43	up
Entpd61	1.18013e-07	0.283556	0.572	0.477	0.00381005	Cholinergic INs	Entpd6	up
D930007P13Rik	1.22698e-07	0.318444	0.31	0.149	0.00396131	Cholinergic INs	D930007P13Rik	up
Ddx19b	1.23574e-07	0.307713	0.345	0.233	0.0039896	Cholinergic INs	Ddx19b	up
Nova2	1.26584e-07	0.337829	0.529	0.405	0.00408675	Cholinergic INs	Nova2	up
Slc7a1	1.284e-07	0.278919	0.382	0.261	0.00414539	Cholinergic INs	Slc7a1	up
Col11a12	1.33105e-07	-0.560775	0.214	0.397	0.00429729	Cholinergic INs	Col11a1	down
Hibadh	1.39018e-07	0.29682	0.644	0.572	0.00448819	Cholinergic INs	Hibadh	up
Amer1	1.40197e-07	0.283938	0.262	0.115	0.00452627	Cholinergic INs	Amer1	up
Gnptab	1.49594e-07	0.261324	0.487	0.382	0.00482965	Cholinergic INs	Gnptab	up
Eif4b	1.50734e-07	0.279385	0.449	0.325	0.00486646	Cholinergic INs	Eif4b	up
Sncg1	1.56948e-07	-0.28799	0.251	0.428	0.00506708	Cholinergic INs	Sncg	down
Zscan18	1.5905e-07	0.264448	0.356	0.224	0.00513493	Cholinergic INs	Zscan18	up
Msra	1.66375e-07	-0.307121	0.291	0.489	0.00537141	Cholinergic INs	Msra	down
Gtdc1	1.68385e-07	-0.357085	0.471	0.664	0.0054363	Cholinergic INs	Gtdc1	down
Asph	1.71843e-07	0.31968	0.658	0.549	0.00554794	Cholinergic INs	Asph	up
Rlf	1.75273e-07	0.346255	0.751	0.603	0.00565868	Cholinergic INs	Rlf	up
Sidt2	1.97613e-07	0.298359	0.366	0.21	0.00637993	Cholinergic INs	Sidt2	up
Rnf113a1	2.05326e-07	0.264601	0.182	0.055	0.00662894	Cholinergic INs	Rnf113a1	up
Prrc2c	2.16939e-07	0.264094	0.933	0.925	0.00700389	Cholinergic INs	Prrc2c	up
Arhgef25	2.21719e-07	0.270728	0.382	0.25	0.0071582	Cholinergic INs	Arhgef25	up
Gm269441	2.26381e-07	0.315263	0.527	0.428	0.00730872	Cholinergic INs	Gm26944	up
Adamts19	2.28758e-07	0.321196	0.251	0.098	0.00738544	Cholinergic INs	Adamts19	up
Vps9d1	2.29887e-07	0.278067	0.484	0.405	0.00742189	Cholinergic INs	Vps9d1	up
Sema3c1	2.32223e-07	-0.403402	0.246	0.408	0.00749732	Cholinergic INs	Sema3c	down
Zfp617	2.38529e-07	0.285804	0.334	0.198	0.00770091	Cholinergic INs	Zfp617	up
Sphkap2	2.39101e-07	-0.414546	0.484	0.678	0.00771938	Cholinergic INs	Sphkap	down
Rnpc3	2.40079e-07	-0.31526	0.54	0.73	0.00775096	Cholinergic INs	Rnpc3	down
Grik1	2.50001e-07	-0.639072	0.492	0.563	0.00807127	Cholinergic INs	Grik1	down
Mafg	2.6325e-07	0.282205	0.725	0.698	0.00849901	Cholinergic INs	Mafg	up
Map4k2	2.67132e-07	0.292219	0.722	0.672	0.00862436	Cholinergic INs	Map4k2	up
Gm12743	2.70703e-07	-0.288637	0.241	0.434	0.00873966	Cholinergic INs	Gm12743	down
Zfp4071	2.82334e-07	0.326242	0.818	0.744	0.00911515	Cholinergic INs	Zfp407	up
Litaf	2.9097e-07	0.262678	0.257	0.152	0.00939397	Cholinergic INs	Litaf	up
Sec62	3.04553e-07	0.341494	0.848	0.784	0.00983248	Cholinergic INs	Sec62	up
Strada	3.13551e-07	0.331423	0.65	0.555	0.010123	Cholinergic INs	Strada	up
Rraga	3.14562e-07	0.313383	0.358	0.198	0.0101556	Cholinergic INs	Rraga	up
Rai12	3.25384e-07	0.30923	0.703	0.615	0.010505	Cholinergic INs	Rai1	up
Shisa6	3.25717e-07	-0.425804	0.802	0.836	0.0105158	Cholinergic INs	Shisa6	down
Tsc11	3.28351e-07	0.307033	0.773	0.698	0.0106008	Cholinergic INs	Tsc1	up
Krcc1	3.57207e-07	0.263474	0.297	0.21	0.0115324	Cholinergic INs	Krcc1	up
Slc35g2	3.6024e-07	0.316671	0.43	0.236	0.0116304	Cholinergic INs	Slc35g2	up
Tnrc6a2	3.91051e-07	0.288546	0.957	0.943	0.0126251	Cholinergic INs	Tnrc6a	up
Pnma21	3.9329e-07	0.319779	0.353	0.187	0.0126974	Cholinergic INs	Pnma2	up
E530011L22Rik	3.99864e-07	0.318509	0.439	0.256	0.0129096	Cholinergic INs	E530011L22Rik	up
Pkd11	4.02563e-07	0.268716	0.807	0.779	0.0129967	Cholinergic INs	Pkd1	up
Gys1	4.13017e-07	0.317135	0.513	0.411	0.0133343	Cholinergic INs	Gys1	up
Ehmt1	4.22088e-07	0.30176	0.842	0.805	0.0136271	Cholinergic INs	Ehmt1	up
Tmem243	4.25806e-07	0.259199	0.43	0.328	0.0137471	Cholinergic INs	Tmem243	up
A430105J06Rik	4.29851e-07	0.284527	0.31	0.167	0.0138777	Cholinergic INs	A430105J06Rik	up
Sergef1	4.52811e-07	0.36136	0.626	0.489	0.014619	Cholinergic INs	Sergef	up
Dolk	4.70023e-07	0.283451	0.329	0.184	0.0151747	Cholinergic INs	Dolk	up
Abcc4	4.79623e-07	-0.287529	0.345	0.549	0.0154846	Cholinergic INs	Abcc4	down
Xpc	4.84162e-07	0.292094	0.396	0.27	0.0156312	Cholinergic INs	Xpc	up
Kansl3	4.86661e-07	0.31657	0.698	0.583	0.0157118	Cholinergic INs	Kansl3	up
Taf15	4.88952e-07	0.267212	0.674	0.635	0.0157858	Cholinergic INs	Taf15	up
St6galnac3	5.03183e-07	-0.321944	0.61	0.767	0.0162453	Cholinergic INs	St6galnac3	down
Slc22a142	5.0963e-07	0.327281	0.588	0.457	0.0164534	Cholinergic INs	Slc22a14	up
Pcolce2	5.09701e-07	0.271675	0.267	0.147	0.0164557	Cholinergic INs	Pcolce2	up
Kat6b	5.19422e-07	-0.310765	0.644	0.807	0.0167695	Cholinergic INs	Kat6b	down
Oxsr1	5.40799e-07	0.280177	0.294	0.144	0.0174597	Cholinergic INs	Oxsr1	up
Sh3glb2	5.48816e-07	0.282589	0.417	0.276	0.0177185	Cholinergic INs	Sh3glb2	up
Zfhx4	5.52194e-07	0.311727	0.848	0.819	0.0178276	Cholinergic INs	Zfhx4	up
Pikfyve1	5.53928e-07	0.323301	0.639	0.529	0.0178836	Cholinergic INs	Pikfyve	up
Nceh1	5.60746e-07	0.291574	0.652	0.58	0.0181037	Cholinergic INs	Nceh1	up
Erbb4	5.75238e-07	-0.251833	0.965	0.989	0.0185715	Cholinergic INs	Erbb4	down
Acyp2	6.26058e-07	-0.337519	0.674	0.799	0.0202123	Cholinergic INs	Acyp2	down
Syt141	6.41739e-07	0.291451	0.757	0.695	0.0207186	Cholinergic INs	Syt14	up
Ilrun	6.43941e-07	0.3013	0.463	0.316	0.0207896	Cholinergic INs	Ilrun	up
Gm9601	6.68129e-07	0.30729	0.286	0.144	0.0215705	Cholinergic INs	Gm960	up
Atf7ip	6.75812e-07	-0.280171	0.377	0.56	0.0218186	Cholinergic INs	Atf7ip	down
Gm33228	6.80512e-07	-0.290599	0.182	0.365	0.0219703	Cholinergic INs	Gm33228	down
Resp182	7.26809e-07	-0.325678	0.832	0.94	0.023465	Cholinergic INs	Resp18	down
Clcn2	7.31284e-07	0.279159	0.38	0.264	0.0236095	Cholinergic INs	Clcn2	up
Caly1	7.38273e-07	-0.307937	0.5	0.701	0.0238351	Cholinergic INs	Caly	down
Klhl152	7.85305e-07	0.314516	0.54	0.402	0.0253536	Cholinergic INs	Klhl15	up
Coq8b	7.90887e-07	0.258587	0.267	0.135	0.0255338	Cholinergic INs	Coq8b	up
Diaph2	8.25345e-07	0.277421	0.738	0.739	0.0266463	Cholinergic INs	Diaph2	up
5430405H02Rik	8.45938e-07	0.271124	0.524	0.457	0.0273111	Cholinergic INs	5430405H02Rik	up
Rpl36al	8.61455e-07	0.323376	0.414	0.319	0.0278121	Cholinergic INs	Rpl36al	up
Tcaf11	8.68023e-07	0.304672	0.922	0.876	0.0280241	Cholinergic INs	Tcaf1	up
Atp5j	8.97211e-07	-0.256818	0.39	0.546	0.0289665	Cholinergic INs	Atp5j	down
Adamtsl3	9.28167e-07	-0.330648	0.324	0.474	0.0299659	Cholinergic INs	Adamtsl3	down
Nxf1	9.50639e-07	0.285679	0.487	0.313	0.0306914	Cholinergic INs	Nxf1	up
Sema4g1	9.94871e-07	0.25976	0.342	0.175	0.0321194	Cholinergic INs	Sema4g	up
Plxna2	1.00508e-06	-0.316163	0.738	0.825	0.032449	Cholinergic INs	Plxna2	down
Zfc3h1	1.0087e-06	0.270449	0.666	0.618	0.0325659	Cholinergic INs	Zfc3h1	up
Gpatch8	1.01752e-06	0.281334	0.955	0.945	0.0328507	Cholinergic INs	Gpatch8	up
Naaladl2	1.03277e-06	-0.34106	0.567	0.741	0.0333431	Cholinergic INs	Naaladl2	down
Bscl21	1.07585e-06	-0.312744	0.548	0.724	0.0347339	Cholinergic INs	Bscl2	down
Syt4	1.13235e-06	0.288329	0.709	0.658	0.0365578	Cholinergic INs	Syt4	up
Bdnf	1.13799e-06	0.382859	0.492	0.333	0.03674	Cholinergic INs	Bdnf	up
B4gat1	1.163e-06	0.273214	0.321	0.178	0.0375475	Cholinergic INs	B4gat1	up
Zfp516	1.27875e-06	0.298496	0.441	0.279	0.0412845	Cholinergic INs	Zfp516	up
B230354K17Rik	1.30207e-06	0.272504	0.302	0.147	0.0420374	Cholinergic INs	B230354K17Rik	up
Epg5	1.39898e-06	0.269874	0.602	0.517	0.0451662	Cholinergic INs	Epg5	up
Jpx1	1.41238e-06	0.3102	0.495	0.339	0.0455987	Cholinergic INs	Jpx	up
Zfp369	1.44982e-06	0.291234	0.511	0.348	0.0468073	Cholinergic INs	Zfp369	up
Ankrd42	1.46251e-06	0.349428	0.551	0.376	0.047217	Cholinergic INs	Ankrd42	up
Focad1	1.46738e-06	0.287921	0.818	0.796	0.0473742	Cholinergic INs	Focad	up
Hectd4	1.52891e-06	0.315675	0.92	0.853	0.0493609	Cholinergic INs	Hectd4	up
Meg33	0	-0.285866	0.995	0.997	0	Excitatory neurons	Meg3	down
Malat13	1.92003e-272	-0.348901	1	1	6.1988e-268	Excitatory neurons	Malat1	down
2610037D02Rik3	5.56961e-256	0.825489	0.622	0.478	1.79815e-251	Excitatory neurons	2610037D02Rik	up
Tecr3	4.16648e-168	-0.52547	0.881	0.946	1.34515e-163	Excitatory neurons	Tecr	down
Resp183	4.20662e-130	-0.580112	0.807	0.919	1.35811e-125	Excitatory neurons	Resp18	down
AY0361183	1.17795e-124	0.381028	0.975	0.943	3.80302e-120	Excitatory neurons	AY036118	up
Gm98663	6.00634e-121	0.492707	0.395	0.264	1.93915e-116	Excitatory neurons	Gm9866	up
Aldob3	1.59407e-116	0.333786	0.155	0.025	5.14644e-112	Excitatory neurons	Aldob	up
Stmn33	9.71924e-113	-0.3931	0.904	0.949	3.13786e-108	Excitatory neurons	Stmn3	down
Gm414093	5.77428e-100	0.27646	0.154	0.033	1.86423e-95	Excitatory neurons	Gm41409	up
Col20a13	4.60359e-89	0.274469	0.146	0.036	1.48627e-84	Excitatory neurons	Col20a1	up
Nefm2	3.31248e-88	-0.451805	0.598	0.671	1.06944e-83	Excitatory neurons	Nefm	down
Rtn12	8.4817e-81	-0.393316	0.948	0.965	2.73832e-76	Excitatory neurons	Rtn1	down
Gm140662	2.81318e-80	0.381293	0.126	0.043	9.08236e-76	Excitatory neurons	Gm14066	up
Gm269173	1.68371e-79	0.393867	0.648	0.571	5.43585e-75	Excitatory neurons	Gm26917	up
Xist3	1.11654e-78	-0.556833	0.431	0.618	3.60474e-74	Excitatory neurons	Xist	down
Atp6v0c2	1.3578e-77	-0.349613	0.899	0.953	4.38365e-73	Excitatory neurons	Atp6v0c	down
Bsg2	3.4183e-72	-0.382796	0.649	0.775	1.1036e-67	Excitatory neurons	Bsg	down
Cox4i11	2.26287e-67	-0.366209	0.761	0.849	7.30567e-63	Excitatory neurons	Cox4i1	down
Srrm23	1.82174e-66	0.313563	0.881	0.83	5.8815e-62	Excitatory neurons	Srrm2	up
Calm12	1.35147e-65	-0.341007	0.811	0.864	4.36321e-61	Excitatory neurons	Calm1	down
BC0055373	1.75725e-65	0.362829	0.482	0.36	5.67328e-61	Excitatory neurons	BC005537	up
Gm424183	5.71499e-65	0.389156	0.981	0.977	1.84508e-60	Excitatory neurons	Gm42418	up
Nrf13	3.55931e-63	0.348052	0.612	0.513	1.14912e-58	Excitatory neurons	Nrf1	up
Tnrc6c3	1.3038e-62	0.315039	0.864	0.814	4.20931e-58	Excitatory neurons	Tnrc6c	up
A330102I10Rik2	3.23841e-62	-0.316392	0.678	0.747	1.04552e-57	Excitatory neurons	A330102I10Rik	down
Kcnq1ot13	2.25954e-60	0.278129	0.958	0.931	7.29493e-56	Excitatory neurons	Kcnq1ot1	up
Rps81	6.55303e-59	-0.376616	0.51	0.632	2.11565e-54	Excitatory neurons	Rps8	down
Tspoap13	2.06796e-57	0.319344	0.6	0.494	6.6764e-53	Excitatory neurons	Tspoap1	up
Hsp90ab11	1.20949e-56	-0.349531	0.763	0.827	3.90484e-52	Excitatory neurons	Hsp90ab1	down
Rabac12	1.16894e-55	-0.335093	0.663	0.769	3.77393e-51	Excitatory neurons	Rabac1	down
Nefl2	1.12182e-52	-0.339174	0.518	0.604	3.62179e-48	Excitatory neurons	Nefl	down
Trappc93	1.70664e-52	0.311544	0.612	0.519	5.50988e-48	Excitatory neurons	Trappc9	up
Caly2	8.21454e-52	-0.400824	0.5	0.626	2.65206e-47	Excitatory neurons	Caly	down
Slc25a33	8.42581e-52	-0.291112	0.76	0.818	2.72027e-47	Excitatory neurons	Slc25a3	down
Ndufb5	1.37144e-50	-0.320405	0.505	0.634	4.42769e-46	Excitatory neurons	Ndufb5	down
Ubb1	1.63744e-50	-0.339975	0.624	0.735	5.28647e-46	Excitatory neurons	Ubb	down
Dot1l3	1.70107e-50	0.320048	0.53	0.434	5.4919e-46	Excitatory neurons	Dot1l	up
Nap1l5	2.08801e-50	-0.293568	0.756	0.825	6.74115e-46	Excitatory neurons	Nap1l5	down
Hsp90aa12	2.31373e-50	-0.32102	0.793	0.845	7.46986e-46	Excitatory neurons	Hsp90aa1	down
Tuba1b2	3.13377e-48	-0.312784	0.447	0.556	1.01174e-43	Excitatory neurons	Tuba1b	down
Tmem59l1	1.08376e-47	-0.313486	0.623	0.719	3.49893e-43	Excitatory neurons	Tmem59l	down
Zcchc181	4.92695e-47	-0.264305	0.788	0.841	1.59067e-42	Excitatory neurons	Zcchc18	down
Itm2b2	7.84648e-47	-0.298711	0.747	0.821	2.53324e-42	Excitatory neurons	Itm2b	down
Uty3	2.95739e-46	0.360329	0.433	0.295	9.54794e-42	Excitatory neurons	Uty	up
Uchl12	4.57381e-46	-0.299518	0.641	0.72	1.47665e-41	Excitatory neurons	Uchl1	down
Sptbn43	1.48655e-45	0.271435	0.689	0.618	4.79933e-41	Excitatory neurons	Sptbn4	up
Mdh11	1.70176e-45	-0.290914	0.73	0.797	5.49414e-41	Excitatory neurons	Mdh1	down
Tmem59	2.67753e-45	-0.288603	0.724	0.798	8.64441e-41	Excitatory neurons	Tmem59	down
Spcs11	5.20995e-45	-0.319578	0.467	0.598	1.68203e-40	Excitatory neurons	Spcs1	down
Wdr63	2.78876e-44	0.279152	0.249	0.149	9.00351e-40	Excitatory neurons	Wdr6	up
Gm320143	2.91575e-43	0.272838	0.253	0.145	9.41349e-39	Excitatory neurons	Gm32014	up
Gapdh1	3.32005e-43	-0.311513	0.583	0.683	1.07188e-38	Excitatory neurons	Gapdh	down
Ndufc21	7.9945e-43	-0.310599	0.537	0.653	2.58103e-38	Excitatory neurons	Ndufc2	down
Eef1a11	4.18906e-41	-0.331017	0.435	0.524	1.35244e-36	Excitatory neurons	Eef1a1	down
Gm312823	6.5196e-41	0.274697	0.337	0.241	2.10485e-36	Excitatory neurons	Gm31282	up
Rab3a2	2.27058e-39	-0.287261	0.457	0.561	7.33056e-35	Excitatory neurons	Rab3a	down
Ppia1	2.75913e-39	-0.275868	0.728	0.796	8.90784e-35	Excitatory neurons	Ppia	down
Aldoa1	1.33182e-38	-0.297345	0.544	0.646	4.29977e-34	Excitatory neurons	Aldoa	down
Thy1	2.37314e-38	-0.265324	0.612	0.688	7.66169e-34	Excitatory neurons	Thy1	down
Slc25a41	9.86729e-38	-0.268059	0.719	0.786	3.18565e-33	Excitatory neurons	Slc25a4	down
Faim21	9.94231e-38	-0.267027	0.652	0.734	3.20988e-33	Excitatory neurons	Faim2	down
Tm2d3	4.70345e-37	-0.274106	0.429	0.551	1.51851e-32	Excitatory neurons	Tm2d3	down
Rtl8a	1.70394e-36	-0.278768	0.371	0.48	5.50118e-32	Excitatory neurons	Rtl8a	down
mt-Co1	2.18905e-36	0.252593	0.413	0.297	7.06734e-32	Excitatory neurons	mt-Co1	up
A330008L17Rik2	3.58528e-36	0.398108	0.554	0.493	1.15751e-31	Excitatory neurons	A330008L17Rik	up
Stmn23	1.78759e-35	-0.251946	0.761	0.808	5.77123e-31	Excitatory neurons	Stmn2	down
Tmem147	1.44307e-34	-0.267403	0.456	0.557	4.65896e-30	Excitatory neurons	Tmem147	down
Lamp5	6.64752e-32	-0.299787	0.414	0.5	2.14615e-27	Excitatory neurons	Lamp5	down
Rpl131	9.53081e-32	-0.268664	0.487	0.571	3.07702e-27	Excitatory neurons	Rpl13	down
Bex22	1.50146e-31	-0.252872	0.4	0.488	4.84745e-27	Excitatory neurons	Bex2	down
Rps7	6.43616e-31	-0.26053	0.326	0.424	2.07791e-26	Excitatory neurons	Rps7	down
Rpl17	6.81353e-31	-0.266117	0.456	0.549	2.19975e-26	Excitatory neurons	Rpl17	down
Rps4x1	1.95979e-30	-0.251079	0.288	0.391	6.32717e-26	Excitatory neurons	Rps4x	down
Ndufa13	6.30363e-30	-0.252483	0.485	0.589	2.03513e-25	Excitatory neurons	Ndufa13	down
Rps51	9.20887e-30	-0.26475	0.361	0.456	2.97308e-25	Excitatory neurons	Rps5	down
Mir670hg3	4.5773e-29	0.250775	0.405	0.335	1.47778e-24	Excitatory neurons	Mir670hg	up
Sst2	2.16815e-28	-0.303803	0.254	0.363	6.99986e-24	Excitatory neurons	Sst	down
Nrsn2	5.73289e-28	-0.257537	0.413	0.517	1.85086e-23	Excitatory neurons	Nrsn2	down
Ndn1	8.58125e-28	-0.286871	0.457	0.532	2.77046e-23	Excitatory neurons	Ndn	down
Pknox22	1.47987e-27	0.256319	0.41	0.32	4.77775e-23	Excitatory neurons	Pknox2	up
6330403K07Rik1	2.01924e-26	-0.271282	0.394	0.485	6.51911e-22	Excitatory neurons	6330403K07Rik	down
Scg21	2.66847e-21	-0.293662	0.573	0.629	8.61515e-17	Excitatory neurons	Scg2	down
Penk2	8.08958e-21	-0.484758	0.244	0.291	2.61172e-16	Excitatory neurons	Penk	down
Tac1	2.15438e-10	-0.329295	0.075	0.109	6.95542e-06	Excitatory neurons	Tac1	down
Meg34	0	-0.585769	0.999	0.999	0	Inhibitory Neurons	Meg3	down
2610037D02Rik4	0	1.82894	0.853	0.406	0	Inhibitory Neurons	2610037D02Rik	up
Malat14	0	-0.573254	1	1	0	Inhibitory Neurons	Malat1	down
Aldob4	8.98498e-279	0.799062	0.368	0.022	2.9008e-274	Inhibitory Neurons	Aldob	up
Gm414094	2.09984e-262	0.799778	0.368	0.029	6.77933e-258	Inhibitory Neurons	Gm41409	up
Srrm24	4.66798e-243	0.761868	0.928	0.812	1.50706e-238	Inhibitory Neurons	Srrm2	up
BC0055374	2.25339e-222	0.888397	0.69	0.371	7.27508e-218	Inhibitory Neurons	BC005537	up
Nrf14	7.32591e-217	0.898935	0.688	0.393	2.36517e-212	Inhibitory Neurons	Nrf1	up
Tnrc6c4	1.70034e-204	0.75133	0.892	0.742	5.48955e-200	Inhibitory Neurons	Tnrc6c	up
Gm312824	4.0643e-202	0.819073	0.471	0.138	1.31216e-197	Inhibitory Neurons	Gm31282	up
Gm119063	1.54027e-200	1.0187	0.482	0.167	4.97275e-196	Inhibitory Neurons	Gm11906	up
Csnka2ip3	3.70391e-196	0.599429	0.237	0.005	1.19581e-191	Inhibitory Neurons	Csnka2ip	up
Col20a14	3.64585e-187	0.68546	0.341	0.051	1.17706e-182	Inhibitory Neurons	Col20a1	up
Dot1l4	5.61812e-184	0.782404	0.671	0.394	1.81381e-179	Inhibitory Neurons	Dot1l	up
Tecr4	6.91856e-172	-0.699734	0.81	0.935	2.23366e-167	Inhibitory Neurons	Tecr	down
Gm486481	2.34162e-169	0.489996	0.194	0.001	7.55991e-165	Inhibitory Neurons	Gm48648	up
Itga13	1.0812e-151	0.462461	0.204	0.009	3.49067e-147	Inhibitory Neurons	Itga1	up
Sptbn44	7.19519e-151	0.669772	0.767	0.55	2.32297e-146	Inhibitory Neurons	Sptbn4	up
AY0361184	4.90188e-148	0.55745	0.978	0.926	1.58257e-143	Inhibitory Neurons	AY036118	up
Gm98664	1.82766e-147	0.817214	0.363	0.141	5.9006e-143	Inhibitory Neurons	Gm9866	up
Gm492493	1.53361e-146	0.401153	0.185	0.005	4.95127e-142	Inhibitory Neurons	Gm49249	up
Tnrc6a3	3.3737e-145	0.573427	0.909	0.837	1.0892e-140	Inhibitory Neurons	Tnrc6a	up
Tspoap14	1.85528e-143	0.719859	0.776	0.551	5.98976e-139	Inhibitory Neurons	Tspoap1	up
Gm303713	2.56264e-142	0.46759	0.2	0.01	8.27349e-138	Inhibitory Neurons	Gm30371	up
Son3	8.32852e-135	0.614395	0.879	0.758	2.68886e-130	Inhibitory Neurons	Son	up
Lcmt23	5.39436e-128	0.516178	0.272	0.051	1.74157e-123	Inhibitory Neurons	Lcmt2	up
Wdr64	1.00856e-127	0.647447	0.381	0.131	3.25614e-123	Inhibitory Neurons	Wdr6	up
4930453N24Rik3	6.93814e-125	0.604212	0.411	0.151	2.23998e-120	Inhibitory Neurons	4930453N24Rik	up
Rtn13	2.02566e-122	-0.601481	0.941	0.984	6.53983e-118	Inhibitory Neurons	Rtn1	down
Resp184	1.01053e-121	-0.669172	0.667	0.838	3.26251e-117	Inhibitory Neurons	Resp18	down
Kcnq1ot14	9.70755e-116	0.505957	0.966	0.929	3.13408e-111	Inhibitory Neurons	Kcnq1ot1	up
Ddx39b3	1.36596e-115	0.626479	0.602	0.359	4.41001e-111	Inhibitory Neurons	Ddx39b	up
Gm269174	1.71249e-115	0.630701	0.653	0.491	5.52876e-111	Inhibitory Neurons	Gm26917	up
Boll3	4.908e-115	0.342608	0.153	0.005	1.58455e-110	Inhibitory Neurons	Boll	up
Gm449932	4.35387e-110	0.303489	0.133	0.001	1.40565e-105	Inhibitory Neurons	Gm44993	up
Itm2b3	3.4902e-108	-0.616039	0.655	0.834	1.12681e-103	Inhibitory Neurons	Itm2b	down
Trappc94	7.20813e-107	0.583075	0.696	0.479	2.32715e-102	Inhibitory Neurons	Trappc9	up
Atp11b2	5.30058e-105	0.497978	0.9	0.814	1.71129e-100	Inhibitory Neurons	Atp11b	up
Banp3	5.54582e-103	0.578044	0.567	0.364	1.79047e-98	Inhibitory Neurons	Banp	up
Wwox2	3.96493e-102	0.578899	0.84	0.727	1.28008e-97	Inhibitory Neurons	Wwox	up
Knop13	6.80678e-102	0.590657	0.454	0.22	2.19757e-97	Inhibitory Neurons	Knop1	up
Zfp2922	8.16317e-102	0.54808	0.771	0.624	2.63548e-97	Inhibitory Neurons	Zfp292	up
Stmn34	4.17153e-101	-0.487363	0.884	0.962	1.34678e-96	Inhibitory Neurons	Stmn3	down
A330008L17Rik3	4.63412e-101	0.905595	0.701	0.556	1.49613e-96	Inhibitory Neurons	A330008L17Rik	up
Adhfe13	1.92788e-99	0.386313	0.213	0.037	6.22416e-95	Inhibitory Neurons	Adhfe1	up
Mrps243	1.86726e-98	0.470929	0.273	0.074	6.02845e-94	Inhibitory Neurons	Mrps24	up
Tubgcp63	8.23074e-98	0.539545	0.419	0.188	2.6573e-93	Inhibitory Neurons	Tubgcp6	up
1700036A12Rik2	1.22253e-97	0.309975	0.149	0.01	3.94692e-93	Inhibitory Neurons	1700036A12Rik	up
Klhl103	7.17221e-97	0.467989	0.27	0.074	2.31555e-92	Inhibitory Neurons	Klhl10	up
Inha3	1.43823e-96	0.551931	0.439	0.226	4.64333e-92	Inhibitory Neurons	Inha	up
D1Ertd622e3	2.8277e-94	0.513363	0.359	0.145	9.12924e-90	Inhibitory Neurons	D1Ertd622e	up
Tro3	3.30488e-94	0.552714	0.65	0.47	1.06698e-89	Inhibitory Neurons	Tro	up
Poln2	6.99202e-94	0.415045	0.222	0.052	2.25737e-89	Inhibitory Neurons	Poln	up
Tgm73	8.60405e-93	0.26435	0.124	0.004	2.77782e-88	Inhibitory Neurons	Tgm7	up
Gm320144	4.08547e-92	0.447657	0.253	0.071	1.319e-87	Inhibitory Neurons	Gm32014	up
Kcnb13	5.6573e-92	0.581265	0.636	0.421	1.82646e-87	Inhibitory Neurons	Kcnb1	up
Aspdh3	1.6898e-91	0.259322	0.129	0.006	5.45552e-87	Inhibitory Neurons	Aspdh	up
Sacs2	4.68487e-87	0.503496	0.692	0.544	1.51251e-82	Inhibitory Neurons	Sacs	up
Purg3	2.62034e-84	0.523037	0.659	0.484	8.45975e-80	Inhibitory Neurons	Purg	up
3222401L13Rik3	1.6996e-83	0.370469	0.182	0.03	5.48714e-79	Inhibitory Neurons	3222401L13Rik	up
Zfp4513	1.89895e-83	0.507298	0.608	0.431	6.13077e-79	Inhibitory Neurons	Zfp451	up
Chsy32	7.58128e-83	0.604395	0.785	0.653	2.44762e-78	Inhibitory Neurons	Chsy3	up
Gm140663	1.80735e-82	0.456179	0.162	0.025	5.83503e-78	Inhibitory Neurons	Gm14066	up
Fam110b2	4.16744e-82	0.554028	0.683	0.517	1.34546e-77	Inhibitory Neurons	Fam110b	up
Spef12	1.31644e-81	0.325328	0.158	0.021	4.25011e-77	Inhibitory Neurons	Spef1	up
Mrc23	1.63099e-81	0.3382	0.173	0.028	5.26564e-77	Inhibitory Neurons	Mrc2	up
Chgb	1.67098e-81	-0.647633	0.59	0.729	5.39475e-77	Inhibitory Neurons	Chgb	down
Sox2ot2	2.99666e-81	0.419781	0.154	0.021	9.67472e-77	Inhibitory Neurons	Sox2ot	up
Upp23	4.21634e-81	0.484635	0.847	0.731	1.36125e-76	Inhibitory Neurons	Upp2	up
Nos12	2.21247e-80	-0.779942	0.321	0.417	7.14297e-76	Inhibitory Neurons	Nos1	down
Ppp2r3a3	2.14335e-79	0.487483	0.726	0.586	6.91981e-75	Inhibitory Neurons	Ppp2r3a	up
Fgf14	6.20014e-79	0.275151	0.999	0.998	2.00171e-74	Inhibitory Neurons	Fgf14	up
Myt13	1.01221e-77	0.444574	0.32	0.13	3.26793e-73	Inhibitory Neurons	Myt1	up
Pknox23	2.81209e-75	0.556905	0.527	0.349	9.07882e-71	Inhibitory Neurons	Pknox2	up
Adar3	6.06789e-75	0.484016	0.675	0.52	1.95902e-70	Inhibitory Neurons	Adar	up
Setdb13	6.47944e-75	0.483632	0.59	0.406	2.09189e-70	Inhibitory Neurons	Setdb1	up
Bsg3	2.76345e-74	-0.512756	0.587	0.754	8.92179e-70	Inhibitory Neurons	Bsg	down
Atp6v0c3	7.05732e-74	-0.445992	0.893	0.969	2.27846e-69	Inhibitory Neurons	Atp6v0c	down
Gm424184	2.04174e-73	0.504153	0.984	0.979	6.59175e-69	Inhibitory Neurons	Gm42418	up
Mthfr3	6.15498e-73	0.476156	0.433	0.249	1.98713e-68	Inhibitory Neurons	Mthfr	up
Stk3	8.67355e-73	0.504062	0.627	0.466	2.80026e-68	Inhibitory Neurons	Stk3	up
1700121C08Rik2	8.88578e-73	0.273428	0.138	0.017	2.86878e-68	Inhibitory Neurons	1700121C08Rik	up
Gpr613	2.44545e-72	0.423838	0.32	0.133	7.89512e-68	Inhibitory Neurons	Gpr61	up
Peg33	5.44183e-71	-0.406785	0.779	0.868	1.75689e-66	Inhibitory Neurons	Peg3	down
Xist4	6.60587e-71	-0.737331	0.462	0.66	2.1327e-66	Inhibitory Neurons	Xist	down
4732471J01Rik3	5.95734e-70	0.493529	0.591	0.434	1.92333e-65	Inhibitory Neurons	4732471J01Rik	up
Lamp51	6.21479e-70	-0.494107	0.493	0.656	2.00645e-65	Inhibitory Neurons	Lamp5	down
Taf73	2.79738e-69	0.443285	0.315	0.133	9.03134e-65	Inhibitory Neurons	Taf7	up
Gm290881	3.72009e-67	0.260844	0.107	0.008	1.20103e-62	Inhibitory Neurons	Gm29088	up
Mir670hg4	1.39994e-66	0.506019	0.476	0.271	4.51969e-62	Inhibitory Neurons	Mir670hg	up
Nppc	6.07841e-65	-0.574888	0.181	0.332	1.96242e-60	Inhibitory Neurons	Nppc	down
Nktr3	3.04877e-64	0.36642	0.905	0.857	9.84295e-60	Inhibitory Neurons	Nktr	up
Caly3	2.31048e-63	-0.518719	0.476	0.665	7.45938e-59	Inhibitory Neurons	Caly	down
Serpinb1b	2.61603e-63	-0.535688	0.356	0.561	8.44586e-59	Inhibitory Neurons	Serpinb1b	down
Gm126893	2.93537e-63	0.277068	0.148	0.027	9.47684e-59	Inhibitory Neurons	Gm12689	up
Gm403751	4.49677e-63	0.273669	0.135	0.022	1.45178e-58	Inhibitory Neurons	Gm40375	up
Cst3	5.8829e-61	-0.486703	0.698	0.821	1.89929e-56	Inhibitory Neurons	Cst3	down
Lyrm11	9.55321e-61	0.424663	0.394	0.227	3.08426e-56	Inhibitory Neurons	Lyrm1	up
Sparcl11	3.58578e-60	-0.480319	0.694	0.816	1.15767e-55	Inhibitory Neurons	Sparcl1	down
Gpr1623	4.31386e-59	0.457641	0.492	0.313	1.39273e-54	Inhibitory Neurons	Gpr162	up
Zfp9763	2.35491e-58	0.302468	0.196	0.058	7.60282e-54	Inhibitory Neurons	Zfp976	up
Pcmtd23	1.73755e-57	0.418273	0.605	0.447	5.60967e-53	Inhibitory Neurons	Pcmtd2	up
Kmt2b3	5.3993e-57	0.346993	0.273	0.117	1.74316e-52	Inhibitory Neurons	Kmt2b	up
Scg3	8.45439e-57	-0.468537	0.569	0.68	2.7295e-52	Inhibitory Neurons	Scg3	down
Bicral3	2.09424e-56	0.410717	0.679	0.548	6.76126e-52	Inhibitory Neurons	Bicral	up
Efnb23	1.2114e-55	0.351853	0.269	0.108	3.911e-51	Inhibitory Neurons	Efnb2	up
Pabpn11	2.75375e-55	0.365391	0.86	0.783	8.89048e-51	Inhibitory Neurons	Pabpn1	up
Gm374943	2.84329e-54	0.398879	0.353	0.191	9.17956e-50	Inhibitory Neurons	Gm37494	up
Hacd12	3.25677e-54	0.437599	0.498	0.342	1.05145e-49	Inhibitory Neurons	Hacd1	up
Srsf72	1.29064e-53	-0.407694	0.309	0.492	4.16683e-49	Inhibitory Neurons	Srsf7	down
Snhg202	2.24078e-53	0.398091	0.709	0.587	7.23436e-49	Inhibitory Neurons	Snhg20	up
Aatk3	5.06235e-53	0.408514	0.534	0.368	1.63438e-48	Inhibitory Neurons	Aatk	up
Snrnp702	1.32136e-52	0.337127	0.866	0.808	4.26602e-48	Inhibitory Neurons	Snrnp70	up
Spink103	1.67319e-52	0.403387	0.453	0.321	5.40189e-48	Inhibitory Neurons	Spink10	up
Tmem59l2	7.40268e-52	-0.414408	0.497	0.639	2.38996e-47	Inhibitory Neurons	Tmem59l	down
Ccnl23	8.3075e-52	0.410566	0.508	0.34	2.68208e-47	Inhibitory Neurons	Ccnl2	up
Tasor2	2.48879e-51	0.401877	0.718	0.56	8.03504e-47	Inhibitory Neurons	Tasor	up
Gm352561	2.34683e-50	0.325623	0.197	0.069	7.57673e-46	Inhibitory Neurons	Gm35256	up
Pou2f22	2.92463e-50	0.3428	0.226	0.097	9.44216e-46	Inhibitory Neurons	Pou2f2	up
Tspan71	5.92415e-50	-0.386071	0.778	0.868	1.91261e-45	Inhibitory Neurons	Tspan7	down
Lmtk33	7.48129e-50	0.372654	0.379	0.218	2.41533e-45	Inhibitory Neurons	Lmtk3	up
Wdr262	1.14016e-49	0.384635	0.607	0.478	3.681e-45	Inhibitory Neurons	Wdr26	up
Gm161533	1.31958e-49	0.335528	0.228	0.092	4.26027e-45	Inhibitory Neurons	Gm16153	up
Col11a22	5.92438e-49	0.344272	0.228	0.09	1.91269e-44	Inhibitory Neurons	Col11a2	up
Klhl153	1.86918e-48	0.379701	0.386	0.238	6.03465e-44	Inhibitory Neurons	Klhl15	up
Iqcm3	3.22674e-48	0.250447	0.124	0.025	1.04175e-43	Inhibitory Neurons	Iqcm	up
Socs21	3.61507e-48	0.391664	0.358	0.202	1.16712e-43	Inhibitory Neurons	Socs2	up
Zfp4072	1.42756e-47	0.395352	0.652	0.527	4.60889e-43	Inhibitory Neurons	Zfp407	up
Whamm3	2.20958e-47	0.370842	0.378	0.217	7.13361e-43	Inhibitory Neurons	Whamm	up
Srcin13	2.37547e-47	0.381964	0.528	0.377	7.66919e-43	Inhibitory Neurons	Srcin1	up
Gm119442	1.84354e-46	0.314331	0.248	0.105	5.95187e-42	Inhibitory Neurons	Gm11944	up
B4galnt43	2.03142e-46	0.338465	0.323	0.168	6.55844e-42	Inhibitory Neurons	B4galnt4	up
Arl4a3	2.04285e-46	0.308122	0.21	0.082	6.59535e-42	Inhibitory Neurons	Arl4a	up
Uty4	3.27788e-46	0.489583	0.44	0.268	1.05826e-41	Inhibitory Neurons	Uty	up
Chd23	8.70422e-46	0.350064	0.838	0.76	2.81016e-41	Inhibitory Neurons	Chd2	up
Rbbp63	1.97433e-45	0.38066	0.586	0.445	6.37413e-41	Inhibitory Neurons	Rbbp6	up
Mbd63	3.52122e-45	0.335822	0.298	0.149	1.13683e-40	Inhibitory Neurons	Mbd6	up
Rabac13	2.02318e-44	-0.383849	0.568	0.715	6.53185e-40	Inhibitory Neurons	Rabac1	down
Slc22a143	3.24932e-44	0.371471	0.428	0.284	1.04904e-39	Inhibitory Neurons	Slc22a14	up
Kcns2	5.84166e-43	0.327907	0.24	0.104	1.88598e-38	Inhibitory Neurons	Kcns2	up
Pcp4l11	6.74114e-43	-0.523813	0.326	0.48	2.17638e-38	Inhibitory Neurons	Pcp4l1	down
A330102I10Rik3	9.1733e-43	-0.376558	0.591	0.718	2.9616e-38	Inhibitory Neurons	A330102I10Rik	down
Fgfr2	2.65052e-42	0.333229	0.783	0.712	8.55721e-38	Inhibitory Neurons	Fgfr2	up
Btbd33	4.15378e-42	0.379674	0.349	0.205	1.34105e-37	Inhibitory Neurons	Btbd3	up
Nfasc1	4.6701e-42	0.309312	0.801	0.726	1.50774e-37	Inhibitory Neurons	Nfasc	up
Snrpn3	5.62466e-42	-0.385336	0.493	0.638	1.81592e-37	Inhibitory Neurons	Snrpn	down
Gm45904	9.66199e-42	0.344315	0.217	0.096	3.11937e-37	Inhibitory Neurons	Gm45904	up
Jpx2	1.04486e-41	0.355396	0.328	0.191	3.37335e-37	Inhibitory Neurons	Jpx	up
Fam78b1	1.72089e-41	0.358735	0.342	0.198	5.5559e-37	Inhibitory Neurons	Fam78b	up
5031425E22Rik2	3.01746e-41	0.356452	0.631	0.524	9.74187e-37	Inhibitory Neurons	5031425E22Rik	up
D10Wsu102e3	6.37794e-41	0.352125	0.4	0.263	2.05912e-36	Inhibitory Neurons	D10Wsu102e	up
Gnas2	8.29027e-41	-0.351678	0.923	0.926	2.67651e-36	Inhibitory Neurons	Gnas	down
Prdm103	2.422e-40	0.370789	0.449	0.3	7.81943e-36	Inhibitory Neurons	Prdm10	up
Calm13	4.69287e-40	-0.349982	0.751	0.816	1.51509e-35	Inhibitory Neurons	Calm1	down
Thy11	7.93474e-40	-0.371131	0.507	0.631	2.56173e-35	Inhibitory Neurons	Thy1	down
Pfkp1	8.93819e-40	0.332607	0.748	0.655	2.8857e-35	Inhibitory Neurons	Pfkp	up
Gm133271	2.17375e-39	0.259854	0.148	0.048	7.01794e-35	Inhibitory Neurons	Gm13327	up
[truncated: 181 more rows]
