# Supplementary material for: The motor neuron m6A repertoire governs neuronal homeostasis and FTO inhibition mitigates ALS symptom manifestation
Source: Nat Commun. 2025 Apr 30;16:4063. doi: 10.1038/s41467-025-59117-2 (PMC12043976; doi:10.1038/s41467-025-59117-2)
Supplement: Supplementary file 7 — Supplementary Data 5 [file 41467_2025_59117_MOESM7_ESM.xlsx]

## Sheet: skeletalmns
peak	gene	Correlation	FDR	logFC_gene	logFC_peak	DEG	DAP	m6a-modified
chr9-57744428-57745466	Cox5a	0.490117	4.726e-24	-0.0145143	0.113525	FALSE	TRUE	FALSE
chr2-31163160-31164077	Gpr107	0.515845	6.1171e-27	0.0322226	0.160778	FALSE	TRUE	TRUE
chr14-123303231-123304194	Nalcn	0.554441	9.02822e-32	0.0332479	0.137904	FALSE	TRUE	TRUE
chrX-134445902-134446908	Drp2	0.580643	1.96822e-35	0.0560486	0.119159	FALSE	TRUE	TRUE
chr11-55583602-55584484	Glra1	0.454583	1.89848e-20	-0.26917	0.150751	TRUE	TRUE	FALSE
chr6-18477277-18478346	Cttnbp2	0.573233	2.30925e-34	0.275758	0.169391	TRUE	TRUE	FALSE
chr3-89569515-89570356	Kcnn3	0.688692	8.79605e-55	0.040974	0.197105	FALSE	TRUE	FALSE
chr16-18307619-18308528	Gnb1l	0.480248	5.24766e-23	0.0571802	0.12918	TRUE	TRUE	TRUE
chr14-54121027-54122029	Oxa1l	0.507605	5.47405e-26	-0.0238948	0.212753	FALSE	TRUE	TRUE
chr1-36675674-36676674	Cnnm3	0.59663	7.75541e-38	0.0408192	0.155851	FALSE	TRUE	FALSE
chr17-56266018-56266971	Uhrf1	0.503479	1.6047e-25	0.0733092	0.135089	TRUE	TRUE	TRUE
chr12-111562653-111563567	Ckb	0.530009	1.21912e-28	0.0279648	0.106083	FALSE	TRUE	TRUE
chr5-3906910-3907874	Cyp51	0.51187	1.7739e-26	-0.0808385	0.241511	FALSE	TRUE	FALSE
chr5-4234086-4235161	Cyp51	0.644944	5.37213e-46	-0.0808385	0.186132	FALSE	TRUE	FALSE
chr11-100235571-100236495	Klhl10	0.607048	1.77298e-39	0.319297	0.133405	TRUE	TRUE	FALSE
chr11-100651489-100652418	Klhl10	0.500588	3.3822e-25	0.319297	0.102187	TRUE	TRUE	FALSE
chr4-136030727-136031705	Tcea3	0.771795	1.06866e-76	0.0838875	0.118924	TRUE	TRUE	TRUE
chr4-136247344-136248163	Tcea3	0.464133	2.25112e-21	0.0838875	0.175311	TRUE	TRUE	TRUE
chr17-75185144-75186120	Ltbp1	0.458441	8.09028e-21	-0.0145412	0.183549	FALSE	TRUE	TRUE
chr11-21429971-21430946	Ugp2	0.558431	2.62446e-32	-0.062595	0.138216	FALSE	TRUE	TRUE
chr4-125288783-125289717	Grik3	0.502843	1.89204e-25	-0.00250718	0.147979	FALSE	TRUE	TRUE
chr8-125513595-125514573	Sipa1l2	0.631411	1.45289e-43	0.041256	0.105548	FALSE	TRUE	TRUE
chr9-44707319-44708322	Kmt2a	0.824848	2.60264e-96	0.190168	0.175994	TRUE	TRUE	FALSE
chr9-44885405-44886296	Kmt2a	0.572433	3.00363e-34	0.190168	0.227071	TRUE	TRUE	FALSE
chr7-24481357-24482261	Smg9	0.472204	3.51711e-22	0.00392147	0.100439	FALSE	TRUE	TRUE
chr5-27776988-27777978	Paxip1	0.534042	3.864e-29	0.0165243	0.134567	FALSE	TRUE	TRUE
chr3-104788283-104789249	Mov10	0.480757	4.64439e-23	0.029424	0.127404	FALSE	TRUE	TRUE
chr8-69920103-69920925	Ncan	0.536363	1.98259e-29	0.00763647	0.121529	FALSE	TRUE	TRUE
chr6-39400003-39400976	Braf	0.522811	9.1268e-28	-0.0726812	0.142773	FALSE	TRUE	TRUE
chr1-5015057-5016039	Rgs20	0.679479	8.34129e-53	-0.014299	0.137679	TRUE	TRUE	TRUE
chr17-32505898-32506922	Akap8l	0.471192	4.45085e-22	0.116824	0.125717	TRUE	TRUE	FALSE
chr17-32550774-32551712	Akap8l	0.579987	2.45237e-35	0.116824	0.113461	TRUE	TRUE	FALSE
chr7-34132377-34133818	Pdcd2l	0.561762	9.22699e-33	0.041873	0.201549	FALSE	TRUE	TRUE
chr7-45699317-45700160	Grin2d	0.502688	1.9696e-25	0.0285652	0.157031	FALSE	TRUE	FALSE
chr8-4192987-4193904	Timm44	0.587959	1.62428e-36	0.00292472	0.127796	FALSE	TRUE	TRUE
chr7-19618850-19619741	Bcam	0.540969	5.17847e-30	0.0111847	0.114964	FALSE	TRUE	TRUE
chr7-19755761-19756902	Bcam	0.511138	2.15329e-26	0.0111847	0.106119	FALSE	TRUE	TRUE
chr12-31936599-31937566	Prkar2b	0.666859	3.28088e-50	-0.0452776	0.127579	FALSE	TRUE	TRUE
chr1-39193479-39194660	Tbc1d8	0.641269	2.52807e-45	0.0756881	0.121365	TRUE	TRUE	FALSE
chr16-20563002-20563962	Eif2b5	0.456454	1.25648e-20	0.0127032	0.143547	FALSE	TRUE	FALSE
chr7-45699317-45700160	Car11	0.467449	1.05724e-21	0.077704	0.157031	TRUE	TRUE	FALSE
chr4-108933716-108934667	Rab3b	0.660751	5.33077e-49	-0.0978481	0.136846	TRUE	TRUE	FALSE
chr6-29169781-29170630	Impdh1	0.541341	4.64237e-30	0.0107623	0.144906	FALSE	TRUE	FALSE
chr11-101776648-101777545	Dusp3	0.543207	2.67538e-30	0.0397519	0.174116	FALSE	TRUE	FALSE
chr7-19405138-19406058	Ercc1	0.458338	8.27759e-21	-0.00584555	0.123927	FALSE	TRUE	FALSE
chr4-134077273-134078045	Rps6ka1	0.583228	8.21425e-36	0.0316788	0.165859	FALSE	TRUE	TRUE
chr4-116321881-116322822	Mast2	0.838948	1.15306e-102	0.078632	0.149498	FALSE	TRUE	FALSE
chr8-107197831-107198862	Nfat5	0.657312	2.4863e-48	-0.121183	0.141272	TRUE	TRUE	TRUE
chr11-90194846-90195787	Mmd	0.470628	5.07423e-22	-0.00041097	0.123729	FALSE	TRUE	FALSE
chr6-124808379-124809144	Atn1	0.523741	7.05718e-28	0.189324	0.157013	TRUE	TRUE	TRUE
chr10-81021444-81022367	Matk	0.596794	7.31398e-38	0.157299	0.190519	TRUE	TRUE	FALSE
chr3-146939073-146940318	Prkacb	0.454796	1.81128e-20	-0.030775	0.113204	FALSE	TRUE	FALSE
chr5-38446058-38446993	Slc2a9	0.616588	4.91706e-41	0.0288814	0.162029	FALSE	TRUE	FALSE
chr11-69663769-69664503	Dnah2	0.620088	1.28091e-41	-0.00895777	0.231509	TRUE	TRUE	FALSE
chr11-69665762-69666728	Dnah2	0.571521	4.04529e-34	-0.00895777	0.103343	TRUE	TRUE	FALSE
chr11-59885158-59886191	Mprip	0.616729	4.65915e-41	0.123214	0.152863	TRUE	TRUE	TRUE
chr1-87986009-87986919	Usp40	0.529224	1.5224e-28	0.0341685	0.217072	FALSE	TRUE	TRUE
chr1-171239890-171240767	Nr1i3	0.50932	3.4872e-26	-0.00498253	0.132232	FALSE	TRUE	FALSE
chr2-122718895-122719840	Slc30a4	0.621855	6.44652e-42	0.060317	0.269641	FALSE	TRUE	FALSE
chr2-122731117-122732064	Slc30a4	0.649229	8.5759e-47	0.060317	0.243929	FALSE	TRUE	FALSE
chr16-17636633-17637503	Smpd4	0.58197	1.25805e-35	0.155936	0.150165	TRUE	TRUE	TRUE
chr7-30580086-30580937	Kmt2b	0.636001	2.24115e-44	0.243429	0.143209	TRUE	TRUE	TRUE
chr10-75435293-75436144	Susd2	0.546847	9.06289e-31	-0.0447153	0.203641	FALSE	TRUE	TRUE
chr8-122358860-122359791	Mvd	0.469813	6.12873e-22	0.0101148	0.126887	FALSE	TRUE	TRUE
chr11-102437280-102438373	Rundc3a	0.672324	2.56303e-51	0.0618199	0.125748	TRUE	TRUE	FALSE
chr1-75399749-75400462	Slc4a3	0.538801	9.7614e-30	0.0891749	0.108439	TRUE	TRUE	TRUE
chr8-122358860-122359791	Aprt	0.479175	6.78228e-23	0.00456058	0.126887	FALSE	TRUE	FALSE
chr13-24775914-24776943	D130043K22Rik	0.470884	4.78111e-22	-0.173042	0.103144	TRUE	TRUE	FALSE
chr16-20568686-20569699	Chrd	0.50184	2.45113e-25	0.00839293	0.103961	FALSE	TRUE	FALSE
chr14-25327816-25328794	Zmiz1	0.580139	2.33027e-35	0.0838641	0.122978	TRUE	TRUE	FALSE
chr14-25381006-25381937	Zmiz1	0.517587	3.81368e-27	0.0838641	0.154411	TRUE	TRUE	FALSE
chr4-133583847-133584812	Arid1a	0.538827	9.68726e-30	0.00438115	0.11403	FALSE	TRUE	TRUE
chr8-84032609-84033588	4930432K21Rik	0.456481	1.24915e-20	0.0215687	0.149438	FALSE	TRUE	FALSE
chr1-153011449-153012358	Arpc5	0.557071	4.00572e-32	0.0205955	0.148851	FALSE	TRUE	FALSE
chr11-102437280-102438373	Hdac5	0.462937	2.95162e-21	0.0561464	0.125748	TRUE	TRUE	FALSE
chr1-135381774-135382666	Nav1	0.465234	1.75371e-21	0.107022	0.141897	FALSE	TRUE	FALSE
chr1-135471226-135472318	Nav1	0.48987	5.02521e-24	0.107022	0.205824	FALSE	TRUE	FALSE
chr13-99006461-99007499	Tnpo1	0.467309	1.09161e-21	0.065515	0.106934	FALSE	TRUE	TRUE
chr11-87310219-87311049	Tex14	0.478298	8.35731e-23	0.128478	0.146488	TRUE	TRUE	FALSE
chr11-87483567-87484410	Tex14	0.489094	6.08589e-24	0.128478	0.132111	TRUE	TRUE	FALSE
chr11-101604357-101605343	Rdm1	0.51159	1.91075e-26	0.0167431	0.122428	FALSE	TRUE	FALSE
chr19-10196877-10197809	Fads1	0.537475	1.43647e-29	0.0262128	0.105408	FALSE	TRUE	TRUE
chr19-10322899-10324032	Fads1	0.578759	3.70186e-35	0.0262128	0.143717	FALSE	TRUE	TRUE
chr19-10403483-10404299	Fads1	0.641869	1.96604e-45	0.0262128	0.174063	FALSE	TRUE	TRUE
chr12-112696691-112697649	Adssl1	0.666648	3.61709e-50	0.00370319	0.369172	FALSE	TRUE	TRUE
chr12-112706751-112707646	Adssl1	0.530946	9.34195e-29	0.00370319	0.120528	FALSE	TRUE	TRUE
chr17-46252297-46253042	Tjap1	0.524505	5.71128e-28	0.0158972	0.148144	FALSE	TRUE	TRUE
chr8-105873922-105874955	Gfod2	0.465597	1.61408e-21	-0.0260196	0.161759	FALSE	TRUE	TRUE
chr17-56266018-56266971	Ptprs	0.689578	5.62889e-55	0.00470908	0.135089	FALSE	TRUE	TRUE
chr1-172103301-172104240	Pea15a	0.601774	1.22043e-38	0.00865372	0.174616	FALSE	TRUE	FALSE
chr11-100651489-100652418	Zfp385c	0.517751	3.6465e-27	0.0102742	0.102187	FALSE	TRUE	FALSE
chr11-62232493-62233523	Zswim7	0.582052	1.22363e-35	-0.0136502	0.194762	FALSE	TRUE	FALSE
chr14-62852008-62852820	Wdfy2	0.475079	1.79307e-22	0.0209633	0.126686	FALSE	TRUE	TRUE
chr4-150991039-150991958	Camta1	0.784332	7.95018e-81	0.0359556	0.1846	FALSE	TRUE	FALSE
chr8-105440105-105441014	4931428F04Rik	0.51489	7.91051e-27	0.0533382	0.200794	TRUE	TRUE	TRUE
chr1-152526309-152527031	Tsen15	0.60019	2.16375e-38	0.0285359	0.174271	FALSE	TRUE	TRUE
chr15-65785456-65786423	Efr3a	0.460955	4.6125e-21	0.193474	0.153711	TRUE	TRUE	TRUE
chr6-6168345-6169249	Slc25a13	0.671982	3.01297e-51	0.131396	0.237616	TRUE	TRUE	TRUE
chr4-53115290-53116301	Abca1	0.475599	1.58585e-22	0.141897	0.116924	TRUE	TRUE	TRUE
chr17-34655384-34656370	Notch4	0.583118	8.52816e-36	-0.0259008	0.117569	FALSE	TRUE	TRUE
chr7-84332291-84333275	Arnt2	0.600229	2.13379e-38	0.200439	0.136468	TRUE	TRUE	TRUE
chr3-95754418-95755326	Plekho1	0.599972	2.34081e-38	0.0770828	0.109741	TRUE	TRUE	FALSE
chr3-95992545-95993226	Plekho1	0.517057	4.40421e-27	0.0770828	0.110347	TRUE	TRUE	FALSE
chr3-96089721-96090842	Plekho1	0.518019	3.39033e-27	0.0770828	0.126271	TRUE	TRUE	FALSE
chr3-96160922-96161824	Plekho1	0.67296	1.90016e-51	0.0770828	0.162055	TRUE	TRUE	FALSE
chr6-137470833-137471743	Eps8	0.561475	1.01049e-32	0.00145117	0.134513	FALSE	TRUE	FALSE
chr2-75685179-75686137	Nfe2l2	0.529718	1.32379e-28	0.0651507	0.205912	TRUE	TRUE	TRUE
chr2-27766325-27767346	Rxra	0.560278	1.47229e-32	0.00533211	0.14712	FALSE	TRUE	FALSE
chr5-45558743-45559794	Fam184b	0.652684	1.91321e-47	0.0715605	0.155375	TRUE	TRUE	FALSE
chr5-45682664-45683773	Fam184b	0.72827	3.31962e-64	0.0715605	0.198262	TRUE	TRUE	FALSE
chr5-45558743-45559794	Lcorl	0.586903	2.3371e-36	0.115292	0.155375	TRUE	TRUE	FALSE
chr2-180990040-180990895	Kcnq2	0.626678	9.67177e-43	0.0875266	0.148593	FALSE	TRUE	TRUE
chr1-194836411-194837425	Cd46	0.658461	1.49121e-48	-0.0482686	0.160407	FALSE	TRUE	FALSE
chr1-195241227-195242151	Cd46	0.46022	5.44196e-21	-0.0482686	0.111183	FALSE	TRUE	FALSE
chr5-146867239-146868222	Lnx2	0.483309	2.50678e-23	-0.0757589	0.117106	TRUE	TRUE	FALSE
chr2-51165488-51166599	Rnd3	0.841738	5.46399e-104	-0.100712	0.178079	TRUE	TRUE	TRUE
chr11-100235571-100236495	Nt5c3b	0.483524	2.37991e-23	0.136093	0.133405	TRUE	TRUE	TRUE
chr11-100651489-100652418	Nt5c3b	0.462089	3.57395e-21	0.136093	0.102187	TRUE	TRUE	TRUE
chr11-77506063-77506972	Taok1	0.480156	5.36406e-23	-0.0543668	0.116201	FALSE	TRUE	FALSE
chr2-164754561-164755590	Dnttip1	0.56521	3.09453e-33	0.061913	0.176262	FALSE	TRUE	TRUE
chr14-16432911-16433808	Top2b	0.54152	4.4047e-30	0.0796718	0.13873	FALSE	TRUE	TRUE
chr11-80275062-80276052	Rhot1	0.512814	1.37955e-26	-0.0795709	0.142896	FALSE	TRUE	FALSE
chr11-117609257-117610364	Afmid	0.482722	2.88993e-23	0.022805	0.186887	FALSE	TRUE	FALSE
chr11-117843161-117844108	Afmid	0.676757	3.10901e-52	0.022805	0.167553	FALSE	TRUE	FALSE
chr11-101776648-101777545	Etv4	0.542906	2.92406e-30	0.0118493	0.174116	TRUE	TRUE	FALSE
chr2-167383396-167384333	B4galt5	0.564312	4.11897e-33	0.0264362	0.14791	FALSE	TRUE	FALSE
chr5-118753316-118754296	Med13l	0.607739	1.37286e-39	0.00973957	0.137079	FALSE	TRUE	TRUE
chr11-104045058-104046166	Mapt	0.466241	1.39372e-21	0.10058	0.151294	FALSE	TRUE	TRUE
chr11-104132694-104133269	Mapt	0.486546	1.13952e-23	0.10058	0.133926	FALSE	TRUE	TRUE
chr11-104133351-104134145	Mapt	0.565391	2.92135e-33	0.10058	0.152966	FALSE	TRUE	TRUE
chr11-104132694-104133269	Kansl1	0.477819	9.36977e-23	-0.0174942	0.133926	FALSE	TRUE	FALSE
chr11-104133351-104134145	Kansl1	0.583088	8.61553e-36	-0.0174942	0.152966	FALSE	TRUE	FALSE
chr11-87310219-87311049	Trim37	0.471494	4.14813e-22	-0.137403	0.146488	TRUE	TRUE	FALSE
chr11-70189052-70190021	Ctdnep1	0.536736	1.78041e-29	-0.00466764	0.102904	FALSE	TRUE	TRUE
chr11-70189052-70190021	Acadvl	0.460909	4.66086e-21	0.0311116	0.102904	FALSE	TRUE	FALSE
chr11-104045058-104046166	Crhr1	0.647841	1.55865e-46	0.0745624	0.151294	TRUE	TRUE	FALSE
chr11-104132694-104133269	Crhr1	0.63082	1.84329e-43	0.0745624	0.133926	TRUE	TRUE	FALSE
chr11-104133351-104134145	Crhr1	0.63068	1.94944e-43	0.0745624	0.152966	TRUE	TRUE	FALSE
chr7-99668550-99669446	Arrb1	0.522824	9.09324e-28	0.0679161	0.117984	FALSE	TRUE	TRUE
chr10-127091033-127092012	Arhgef25	0.539212	8.65676e-30	0.0794737	0.144146	TRUE	TRUE	TRUE
chr10-127297226-127298365	Arhgef25	0.629917	2.65227e-43	0.0794737	0.13868	TRUE	TRUE	TRUE
chrX-73516709-73517724	Slc6a8	0.494004	1.79297e-24	0.0613059	0.120296	FALSE	TRUE	TRUE
chr10-10641208-10642300	Grm1	0.628144	5.39358e-43	-0.186133	0.151891	TRUE	TRUE	FALSE
chr10-29321900-29322914	Rspo3	0.47587	1.4878e-22	-0.0564387	0.128245	TRUE	TRUE	FALSE
chr10-21304630-21305678	Hbs1l	0.480872	4.51689e-23	-0.0174961	0.107566	FALSE	TRUE	TRUE
chr10-84416500-84417426	Tcp11l2	0.482411	3.11536e-23	-0.0297633	0.136922	TRUE	TRUE	TRUE
chr10-86513477-86514557	Timp3	0.518779	2.75741e-27	-0.0574574	0.231462	FALSE	TRUE	TRUE
chr10-121918044-121918828	Srgap1	0.515838	6.12714e-27	0.0590766	0.134304	FALSE	TRUE	TRUE
chr11-21428409-21429402	Vps54	0.477521	1.00585e-22	-0.0289452	0.147023	FALSE	TRUE	TRUE
chr10-75435293-75436144	Cabin1	0.456789	1.16709e-20	0.0263299	0.203641	FALSE	TRUE	TRUE
chr10-77984410-77985358	Pfkl	0.450754	4.37745e-20	0.0346372	0.108895	FALSE	TRUE	TRUE
chr11-21428409-21429402	Wdpcp	0.547066	8.48632e-31	-0.0273055	0.147023	FALSE	TRUE	FALSE
chr11-21428409-21429402	Mdh1	0.683256	1.31651e-53	-0.180371	0.147023	TRUE	TRUE	TRUE
chr11-49973362-49974436	Rasgef1c	0.559848	1.68427e-32	0.0768548	0.356411	TRUE	TRUE	TRUE
chr11-54823276-54824227	Tnip1	0.481167	4.20668e-23	-0.0408791	0.134578	FALSE	TRUE	TRUE
chr1-134294212-134295215	Btg2	0.774038	2.03971e-77	0.014394	0.17875	FALSE	TRUE	FALSE
chr11-41867573-41868411	Gabrg2	0.674257	1.02883e-51	-0.0692948	0.174404	FALSE	TRUE	FALSE
chr11-3247085-3248042	Patz1	0.591291	5.09917e-37	0.0545253	0.280109	FALSE	TRUE	FALSE
chr11-3508864-3509910	Patz1	0.464519	2.0631e-21	0.0545253	0.154078	FALSE	TRUE	FALSE
chr11-3247085-3248042	Drg1	0.455699	1.48445e-20	0.0623291	0.280109	FALSE	TRUE	FALSE
chr11-3254174-3255190	Drg1	0.525751	4.03623e-28	0.0623291	0.181448	FALSE	TRUE	FALSE
chr11-3508864-3509910	Drg1	0.590855	5.93888e-37	0.0623291	0.154078	FALSE	TRUE	FALSE
chr11-29684533-29685450	Rtn4	0.478707	7.58235e-23	-0.102866	0.133103	FALSE	TRUE	TRUE
chr11-59306243-59307245	Zkscan17	0.475381	1.66968e-22	0.014158	0.114081	FALSE	TRUE	TRUE
chr11-5795121-5796246	Mrps24	0.541611	4.28897e-30	0.334723	0.137794	TRUE	TRUE	TRUE
chr11-5795121-5796246	Ankrd36	0.624574	2.22342e-42	0.0648239	0.137794	TRUE	TRUE	FALSE
chr11-87483567-87484410	2024-09-04	0.550271	3.2261e-31	-0.06987	0.132111	FALSE	TRUE	FALSE
chr12-36081383-36082385	Tspan13	0.457811	9.30613e-21	-0.0772131	0.117183	FALSE	TRUE	FALSE
chr11-109351365-109352258	Amz2	0.528393	1.92485e-28	-0.0183066	0.167205	FALSE	TRUE	TRUE
chr12-28804748-28805672	Trappc12	0.504473	1.24021e-25	-0.000981509	0.151991	FALSE	TRUE	TRUE
chr12-26531788-26532358	Rnf144a	0.481776	3.63159e-23	0.0289537	0.141054	FALSE	TRUE	TRUE
chr12-4306404-4307445	Adcy3	0.501181	2.90406e-25	0.0239822	0.118933	FALSE	TRUE	TRUE
chr11-105078974-105079980	Mettl2	0.52603	3.73471e-28	0.0173478	0.124331	FALSE	TRUE	FALSE
chr11-81124283-81125428	Asic2	0.729108	2.00961e-64	0.275105	0.142101	TRUE	TRUE	FALSE
chr11-80275062-80276052	Rnf135	0.576079	9.0312e-35	-0.0224489	0.142896	FALSE	TRUE	FALSE
chr11-72771218-72772141	Ankfy1	0.476954	1.15114e-22	0.187841	0.199816	TRUE	TRUE	FALSE
chr11-116623770-116624721	Cygb	0.522211	1.07701e-27	0.00665271	0.12469	FALSE	TRUE	FALSE
chr11-71519814-71521065	Wscd1	0.733386	1.51456e-65	-0.0128059	0.209657	FALSE	TRUE	FALSE
chr11-116623770-116624721	Mxra7	0.477022	1.13268e-22	0.046409	0.12469	FALSE	TRUE	TRUE
chr11-116949545-116950578	Mxra7	0.626983	8.5698e-43	0.046409	0.132508	FALSE	TRUE	TRUE
chr11-116974255-116975219	Mxra7	0.547183	8.19231e-31	0.046409	0.107951	FALSE	TRUE	TRUE
chr11-70747798-70748665	Rabep1	0.490046	4.80996e-24	0.0299661	0.157399	FALSE	TRUE	FALSE
chr12-51977550-51978633	Dtd2	0.458544	7.90782e-21	0.0232739	0.152427	TRUE	TRUE	TRUE
chr12-76694747-76695687	Sptb	0.569903	6.84208e-34	0.0323765	0.106159	FALSE	TRUE	FALSE
chr12-76813353-76814218	Sptb	0.696458	1.64765e-56	0.0323765	0.12868	FALSE	TRUE	FALSE
chr12-76694747-76695687	Rab15	0.548717	5.16097e-31	0.161386	0.106159	TRUE	TRUE	TRUE
chr12-76796485-76797546	Rab15	0.483425	2.43747e-23	0.161386	0.107838	TRUE	TRUE	TRUE
chr12-76813353-76814218	Rab15	0.806999	4.86213e-89	0.161386	0.12868	TRUE	TRUE	TRUE
chr12-105595188-105596300	Bdkrb2	0.590292	7.22702e-37	0.0093717	0.163811	FALSE	TRUE	FALSE
chr12-70696128-70697027	Tmx1	0.454871	1.78148e-20	0.0120244	0.10646	FALSE	TRUE	TRUE
chr12-85818235-85819114	Tgfb3	0.506172	7.96727e-26	0.0329127	0.140027	FALSE	TRUE	TRUE
chr12-86202645-86203586	Tgfb3	0.596605	7.82397e-38	0.0329127	0.12724	FALSE	TRUE	TRUE
chr12-86202645-86203586	Esrrb	0.667507	2.43281e-50	0.00895676	0.12724	FALSE	TRUE	FALSE
chr12-86385387-86386481	Esrrb	0.51656	5.03853e-27	0.00895676	0.101018	FALSE	TRUE	FALSE
chr13-51152695-51153642	Spin1	0.466515	1.30898e-21	0.0369261	0.138988	FALSE	TRUE	FALSE
chr13-36053278-36054254	Fars2	0.51417	9.59679e-27	-0.08786	0.169933	FALSE	TRUE	FALSE
chr13-37385326-37386327	Ly86	0.717306	1.97268e-61	0.10298	0.227935	TRUE	TRUE	FALSE
chr13-55583760-55584634	Ddx46	0.578347	4.24625e-35	-0.0124042	0.117667	FALSE	TRUE	FALSE
chr13-55583760-55584634	Caml	0.67387	1.23512e-51	4.34196e-05	0.117667	FALSE	TRUE	FALSE
chr13-58358550-58359674	Hnrnpk	0.560598	1.33145e-32	0.0287924	0.120693	FALSE	TRUE	TRUE
chr13-73692125-73693201	Slc6a19	0.453975	2.16854e-20	0.0484032	0.199093	TRUE	TRUE	FALSE
chr13-74563573-74564516	Sdha	0.471914	3.76295e-22	0.0455942	0.113836	FALSE	TRUE	TRUE
chr13-98298763-98299704	Ankra2	0.508375	4.47133e-26	0.0153725	0.105811	FALSE	TRUE	TRUE
chr13-96416304-96417203	Hmgcr	0.600178	2.17285e-38	-0.0530046	0.242855	FALSE	TRUE	TRUE
chr13-110048419-110049466	Rab3c	0.662309	2.63539e-49	0.0788596	0.175363	FALSE	TRUE	TRUE
chr13-112396377-112397363	Ddx4	0.548244	5.9494e-31	0.0571691	0.235998	TRUE	TRUE	TRUE
chr14-18394061-18395047	Nr1d2	0.458943	7.23446e-21	0.171306	0.151506	TRUE	TRUE	FALSE
chr14-37117344-37118192	Cdhr1	0.655809	4.85482e-48	0.00350737	0.145442	FALSE	TRUE	FALSE
chr14-20626170-20627081	Anxa7	0.541366	4.60943e-30	0.0497136	0.274862	FALSE	TRUE	TRUE
chr14-47077119-47078261	Samd4	0.583796	6.77245e-36	0.0915281	0.142505	FALSE	TRUE	FALSE
chr14-27428465-27429781	Arhgef3	0.626406	1.07813e-42	0.0613693	0.106965	FALSE	TRUE	FALSE
chr14-32489339-32490328	Chat	0.495453	1.24532e-24	-0.204478	0.150525	TRUE	TRUE	FALSE
chr14-64572339-64573154	Hmbox1	0.645112	5.00109e-46	0.0251639	0.162342	FALSE	TRUE	FALSE
chr14-64979270-64980602	Extl3	0.68236	2.0445e-53	0.0248364	0.145554	FALSE	TRUE	TRUE
chr14-77733078-77734623	Dnajc15	0.478735	7.53167e-23	0.0386842	0.180447	FALSE	TRUE	TRUE
chr14-65453468-65454435	Elp3	0.660073	7.23093e-49	0.00138061	0.133756	FALSE	TRUE	TRUE
chr14-65624069-65625028	Elp3	0.64731	1.95827e-46	0.00138061	0.409692	FALSE	TRUE	TRUE
chr14-65625755-65626730	Elp3	0.670301	6.63479e-51	0.00138061	0.384627	FALSE	TRUE	TRUE
chr14-65626951-65627824	Elp3	0.702966	5.3496e-58	0.00138061	0.252571	FALSE	TRUE	TRUE
chr14-71103690-71104758	Gfra2	0.55598	5.61643e-32	0.0484045	0.103773	TRUE	TRUE	TRUE
chr14-54121027-54122029	Dad1	0.727423	5.50948e-64	-0.0850588	0.212753	TRUE	TRUE	FALSE
chr14-54184482-54185461	Dad1	0.458239	8.46268e-21	-0.0850588	0.137539	TRUE	TRUE	FALSE
chr15-26373983-26375573	2024-03-11	0.493554	2.00771e-24	-0.145876	0.137026	TRUE	TRUE	FALSE
chr15-40047145-40048286	Lrp12	0.700453	2.03122e-57	-0.0392693	0.131089	FALSE	TRUE	TRUE
chr15-40824191-40825130	Zfpm2	0.59155	4.65703e-37	0.0796651	0.108406	FALSE	TRUE	FALSE
chr15-47746501-47747448	Csmd3	0.507548	5.55642e-26	0.129617	0.119182	TRUE	TRUE	FALSE
chr15-19014171-19015183	Cdh10	0.555661	6.19835e-32	0.152353	0.118448	TRUE	TRUE	TRUE
chr15-34419519-34420429	Matn2	0.508217	4.66063e-26	0.0353657	0.143505	FALSE	TRUE	TRUE
chr15-58194131-58195042	Fbxo32	0.601054	1.58355e-38	0.0130309	0.122753	FALSE	TRUE	TRUE
chr15-58297111-58298058	Fbxo32	0.606027	2.58276e-39	0.0130309	0.171663	FALSE	TRUE	TRUE
chr15-58164730-58165661	Wdyhv1	0.530549	1.04594e-28	-0.0179908	0.100852	FALSE	TRUE	TRUE
chr15-64550933-64551782	Adcy8	0.616289	5.51382e-41	0.233154	0.173306	TRUE	TRUE	FALSE
chr15-82292862-82294670	2024-09-03	0.60804	1.22838e-39	0.0819738	0.109765	TRUE	TRUE	FALSE
chr15-97667202-97668130	Hdac7	0.63401	5.06245e-44	0.130692	0.125624	TRUE	TRUE	TRUE
chr16-12075979-12076971	Shisa9	0.839538	6.10475e-103	0.112448	0.108964	TRUE	TRUE	FALSE
chr16-11143672-11144577	Txndc11	0.458176	8.58103e-21	0.052627	0.117367	FALSE	TRUE	TRUE
chr16-10784884-10785857	Litaf	0.633088	7.36733e-44	0.0973574	0.113146	TRUE	TRUE	TRUE
chr16-11143672-11144577	Litaf	0.622235	5.56165e-42	0.0973574	0.117367	TRUE	TRUE	TRUE
chr16-8810440-8811374	1810013L24Rik	0.508721	4.08222e-26	0.13999	0.172122	TRUE	TRUE	TRUE
chr15-76199574-76200399	Plec	0.453321	2.50303e-20	0.0409486	0.164701	FALSE	TRUE	TRUE
chr16-17636633-17637503	P2rx6	0.648045	1.42746e-46	-0.0864117	0.150165	TRUE	TRUE	FALSE
chr16-17636633-17637503	Aifm3	0.6326	8.98014e-44	-0.0302268	0.150165	FALSE	TRUE	FALSE
chr16-33660020-33661199	Itgb5	0.486759	1.08145e-23	-0.0824882	0.13008	TRUE	TRUE	TRUE
chr16-34926111-34927098	Adcy5	0.652267	2.29607e-47	0.013267	0.123818	FALSE	TRUE	FALSE
chr16-78137215-78138292	Btg3	0.699978	2.6102e-57	0.0192196	0.155547	FALSE	TRUE	FALSE
chr16-78576185-78577118	Btg3	0.524387	5.90125e-28	0.0192196	0.124352	FALSE	TRUE	FALSE
chr16-78054594-78055723	Cxadr	0.744273	1.66556e-68	-0.0116045	0.144546	FALSE	TRUE	TRUE
chr16-78137215-78138292	Cxadr	0.600663	1.82291e-38	-0.0116045	0.155547	FALSE	TRUE	TRUE
chr16-23471596-23472553	Masp1	0.603695	6.06781e-39	0.0115748	0.124704	FALSE	TRUE	FALSE
chr16-94601230-94602159	Dyrk1a	0.450198	4.9368e-20	0.0558601	0.157782	FALSE	TRUE	TRUE
chr1-181975290-181976263	Enah	0.691923	1.71178e-55	0.235758	0.118795	TRUE	TRUE	TRUE
chr4-123792286-123793259	Akirin1	0.475155	1.76134e-22	-0.00548065	0.237096	FALSE	TRUE	TRUE
chr4-130168575-130169520	Serinc2	0.451031	4.1219e-20	-0.0627294	0.159276	TRUE	TRUE	TRUE
chr2-113952052-113953269	Scg5	0.687596	1.52635e-54	0.0887329	0.167251	FALSE	TRUE	TRUE
chr6-124808379-124809144	Gnb3	0.530947	9.34077e-29	0.00366683	0.157013	FALSE	TRUE	FALSE
chr5-32936723-32937617	Pisd	0.501927	2.39707e-25	0.0321686	0.135637	FALSE	TRUE	TRUE
chr17-66507106-66508071	Rab12	0.605118	3.60422e-39	0.120787	0.193776	TRUE	TRUE	TRUE
chr17-5813524-5814582	Synj2	0.616619	4.85857e-41	-0.0244443	0.134633	FALSE	TRUE	FALSE
chr17-8176782-8177684	Mpc1	0.653105	1.59282e-47	-0.0508897	0.120485	FALSE	TRUE	FALSE
chr17-8307947-8309181	Pde10a	0.535202	2.77032e-29	0.0176153	0.10705	FALSE	TRUE	FALSE
chr17-45400859-45401824	Slc29a1	0.676462	3.58093e-52	0.0119324	0.106447	FALSE	TRUE	TRUE
chr17-54214492-54215618	Slc5a7	0.835821	3.30682e-101	-0.227049	0.142173	TRUE	TRUE	FALSE
chr17-43854819-43855653	Enpp5	0.665962	4.95762e-50	-0.0452825	0.178365	FALSE	TRUE	FALSE
chr17-46252297-46253042	Crip3	0.579337	3.05076e-35	0.0106505	0.148144	FALSE	TRUE	FALSE
chr17-29277093-29278041	Mtch1	0.659126	1.1066e-48	0.0609381	0.23909	FALSE	TRUE	TRUE
chr17-29341308-29342362	Mtch1	0.592183	3.73163e-37	0.0609381	0.148088	FALSE	TRUE	TRUE
chr17-29277093-29278041	Pim1	0.708486	2.69683e-59	-0.029383	0.23909	FALSE	TRUE	TRUE
chr17-29330583-29331512	Pim1	0.505154	1.0389e-25	-0.029383	0.140756	FALSE	TRUE	TRUE
chr17-29341308-29342362	Pim1	0.580669	1.9518e-35	-0.029383	0.148088	FALSE	TRUE	TRUE
chr17-31295958-31296860	Slc37a1	0.583354	7.87153e-36	0.122502	0.116009	TRUE	TRUE	TRUE
chr17-31305157-31306076	Slc37a1	0.557856	3.1385e-32	0.122502	0.191867	TRUE	TRUE	TRUE
chr17-31295958-31296860	Ndufv3	0.555366	6.79064e-32	0.00262298	0.116009	FALSE	TRUE	TRUE
chr17-31305157-31306076	Ndufv3	0.51072	2.40667e-26	0.00262298	0.191867	FALSE	TRUE	TRUE
chr17-78916156-78917063	Qpct	0.64308	1.1816e-45	-0.0156422	0.134368	FALSE	TRUE	TRUE
chr18-4577397-4578335	Mtpap	0.464175	2.23015e-21	0.0254278	0.10772	FALSE	TRUE	TRUE
chr18-6459129-6460074	Epc1	0.474845	1.89461e-22	-0.0522009	0.123697	FALSE	TRUE	FALSE
chr17-80933114-80934093	Tmem178	0.871414	6.21037e-120	0.00896349	0.224362	FALSE	TRUE	TRUE
chr18-31495308-31496257	Slc25a46	0.58069	1.93803e-35	0.0610856	0.154825	FALSE	TRUE	FALSE
chr18-31548789-31549787	Slc25a46	0.528535	1.84964e-28	0.0610856	0.105367	FALSE	TRUE	FALSE
chr18-31495308-31496257	Sap130	0.540792	5.45288e-30	0.0773489	0.154825	TRUE	TRUE	FALSE
chr18-31548789-31549787	Sap130	0.602492	9.40167e-39	0.0773489	0.105367	TRUE	TRUE	FALSE
chr18-25328635-25329556	Celf4	0.737794	9.9946e-67	0.140369	0.135257	TRUE	TRUE	FALSE
chr18-25473749-25474825	Celf4	0.462687	3.12297e-21	0.140369	0.145579	TRUE	TRUE	FALSE
chr17-33919094-33919974	Ring1	0.635314	2.97254e-44	0.0863664	0.129508	TRUE	TRUE	TRUE
chr17-33930515-33931387	Ring1	0.545804	1.23771e-30	0.0863664	0.117606	TRUE	TRUE	TRUE
chr17-33885681-33886578	Col11a2	0.53586	2.29209e-29	0.137536	0.124666	TRUE	TRUE	FALSE
chr17-33930515-33931387	Col11a2	0.494451	1.60228e-24	0.137536	0.117606	TRUE	TRUE	FALSE
chr17-34024310-34025244	Col11a2	0.471182	4.46158e-22	0.137536	0.10418	TRUE	TRUE	FALSE
chr18-35106739-35107687	Sil1	0.559201	2.06271e-32	-0.0126664	0.277158	FALSE	TRUE	FALSE
chr17-35969382-35970326	Atat1	0.527864	2.23413e-28	-0.0936953	0.111467	TRUE	TRUE	TRUE
chr18-67264587-67265485	Spire1	0.451121	4.04319e-20	-0.0867691	0.121743	FALSE	TRUE	TRUE
chr18-67808576-67809545	Ldlrad4	0.584971	4.54005e-36	-0.0726555	0.107809	FALSE	TRUE	TRUE
chr18-64327745-64328808	Nars	0.534118	3.78168e-29	0.000743342	0.190878	FALSE	TRUE	FALSE
chr19-10196877-10197809	Fads3	0.58806	1.56824e-36	0.0257911	0.105408	FALSE	TRUE	FALSE
chr19-10196877-10197809	Fads2	0.508867	3.92895e-26	0.00880979	0.105408	FALSE	TRUE	TRUE
chr19-10403483-10404299	Tmem138	0.450072	5.07236e-20	0.00274553	0.174063	FALSE	TRUE	TRUE
chr19-10496213-10498153	Sdhaf2	0.548369	5.73289e-31	0.0159499	0.147978	FALSE	TRUE	FALSE
chr19-10196877-10197809	Syt7	0.514784	8.14099e-27	0.219143	0.105408	TRUE	TRUE	FALSE
chr19-10322899-10324032	Syt7	0.709384	1.64266e-59	0.219143	0.143717	TRUE	TRUE	FALSE
chr19-10403483-10404299	Syt7	0.854493	2.10344e-110	0.219143	0.174063	TRUE	TRUE	FALSE
chr19-10451843-10452684	Syt7	0.468866	7.63139e-22	0.219143	0.111215	TRUE	TRUE	FALSE
chr19-10495246-10496137	Syt7	0.536821	1.73668e-29	0.219143	0.145344	TRUE	TRUE	FALSE
chr19-10496213-10498153	Syt7	0.710458	9.10915e-60	0.219143	0.147978	TRUE	TRUE	FALSE
chr19-10499999-10500919	Syt7	0.48083	4.56291e-23	0.219143	0.132338	TRUE	TRUE	FALSE
chr19-7430514-7431198	Naa40	0.465429	1.67722e-21	-0.00511364	0.104223	FALSE	TRUE	TRUE
chr19-4152914-4153862	Tmem134	0.515161	7.35282e-27	0.0126073	0.173024	FALSE	TRUE	TRUE
chr19-5139516-5140466	Pacs1	0.531714	7.51491e-29	0.148449	0.139783	TRUE	TRUE	TRUE
chr19-4152914-4153862	Doc2g	0.59304	2.76204e-37	0.0275588	0.173024	FALSE	TRUE	FALSE
chr19-4783465-4784392	Peli3	0.651986	2.59546e-47	0.0648127	0.115681	TRUE	TRUE	FALSE
chr19-5482738-5483658	Rnaseh2c	0.598256	4.33656e-38	0.0171384	0.103805	FALSE	TRUE	TRUE
chr19-5482738-5483658	Fam89b	0.547828	6.74589e-31	0.0205061	0.103805	FALSE	TRUE	TRUE
chr19-55257247-55258226	Vti1a	0.801364	6.7777e-87	-0.0465467	0.142476	FALSE	TRUE	FALSE
chr19-53099799-53100883	Add3	0.56916	8.70369e-34	-0.0797383	0.198483	TRUE	TRUE	FALSE
chr19-58275047-58275984	Gfra1	0.531172	8.76309e-29	-0.136982	0.154118	TRUE	TRUE	FALSE
chr8-121769165-121770122	Banp	0.530112	1.18378e-28	0.38376	0.142759	TRUE	TRUE	TRUE
chr8-121856000-121856955	Banp	0.45782	9.28684e-21	0.38376	0.101815	TRUE	TRUE	TRUE
chr8-121977605-121978530	Banp	0.640167	4.00576e-45	0.38376	0.106296	TRUE	TRUE	TRUE
chr10-128909399-128910322	Cd63	0.704515	2.33398e-58	0.0500756	0.232316	TRUE	TRUE	FALSE
chr10-128909399-128910322	Dnajc14	0.491036	3.76307e-24	0.273518	0.232316	TRUE	TRUE	FALSE
chr10-128909399-128910322	Dgka	0.612568	2.2613e-40	0.0423716	0.232316	FALSE	TRUE	FALSE
chr10-128440027-128440933	Cnpy2	0.633997	5.08968e-44	-0.0217701	0.123396	FALSE	TRUE	TRUE
chr18-77215078-77216071	St8sia5	0.696164	1.91807e-56	0.014095	0.160718	FALSE	TRUE	TRUE
chr18-77262140-77263106	St8sia5	0.691631	1.9877e-55	0.014095	0.160049	FALSE	TRUE	TRUE
chr7-141476443-141477334	Tspan4	0.568811	9.74818e-34	0.0427164	0.117957	TRUE	TRUE	FALSE
chr7-141523738-141524674	Tspan4	0.55712	3.94536e-32	0.0427164	0.136334	TRUE	TRUE	FALSE
chr11-117609257-117610364	Tnrc6c	0.789698	1.11396e-82	0.690707	0.186887	TRUE	TRUE	TRUE
chr11-117843161-117844108	Tnrc6c	0.615713	6.87718e-41	0.690707	0.167553	TRUE	TRUE	TRUE
chr6-31080581-31081435	Copg2	0.508778	4.02161e-26	0.0253963	0.13577	FALSE	TRUE	FALSE
chr1-17944090-17945281	Crispld1	0.629975	2.59081e-43	-0.0145969	0.15079	FALSE	TRUE	FALSE
chr8-127269264-127269838	Pard3	0.592651	3.16714e-37	0.0734104	0.12112	FALSE	TRUE	TRUE
chr13-54302387-54304040	Cplx2	0.633462	6.33033e-44	0.00920029	0.121829	FALSE	TRUE	FALSE
chr13-54327789-54328695	Cplx2	0.453447	2.43454e-20	0.00920029	0.125672	FALSE	TRUE	FALSE
chr13-54302387-54304040	Thoc3	0.46152	4.06243e-21	0.0371646	0.121829	FALSE	TRUE	TRUE
chr13-54759998-54760958	Unc5a	0.506879	6.62101e-26	0.0298462	0.17003	FALSE	TRUE	FALSE
chr1-65245460-65246381	Pikfyve	0.46409	2.27359e-21	0.168723	0.111079	TRUE	TRUE	TRUE
chr1-40542322-40543356	Slc9a2	0.485759	1.38073e-23	0.0159034	0.124587	FALSE	TRUE	FALSE
chr1-40828587-40829043	Slc9a2	0.752452	7.93251e-71	0.0159034	0.137581	FALSE	TRUE	FALSE
chr1-40274922-40275778	Il1r1	0.556685	4.51457e-32	-0.0261767	0.145708	FALSE	TRUE	FALSE
chr1-39193479-39194660	Npas2	0.814629	4.76284e-92	0.069467	0.121365	TRUE	TRUE	FALSE
chr1-37419084-37420050	2010300C02Rik	0.546213	1.09542e-30	0.0259251	0.123787	FALSE	TRUE	FALSE
chr1-23202209-23203256	Ogfrl1	0.455712	1.48035e-20	-0.0233251	0.11474	FALSE	TRUE	TRUE
chr1-23468652-23469666	Ogfrl1	0.494237	1.69109e-24	-0.0233251	0.160488	FALSE	TRUE	TRUE
chr1-73987727-73988539	Cxcr2	0.494513	1.57779e-24	0.0418396	0.155082	TRUE	TRUE	FALSE
chr1-75399749-75400462	Tuba4a	0.515623	6.49461e-27	-0.0160622	0.108439	FALSE	TRUE	TRUE
chr1-75399749-75400462	Speg	0.80165	5.30361e-87	0.060833	0.108439	TRUE	TRUE	TRUE
chr1-75561307-75562200	Speg	0.461027	4.53742e-21	0.060833	0.175544	TRUE	TRUE	TRUE
chr1-75399749-75400462	Dnpep	0.518508	2.96812e-27	-0.00150898	0.108439	FALSE	TRUE	TRUE
chr1-85908580-85909672	Itm2c	0.710062	1.13329e-59	-0.0583292	0.263368	FALSE	TRUE	TRUE
chr1-93641936-93642875	Bok	0.451309	3.88098e-20	0.000696088	0.149729	FALSE	TRUE	TRUE
chr8-14989741-14990634	Cln8	0.567783	1.35834e-33	0.110321	0.164826	TRUE	TRUE	FALSE
chr1-97629883-97630809	Pam	0.713315	1.8693e-60	0.0536352	0.20494	FALSE	TRUE	FALSE
chr1-130576034-130576943	Pfkfb2	0.466587	1.28787e-21	0.0302625	0.14347	FALSE	TRUE	FALSE
chr1-132467349-132468291	Rbbp5	0.451206	3.9695e-20	-0.00605564	0.153762	FALSE	TRUE	TRUE
chr1-132467349-132468291	Nfasc	0.539157	8.79791e-30	0.189216	0.153762	TRUE	TRUE	FALSE
chr1-134294212-134295215	Ppfia4	0.453942	2.18386e-20	0.147834	0.17875	TRUE	TRUE	FALSE
chr1-178486470-178487334	Kif26b	0.512739	1.40708e-26	-0.0531044	0.121182	TRUE	TRUE	TRUE
chr1-182491501-182492424	Capn2	0.536245	2.05133e-29	0.0281785	0.217772	FALSE	TRUE	TRUE
chr1-187450413-187451317	Esrrg	0.744928	1.09298e-68	0.214493	0.147186	TRUE	TRUE	TRUE
chr1-191241939-191242871	Ppp2r5a	0.488955	6.29922e-24	0.0526883	0.107273	TRUE	TRUE	TRUE
chr2-14788643-14789584	Nsun6	0.540435	6.05508e-30	0.0663833	0.148854	TRUE	TRUE	FALSE
chr2-13371998-13372989	Cubn	0.522534	9.85205e-28	0.00195504	0.121954	FALSE	TRUE	TRUE
chr2-12231137-12232054	Itga8	0.563832	4.79632e-33	0.015042	0.194031	FALSE	TRUE	FALSE
chr2-32823148-32824032	Fam129b	0.596916	7.00532e-38	0.0246839	0.140939	FALSE	TRUE	TRUE
chr2-32736275-32737192	Stxbp1	0.451109	4.05292e-20	0.0690992	0.145926	FALSE	TRUE	TRUE
chr2-32823148-32824032	Stxbp1	0.554243	9.59376e-32	0.0690992	0.140939	FALSE	TRUE	TRUE
chr2-32927968-32928901	Stxbp1	0.571289	4.36212e-34	0.0690992	0.12273	FALSE	TRUE	TRUE
chr2-28730279-28731275	Ddx31	0.45272	2.85373e-20	-0.000436672	0.11626	FALSE	TRUE	FALSE
chr2-32736275-32737192	Dpm2	0.474561	2.02534e-22	-0.0275001	0.145926	FALSE	TRUE	TRUE
chr2-28730279-28731275	Ralgds	0.620067	1.29146e-41	0.0741043	0.11626	TRUE	TRUE	TRUE
chr2-28218715-28219605	Col5a1	0.761934	1.23938e-73	-0.067418	0.129707	TRUE	TRUE	FALSE
chr2-58759290-58760240	Upp2	0.605207	3.49022e-39	0.243917	0.180404	TRUE	TRUE	TRUE
chr2-77497883-77499426	Zfp385b	0.582104	1.20249e-35	-0.0827538	0.127843	FALSE	TRUE	FALSE
chr2-74697493-74698463	Mtx2	0.518064	3.34986e-27	-0.000390575	0.101019	FALSE	TRUE	TRUE
chr2-104864174-104865106	Depdc7	0.493791	1.89172e-24	-0.011622	0.146568	FALSE	TRUE	TRUE
chr2-93203458-93204392	Tspan18	0.558963	2.22259e-32	-0.103641	0.177184	TRUE	TRUE	TRUE
chr2-93371639-93372647	Tspan18	0.75622	6.30727e-72	-0.103641	0.147715	TRUE	TRUE	TRUE
chr2-92945063-92946605	Syt13	0.808161	1.72058e-89	0.100049	0.1681	TRUE	TRUE	FALSE
chr2-91666094-91667052	Atg13	0.563351	5.58806e-33	0.000877458	0.276349	FALSE	TRUE	TRUE
chr2-120084596-120085643	Ehd4	0.463965	2.3389e-21	0.0475082	0.104894	FALSE	TRUE	FALSE
chr2-131612792-131613778	Smox	0.61298	1.93681e-40	0.0285822	0.167288	FALSE	TRUE	FALSE
chr2-132286231-132287223	Gpcpd1	0.603343	6.8979e-39	0.0288492	0.136459	FALSE	TRUE	FALSE
chr2-153298629-153299678	Kif3b	0.750631	2.6531e-70	0.0940373	0.120158	FALSE	TRUE	FALSE
chr2-154223626-154224660	Snta1	0.517132	4.31543e-27	0.0248735	0.107695	FALSE	TRUE	FALSE
chr2-172498488-172499540	Fam210b	0.659535	9.20453e-49	0.0180168	0.151866	FALSE	TRUE	TRUE
chr3-9588432-9589386	Pag1	0.458516	7.9577e-21	0.0681918	0.124026	FALSE	TRUE	FALSE
chr2-178204100-178205082	Phactr3	0.667307	2.66919e-50	0.0838044	0.133836	FALSE	TRUE	TRUE
chr2-178207140-178207970	Phactr3	0.67662	3.32002e-52	0.0838044	0.172714	FALSE	TRUE	TRUE
chr2-178208012-178209117	Phactr3	0.717385	1.88585e-61	0.0838044	0.151879	FALSE	TRUE	TRUE
chr2-170777154-170778267	Dok5	0.704959	1.83667e-58	0.0109695	0.10407	FALSE	TRUE	TRUE
chr3-14916775-14917868	Car2	0.683576	1.12426e-53	0.0550037	0.131613	FALSE	TRUE	TRUE
chr2-180527273-180528372	Mrgbp	0.607439	1.53384e-39	0.00699284	0.289475	FALSE	TRUE	TRUE
chr3-63781881-63782838	Gmps	0.469335	6.84737e-22	0.0205339	0.228551	FALSE	TRUE	TRUE
chr3-75491315-75492392	Serpini1	0.623427	3.48887e-42	-0.0537274	0.143018	FALSE	TRUE	TRUE
chr3-89569515-89570356	Adar	0.762647	7.51937e-74	0.388471	0.197105	TRUE	TRUE	FALSE
chr3-81058324-81059395	Pdgfc	0.796257	5.15034e-85	-0.0460198	0.156079	FALSE	TRUE	TRUE
chr3-81058324-81059395	Glrb	0.57422	1.6691e-34	-0.00968352	0.156079	TRUE	TRUE	FALSE
chr3-86011172-86012163	Lrba	0.502976	1.82823e-25	-0.147425	0.140249	TRUE	TRUE	FALSE
chr3-85950767-85951762	Sh3d19	0.476619	1.24643e-22	0.143108	0.135898	TRUE	TRUE	TRUE
chr3-86011172-86012163	Sh3d19	0.513483	1.15371e-26	0.143108	0.140249	TRUE	TRUE	TRUE
chr3-94371356-94372299	Mrpl9	0.472868	3.01313e-22	0.0451284	0.184956	FALSE	TRUE	FALSE
chr3-159660466-159661383	Wls	0.757065	3.55689e-72	0.190245	0.181509	TRUE	TRUE	TRUE
chr3-145855099-145856006	Ddah1	0.730248	1.0109e-64	0.0626832	0.166972	TRUE	TRUE	FALSE
chr3-145987514-145989150	Ddah1	0.601286	1.45676e-38	0.0626832	0.192267	TRUE	TRUE	FALSE
chr4-11895908-11896853	Gem	0.470994	4.66051e-22	-0.39179	0.117758	TRUE	TRUE	TRUE
chr4-48584178-48586595	Tmeff1	0.728097	3.68113e-64	0.224852	0.114786	TRUE	TRUE	TRUE
chr1-174614705-174615653	Fmn2	0.686434	2.72264e-54	0.144323	0.147301	TRUE	TRUE	TRUE
chr4-64004930-64005650	Tnc	0.840146	3.13656e-103	0.0504715	0.137336	TRUE	TRUE	TRUE
chr4-65134870-65135988	Pappa	0.553652	1.1508e-31	0.0395116	0.137392	FALSE	TRUE	TRUE
chr4-65297694-65298587	Pappa	0.46812	9.06162e-22	0.0395116	0.216421	FALSE	TRUE	TRUE
chr4-65134870-65135988	Astn2	0.452681	2.87855e-20	0.229529	0.137392	TRUE	TRUE	TRUE
chr4-65194067-65195102	Astn2	0.694416	4.75819e-56	0.229529	0.209158	TRUE	TRUE	TRUE
chr4-65297694-65298587	Astn2	0.733136	1.7627e-65	0.229529	0.216421	TRUE	TRUE	TRUE
chr4-65496132-65497110	Astn2	0.544832	1.65324e-30	0.229529	0.120865	TRUE	TRUE	TRUE
chr4-40774170-40775000	B4galt1	0.472852	3.0243e-22	0.0333826	0.116059	TRUE	TRUE	TRUE
chr4-40774170-40775000	Nfx1	0.530422	1.08412e-28	0.0439009	0.116059	FALSE	TRUE	TRUE
chr4-100995997-100997007	Cachd1	0.605866	2.74003e-39	0.134366	0.174621	TRUE	TRUE	FALSE
chr4-110119413-110120240	Elavl4	0.603879	5.67583e-39	-0.169524	0.164915	TRUE	TRUE	FALSE
chr4-98702115-98703066	Dock7	0.554457	8.98452e-32	0.0894751	0.124162	FALSE	TRUE	FALSE
chr4-109185429-109186463	Osbpl9	0.474143	2.23525e-22	-0.0506064	0.129575	FALSE	TRUE	FALSE
chr4-119786024-119786995	Hivep3	0.644828	5.64358e-46	0.167411	0.164042	TRUE	TRUE	TRUE
chr4-119369256-119370177	Ccdc30	0.543745	2.28238e-30	-0.073672	0.12945	FALSE	TRUE	TRUE
chr4-117218378-117219546	Rnf220	0.539165	8.77605e-30	0.0424767	0.161002	FALSE	TRUE	FALSE
chr4-116321881-116322822	Pik3r3	0.755321	1.15976e-71	-0.122173	0.149498	TRUE	TRUE	FALSE
chr4-116163003-116163569	Pomgnt1	0.496756	8.96391e-25	0.0572301	0.126593	FALSE	TRUE	FALSE
chr4-116321881-116322822	Lurap1	0.533438	4.59245e-29	0.0649134	0.149498	TRUE	TRUE	FALSE
chr4-116321881-116322822	Lrrc41	0.489257	5.84722e-24	0.0543321	0.149498	FALSE	TRUE	TRUE
chr4-139082913-139083806	Pqlc2	0.736375	2.40994e-66	0.0502182	0.128206	TRUE	TRUE	TRUE
chr4-130022783-130023640	Hcrtr1	0.745668	6.78813e-69	0.0180945	0.239312	FALSE	TRUE	TRUE
chr4-130168575-130169520	Hcrtr1	0.721375	1.91014e-62	0.0180945	0.159276	FALSE	TRUE	TRUE
chr4-130022783-130023640	Ptp4a2	0.533147	4.99168e-29	0.0840729	0.239312	FALSE	TRUE	TRUE
chr4-128770224-128771246	Ak2	0.481986	3.45203e-23	0.0220626	0.18906	TRUE	TRUE	TRUE
chr4-126751698-126752397	AU040320	0.660197	6.83765e-49	0.119883	0.131999	TRUE	TRUE	TRUE
chr4-126846795-126847732	AU040320	0.588167	1.51146e-36	0.119883	0.104295	TRUE	TRUE	TRUE
chr4-134353630-134354606	Stmn1	0.556207	5.23516e-32	0.00926039	0.131209	FALSE	TRUE	FALSE
chr4-134418946-134419812	Stmn1	0.538286	1.13443e-29	0.00926039	0.198103	FALSE	TRUE	FALSE
chr4-126846795-126847732	Ncdn	0.464296	2.16946e-21	-0.0027876	0.104295	TRUE	TRUE	TRUE
chr4-126229848-126230875	Map7d1	0.468336	8.62318e-22	0.168967	0.119482	TRUE	TRUE	TRUE
chr4-132253470-132254347	Gmeb1	0.509951	2.95051e-26	0.162412	0.150428	TRUE	TRUE	TRUE
chr4-141809598-141810548	Casp9	0.457734	9.46716e-21	0.0141137	0.103124	FALSE	TRUE	TRUE
chr4-141809598-141810548	Plekhm2	0.564215	4.24706e-33	0.0636425	0.103124	FALSE	TRUE	FALSE
chr5-24781004-24781783	Smarcd3	0.451442	3.77063e-20	0.0561199	0.124695	FALSE	TRUE	FALSE
chr5-24781004-24781783	Nub1	0.477144	1.10035e-22	0.0669583	0.124695	TRUE	TRUE	TRUE
chr4-150991039-150991958	Per3	0.703358	4.33548e-58	0.0135711	0.1846	FALSE	TRUE	FALSE
chr4-150991039-150991958	Uts2	0.712666	2.6803e-60	-0.280861	0.1846	TRUE	TRUE	FALSE
chr4-148811587-148812544	Casz1	0.619159	1.83303e-41	0.0622967	0.113091	TRUE	TRUE	TRUE
chr4-148900417-148901319	Casz1	0.6391	6.24482e-45	0.0622967	0.130729	TRUE	TRUE	TRUE
chr5-24082971-24084021	Klhl7	0.589811	8.54472e-37	0.0154448	0.166328	FALSE	TRUE	TRUE
chr5-24266200-24267143	Klhl7	0.483772	2.24105e-23	0.0154448	0.101764	FALSE	TRUE	TRUE
chr5-24082971-24084021	Fam126a	0.635549	2.69702e-44	0.028755	0.166328	FALSE	TRUE	TRUE
chr4-148004102-148005000	Mad2l2	0.505216	1.02242e-25	0.0288896	0.180591	FALSE	TRUE	TRUE
chr4-148004102-148005000	Agtrap	0.609776	6.43683e-40	0.0171897	0.180591	FALSE	TRUE	TRUE
chr4-148008120-148009055	Agtrap	0.505525	9.43032e-26	0.0171897	0.123736	FALSE	TRUE	TRUE
chr4-148004102-148005000	Clcn6	0.634127	4.82806e-44	0.0111188	0.180591	FALSE	TRUE	FALSE
chr4-148008120-148009055	Clcn6	0.491176	3.63552e-24	0.0111188	0.123736	FALSE	TRUE	FALSE
chr5-73401102-73402010	Ociad2	0.786315	1.65917e-81	-0.0652299	0.121567	FALSE	TRUE	FALSE
chr5-66307987-66309068	Apbb2	0.462083	3.57882e-21	0.143647	0.111709	TRUE	TRUE	FALSE
chr5-74697272-74698228	Fip1l1	0.574499	1.52311e-34	0.0790564	0.187789	FALSE	TRUE	FALSE
chr5-107098949-107099877	Cdc7	0.64832	1.26861e-46	0.0127272	0.195081	FALSE	TRUE	FALSE
chr5-107098949-107099877	Tgfbr3	0.514054	9.90176e-27	-0.017009	0.195081	FALSE	TRUE	FALSE
chr5-103697624-103698503	Klhl8	0.559483	1.88858e-32	0.0311214	0.151878	FALSE	TRUE	FALSE
chr5-99143202-99144194	Rasgef1b	0.68233	2.07431e-53	0.00721202	0.156256	FALSE	TRUE	FALSE
chr5-99399792-99400506	Rasgef1b	0.635907	2.32867e-44	0.00721202	0.122803	FALSE	TRUE	FALSE
chr5-99143202-99144194	Prkg2	0.618698	2.19001e-41	0.0175547	0.156256	FALSE	TRUE	FALSE
chr5-115107649-115108589	Sppl3	0.477159	1.09648e-22	0.03355	0.17862	FALSE	TRUE	TRUE
chr5-142500149-142501022	Wipi2	0.606341	2.30148e-39	0.0425243	0.124702	FALSE	TRUE	TRUE
chr6-8732249-8733195	Glcci1	0.56628	2.19901e-33	0.0301242	0.112159	FALSE	TRUE	FALSE
chr6-34780152-34781111	Cald1	0.45051	4.61531e-20	0.0282206	0.111926	FALSE	TRUE	FALSE
chr6-32160305-32161553	Plxna4	0.872843	8.37663e-121	0.0977596	0.125367	FALSE	TRUE	FALSE
chr6-37705332-37706361	Trim24	0.515387	6.92078e-27	0.116384	0.525928	TRUE	TRUE	TRUE
chr6-37723111-37724044	Trim24	0.587694	1.77946e-36	0.116384	0.19212	TRUE	TRUE	TRUE
chr6-35455706-35456764	Mtpn	0.590317	7.16626e-37	-0.00158262	0.140806	FALSE	TRUE	FALSE
chr6-35506404-35507276	Mtpn	0.495579	1.20644e-24	-0.00158262	0.160758	FALSE	TRUE	FALSE
chr6-41622410-41623330	Ephb6	0.473238	2.76286e-22	0.00822114	0.226073	FALSE	TRUE	FALSE
chr6-119724901-119725893	Fbxl14	0.522392	1.02467e-27	0.016687	0.109502	FALSE	TRUE	TRUE
chr6-91000869-91001803	Nup210	0.610036	5.84316e-40	0.0689999	0.107881	TRUE	TRUE	TRUE
chr6-91326742-91327732	Wnt7a	0.925631	4.68912e-163	-0.00934734	0.131909	FALSE	TRUE	TRUE
chr6-91528011-91528860	Wnt7a	0.645464	4.30478e-46	-0.00934734	0.286516	FALSE	TRUE	TRUE
chr6-91528011-91528860	Slc6a6	0.737411	1.26941e-66	0.0987116	0.286516	TRUE	TRUE	FALSE
chr6-118219860-118220775	Ret	0.605652	2.96417e-39	-0.155161	0.168283	TRUE	TRUE	TRUE
chr6-119543089-119545041	Wnt5b	0.492162	2.84356e-24	0.195996	0.141159	TRUE	TRUE	TRUE
chr6-120190493-120191411	Kdm5a	0.452593	2.93407e-20	0.0696207	0.117735	FALSE	TRUE	FALSE
chr6-134733537-134734530	Dusp16	0.466712	1.25152e-21	0.0309633	0.137899	FALSE	TRUE	TRUE
chr6-135615984-135616996	Grin2b	0.520126	1.90744e-27	0.154781	0.155087	TRUE	TRUE	TRUE
chr6-136468187-136469128	Atf7ip	0.485038	1.64609e-23	-0.0382055	0.114952	FALSE	TRUE	TRUE
chr6-137063256-137064233	Ptpro	0.494061	1.76732e-24	0.0972616	0.126724	TRUE	TRUE	TRUE
chr6-137470833-137471743	Ptpro	0.643747	8.91644e-46	0.0972616	0.134513	TRUE	TRUE	TRUE
chr6-113513650-113514701	Cpne9	0.468201	8.89551e-22	0.0626864	0.122417	TRUE	TRUE	FALSE
chr6-147335864-147336927	Ccdc91	0.577429	5.76797e-35	-0.0336373	0.14748	FALSE	TRUE	FALSE
chr6-147698384-147699348	Ccdc91	0.526677	3.11529e-28	-0.0336373	0.318255	FALSE	TRUE	FALSE
chr6-148233927-148234877	Far2	0.530551	1.04557e-28	0.0695883	0.178411	FALSE	TRUE	FALSE
chr6-115782427-115783294	Cand2	0.469586	6.46187e-22	0.0457087	0.2006	TRUE	TRUE	TRUE
chr6-128102325-128103312	Tspan9	0.520609	1.67189e-27	0.0551947	0.130692	TRUE	TRUE	TRUE
chr7-19070858-19071979	Vasp	0.574275	1.63928e-34	-0.0209867	0.370858	FALSE	TRUE	TRUE
chr7-37920983-37921512	Uri1	0.467827	9.69382e-22	0.111648	0.219894	TRUE	TRUE	TRUE
chr7-37929333-37930302	Uri1	0.703404	4.23136e-58	0.111648	0.251155	TRUE	TRUE	TRUE
chr7-55999621-56000458	Herc2	0.551481	2.23298e-31	0.0546512	0.124778	FALSE	TRUE	FALSE
chr7-49832911-49834013	Prmt3	0.47587	1.48779e-22	-0.00546076	0.149746	FALSE	TRUE	FALSE
chr7-29318242-29319191	Sipa1l3	0.671014	4.7464e-51	-0.0492585	0.223024	FALSE	TRUE	FALSE
chr7-78910253-78911201	Acan	0.746421	4.1795e-69	0.0529651	0.127886	TRUE	TRUE	FALSE
chr7-90319305-90320321	Sytl2	0.718432	1.03911e-61	-0.110303	0.113004	TRUE	TRUE	FALSE
chr7-84565658-84566738	Zfand6	0.737451	1.23814e-66	0.00280354	0.153243	FALSE	TRUE	TRUE
chr7-84565658-84566738	Fah	0.661362	4.04923e-49	0.0104672	0.153243	FALSE	TRUE	FALSE
chr7-101417394-101418224	Pde2a	0.466388	1.34747e-21	0.138071	0.324327	TRUE	TRUE	TRUE
chr7-117568793-117569745	Xylt1	0.915492	6.81318e-153	0.106467	0.14244	FALSE	TRUE	FALSE
chr7-126642953-126644002	Cln3	0.462867	2.99829e-21	0.0176404	0.135807	FALSE	TRUE	TRUE
chr7-98202667-98203500	Acer3	0.507272	5.97445e-26	0.228404	0.108276	TRUE	TRUE	TRUE
chr7-98360960-98362019	Acer3	0.74611	5.10333e-69	0.228404	0.101624	TRUE	TRUE	TRUE
chr7-46607175-46608075	Sergef	0.867884	7.78315e-118	0.163814	0.165462	TRUE	TRUE	FALSE
chr7-47113187-47114129	Ptpn5	0.718297	1.1223e-61	0.108796	0.161796	FALSE	TRUE	FALSE
chr7-105608819-105609671	Dnhd1	0.498867	5.2467e-25	0.0810992	0.131742	TRUE	TRUE	FALSE
chr7-119920184-119921118	Lyrm1	0.531981	6.96102e-29	0.194527	0.109606	TRUE	TRUE	TRUE
chr7-133518699-133519612	Dhx32	0.491935	3.00911e-24	-0.0100198	0.10734	FALSE	TRUE	FALSE
chr8-13372872-13373805	Cul4a	0.466935	1.18933e-21	0.129352	0.149768	TRUE	TRUE	FALSE
chr8-23100642-23101522	Kat6a	0.450801	4.33321e-20	-0.0356131	0.110937	FALSE	TRUE	FALSE
chr8-23100642-23101522	Ank1	0.468708	7.91288e-22	0.0361719	0.110937	FALSE	TRUE	FALSE
chr5-47938345-47939399	Slit2	0.622231	5.57038e-42	0.0489498	0.161524	FALSE	TRUE	TRUE
chr8-25699247-25700252	Star	0.467781	9.7955e-22	-0.00453722	0.283544	FALSE	TRUE	FALSE
chr8-40989296-40990289	Pdgfrl	0.626042	1.24577e-42	-0.0370483	0.155311	FALSE	TRUE	FALSE
chr8-40989296-40990289	Slc7a2	0.55684	4.30352e-32	0.00376223	0.155311	FALSE	TRUE	FALSE
chr8-95672593-95673487	Got2	0.466797	1.22747e-21	-0.00307359	0.15133	FALSE	TRUE	TRUE
chr8-85582592-85583652	Gpt2	0.568026	1.25641e-33	-0.0399514	0.15599	FALSE	TRUE	TRUE
chr8-94497299-94498977	Herpud1	0.538456	1.07969e-29	-0.0763615	0.117162	TRUE	TRUE	TRUE
chr8-71715355-71716306	Slc27a1	0.717525	1.74163e-61	0.00516222	0.142811	FALSE	TRUE	TRUE
chr8-119736997-119738007	Usp10	0.497056	8.30913e-25	0.0275888	0.135258	FALSE	TRUE	TRUE
chr8-107197831-107198862	Cyb5b	0.488056	7.86363e-24	-0.00604133	0.141272	FALSE	TRUE	TRUE
chr9-15071415-15072407	Panx1	0.623082	3.99385e-42	-0.0322378	0.11996	FALSE	TRUE	TRUE
chr9-21134749-21135712	Ilf3	0.742056	6.85771e-68	0.0920223	0.137477	TRUE	TRUE	TRUE
chr9-75437285-75438262	Gnb5	0.642755	1.35522e-45	0.0305775	0.140482	FALSE	TRUE	TRUE
chr9-73272357-73273295	Rab27a	0.559154	2.09373e-32	0.024126	0.191581	FALSE	TRUE	TRUE
chr9-61377607-61378942	Tle3	0.688246	1.1009e-54	0.0431102	0.161069	FALSE	TRUE	TRUE
chr9-56872890-56873800	Ptpn9	0.476944	1.15384e-22	0.0276756	0.142767	FALSE	TRUE	TRUE
chr9-58453570-58454550	Nptn	0.550089	3.40925e-31	-0.0512573	0.114728	FALSE	TRUE	TRUE
chr9-78527246-78528110	Mto1	0.615802	6.64628e-41	-0.00759298	0.15006	FALSE	TRUE	TRUE
chr9-78000406-78002213	Elovl5	0.497425	7.5704e-25	-0.0426696	0.274843	FALSE	TRUE	TRUE
chr9-76294789-76295654	Hcrtr2	0.798942	5.34467e-86	-0.121514	0.142967	TRUE	TRUE	FALSE
chr9-65225501-65226554	Dpp8	0.504036	1.389e-25	0.0387844	0.140547	FALSE	TRUE	TRUE
chr9-114781253-114782155	Cmtm7	0.682206	2.2032e-53	0.0330401	0.17185	TRUE	TRUE	TRUE
chr9-116174706-116175531	Tgfbr2	0.687821	1.36327e-54	0.0175449	0.141626	FALSE	TRUE	TRUE
chr9-111783843-111784824	Stac	0.927859	2.12727e-165	0.154875	0.158538	TRUE	TRUE	TRUE
chr1-152526309-152527031	Colgalt2	0.752999	5.51304e-71	-0.0518571	0.174271	FALSE	TRUE	FALSE
chr2-103574482-103575376	Abtb2	0.515999	5.86643e-27	0.252853	0.12313	TRUE	TRUE	TRUE
chr2-103635702-103636641	Abtb2	0.8761	8.08075e-123	0.252853	0.23904	TRUE	TRUE	TRUE
chr2-103682621-103683543	Abtb2	0.519032	2.57427e-27	0.252853	0.136802	TRUE	TRUE	TRUE
chr7-101417394-101418224	Arap1	0.545926	1.19338e-30	0.212563	0.324327	TRUE	TRUE	TRUE
chr7-101421289-101422202	Arap1	0.478375	8.20531e-23	0.212563	0.123572	TRUE	TRUE	TRUE
chr18-77262140-77263106	Loxhd1	0.580627	1.97869e-35	0.0406509	0.160049	TRUE	TRUE	FALSE
chr16-49725094-49726074	Ift57	0.499048	5.00989e-25	0.00231956	0.161063	TRUE	TRUE	FALSE
chr1-75399749-75400462	Resp18	0.55194	1.94185e-31	-0.169379	0.108439	TRUE	TRUE	TRUE
chr13-64891260-64892179	Cntnap3	0.810796	1.59694e-90	0.184172	0.18135	TRUE	TRUE	FALSE
chr15-79119331-79120280	Gga1	0.507781	5.22749e-26	0.181292	0.19033	TRUE	TRUE	FALSE
chr17-66507106-66508071	Ptprm	0.701844	9.72087e-58	-0.126822	0.193776	TRUE	TRUE	TRUE
chr12-76694747-76695687	Fntb	0.591652	4.49482e-37	0.0746445	0.106159	TRUE	TRUE	TRUE
chr12-76813353-76814218	Fntb	0.744575	1.37206e-68	0.0746445	0.12868	TRUE	TRUE	TRUE
chr11-65136861-65137835	Arhgap44	0.574712	1.41939e-34	0.138116	0.147185	TRUE	TRUE	TRUE
chr10-75435293-75436144	Gucd1	0.739299	3.91416e-67	0.144692	0.203641	TRUE	TRUE	TRUE
chr15-77258293-77259143	Rbfox2	0.464421	2.10945e-21	0.0705592	0.153028	FALSE	TRUE	FALSE
chr8-110802694-110803644	Ddx19b	0.485977	1.30929e-23	0.0550167	0.195323	FALSE	TRUE	TRUE
chr12-98544612-98545722	Kcnk10	0.665296	6.73808e-50	0.00742121	0.16068	FALSE	TRUE	FALSE
chr2-120084596-120085643	Mga	0.597731	5.23289e-38	0.103741	0.104894	TRUE	TRUE	FALSE
chr3-80675368-80676379	Gria2	0.539888	7.10501e-30	0.132182	0.115794	TRUE	TRUE	FALSE
chr5-150565105-150565970	Pds5b	0.457169	1.07258e-20	0.0593624	0.172295	FALSE	TRUE	FALSE
chr4-116536024-116536937	Ccdc17	0.531782	7.3692e-29	-0.0182202	0.16749	FALSE	TRUE	FALSE
chr1-93641936-93642875	Farp2	0.577331	5.95856e-35	0.035229	0.149729	FALSE	TRUE	TRUE
chr11-4814741-4815624	Rasl10a	0.552835	1.47844e-31	-0.0417439	0.197902	TRUE	TRUE	FALSE
chr11-116155521-116156631	Foxj1	0.62508	1.82201e-42	0.0748662	0.112611	TRUE	TRUE	TRUE
chr11-116470570-116471503	Foxj1	0.466887	1.20264e-21	0.0748662	0.115984	TRUE	TRUE	TRUE
chr6-91000869-91001803	Hdac11	0.553404	1.24165e-31	0.0507749	0.107881	FALSE	TRUE	FALSE
chr6-91326742-91327732	Hdac11	0.765171	1.273e-74	0.0507749	0.131909	FALSE	TRUE	FALSE
chr11-116155521-116156631	Evpl	0.532094	6.74216e-29	0.00893215	0.112611	FALSE	TRUE	FALSE
chr11-4894923-4895842	Nipsnap1	0.515607	6.52301e-27	0.0337339	0.106256	TRUE	TRUE	FALSE
chr18-24764811-24765770	Fhod3	0.45252	2.98112e-20	0.3053	0.124178	TRUE	TRUE	FALSE
chr18-24829138-24830054	Fhod3	0.568329	1.13928e-33	0.3053	0.168837	TRUE	TRUE	FALSE
chr6-90422319-90423228	Iqsec1	0.452471	3.0129e-20	0.149935	0.127864	TRUE	TRUE	TRUE
chr14-65453468-65454435	Zfp395	0.669914	7.95413e-51	0.0149319	0.133756	FALSE	TRUE	TRUE
chr14-65453468-65454435	Fbxo16	0.642282	1.65353e-45	0.00153867	0.133756	FALSE	TRUE	TRUE
chr11-115590057-115591073	Atp5h	0.459807	5.96694e-21	-0.0386596	0.128584	FALSE	TRUE	FALSE
chr9-75221398-75222367	Myo5a	0.573361	2.21456e-34	0.184556	0.114928	TRUE	TRUE	TRUE
chr11-3247085-3248042	Pik3ip1	0.467525	1.03901e-21	0.0543685	0.280109	TRUE	TRUE	FALSE
chr11-3508864-3509910	Pik3ip1	0.66177	3.36418e-49	0.0543685	0.154078	TRUE	TRUE	FALSE
chr19-4152914-4153862	Ssh3	0.473408	2.65514e-22	0.00720912	0.173024	FALSE	TRUE	FALSE
chr13-55583760-55584634	Prr7	0.45713	1.08211e-20	0.00217878	0.117667	FALSE	TRUE	FALSE
chr13-102520786-102522003	Mast4	0.679084	1.01119e-52	-0.0391664	0.107713	FALSE	TRUE	TRUE
chr2-67797765-67798703	B3galt1	0.686979	2.07827e-54	0.132709	0.141986	TRUE	TRUE	FALSE
chr8-71715355-71716306	Unc13a	0.48949	5.51877e-24	0.172824	0.142811	TRUE	TRUE	TRUE
chr2-66034567-66035536	Ttc21b	0.561147	1.12051e-32	-0.0183593	0.10307	FALSE	TRUE	FALSE
chr12-66493147-66494277	Mdga2	0.549258	4.38303e-31	0.290049	0.100208	TRUE	TRUE	FALSE
chr11-101604357-101605343	Dhx8	0.511752	1.83043e-26	-0.000976597	0.122428	FALSE	TRUE	FALSE
chr11-101604357-101605343	Arl4d	0.459834	5.93105e-21	-0.00627931	0.122428	FALSE	TRUE	FALSE
chr10-81021444-81022367	Atcay	0.452818	2.79357e-20	0.108834	0.190519	TRUE	TRUE	TRUE
chr13-54302387-54304040	Hrh2	0.590214	7.42335e-37	0.0201029	0.121829	FALSE	TRUE	FALSE
chr13-54327789-54328695	Hrh2	0.670223	6.88455e-51	0.0201029	0.125672	FALSE	TRUE	FALSE
chr10-81021444-81022367	Eef2	0.55891	2.25967e-32	0.056195	0.190519	FALSE	TRUE	TRUE
chr7-120905890-120906815	Eef2k	0.506561	7.19395e-26	-0.0638823	0.1158	FALSE	TRUE	TRUE
chr4-103334836-103335752	Oma1	0.593443	2.39782e-37	-0.00546914	0.155136	FALSE	TRUE	FALSE
chr2-125723412-125724404	Shc4	0.903453	2.12236e-142	0.0665295	0.172208	FALSE	TRUE	FALSE
chr6-97877174-97878132	Mitf	0.652804	1.81648e-47	0.189095	0.133766	TRUE	TRUE	FALSE
chr12-51977550-51978633	Heatr5a	0.485322	1.53613e-23	-0.0281675	0.152427	FALSE	TRUE	TRUE
chr7-99668550-99669446	Xrra1	0.555342	6.84016e-32	0.0226754	0.117984	FALSE	TRUE	FALSE
chr7-4917750-4918675	Ccdc106	0.543391	2.53417e-30	0.00766484	0.23682	FALSE	TRUE	TRUE
chr9-67830382-67831981	Vps13c	0.626685	9.64264e-43	-0.0238243	0.105623	FALSE	TRUE	FALSE
chr10-88392034-88392965	Gnptab	0.459829	5.93841e-21	0.0397176	0.1107	FALSE	TRUE	TRUE
chr4-45270830-45271796	Trmt10b	0.529418	1.44111e-28	-0.0294004	0.13368	FALSE	TRUE	TRUE
chr4-45270830-45271796	Frmpd1	0.705172	1.63814e-58	-0.00676021	0.13368	FALSE	TRUE	TRUE
chr12-61711848-61712890	Lrfn5	0.52364	7.25562e-28	0.287775	0.10057	TRUE	TRUE	FALSE
chr12-61730475-61731347	Lrfn5	0.550842	2.71349e-31	0.287775	0.110115	TRUE	TRUE	FALSE
chr7-97354701-97355556	Thrsp	0.467716	9.94461e-22	-0.0387528	0.227831	TRUE	TRUE	FALSE
chr7-97354701-97355556	Alg8	0.465564	1.6263e-21	-0.0018218	0.227831	FALSE	TRUE	TRUE
chr13-55583760-55584634	Dok3	0.589566	9.30518e-37	0.0070077	0.117667	FALSE	TRUE	FALSE
chr18-75068872-75069813	Dym	0.701835	9.76841e-58	0.00122278	0.10217	FALSE	TRUE	TRUE
chr10-108538410-108539345	Pawr	0.545409	1.39227e-30	0.015637	0.209522	FALSE	TRUE	FALSE
chr2-160982348-160983297	Zhx3	0.617121	4.00963e-41	0.0329297	0.153852	FALSE	TRUE	TRUE
chr15-86324636-86325433	Cerk	0.594495	1.65536e-37	0.0440837	0.128925	FALSE	TRUE	FALSE
chr9-58453570-58454550	Cd276	0.613378	1.6669e-40	0.0473205	0.114728	TRUE	TRUE	TRUE
chr9-36701793-36702843	Pknox2	0.618863	2.05566e-41	0.119661	0.254806	TRUE	TRUE	FALSE
chr8-70584968-70585951	Tmem59l	0.450766	4.36565e-20	-0.0273294	0.106939	FALSE	TRUE	TRUE
chr1-127351560-127352617	Mgat5	0.515913	6.00467e-27	0.0767771	0.120577	FALSE	TRUE	TRUE
chr8-69920103-69920925	Ndufa13	0.56787	1.32084e-33	-0.0754206	0.121529	TRUE	TRUE	TRUE
chr14-48271304-48272188	Tmem260	0.667537	2.3997e-50	-0.00279791	0.122822	TRUE	TRUE	FALSE
chr7-34132377-34133818	Wtip	0.734787	6.41294e-66	0.0440277	0.201549	TRUE	TRUE	TRUE
chr8-95672593-95673487	Ndrg4	0.636197	2.06782e-44	0.00910119	0.15133	FALSE	TRUE	TRUE
chr2-20744636-20745547	Arhgap21	0.735695	3.66509e-66	0.0975634	0.123237	FALSE	TRUE	FALSE
chr8-84069819-84070328	Cc2d1a	0.481492	3.88932e-23	0.0593558	0.15437	TRUE	TRUE	TRUE
chr5-139940022-139941014	Micall2	0.488948	6.31006e-24	0.026331	0.13718	FALSE	TRUE	TRUE
chr9-66999152-67000150	Rps27l	0.476521	1.27571e-22	0.00757043	0.236539	FALSE	TRUE	TRUE
chr5-139086457-139087646	Sun1	0.734485	7.72282e-66	0.111669	0.160008	TRUE	TRUE	TRUE
chr3-63781881-63782838	Plch1	0.671093	4.57634e-51	-0.0410574	0.228551	FALSE	TRUE	TRUE
chr11-59193371-59194320	Trim17	0.558804	2.33506e-32	0.190434	0.166821	TRUE	TRUE	FALSE
chr4-136030727-136031705	Asap3	0.707451	4.74315e-59	-0.0443667	0.118924	FALSE	TRUE	TRUE
chr2-146409877-146410964	Ralgapa2	0.484552	1.85341e-23	0.271327	0.107791	TRUE	TRUE	FALSE
chr2-146483161-146484040	Ralgapa2	0.627454	7.10143e-43	0.271327	0.116363	TRUE	TRUE	FALSE
chr9-50852472-50853474	Sik2	0.49912	4.91895e-25	0.0126374	0.13714	FALSE	TRUE	FALSE
chr8-77315082-77316030	Arhgap10	0.474012	2.30501e-22	0.120727	0.161624	TRUE	TRUE	TRUE
chr6-40266296-40267193	E330009J07Rik	0.563525	5.28712e-33	0.026153	0.191619	FALSE	TRUE	FALSE
chr6-40392913-40393805	E330009J07Rik	0.620323	1.16941e-41	0.026153	0.101794	FALSE	TRUE	FALSE
chr5-33973553-33974358	Zfyve28	0.581678	1.3886e-35	-0.0372972	0.179562	FALSE	TRUE	FALSE
chr7-28971348-28972248	Spred3	0.5583	2.73354e-32	0.0141322	0.130463	FALSE	TRUE	TRUE
chr8-25699247-25700252	Letm2	0.540198	6.48894e-30	-0.0736438	0.283544	FALSE	TRUE	FALSE
chr4-134154147-134155009	Pafah2	0.550318	3.18093e-31	-0.0580414	0.10703	TRUE	TRUE	TRUE
chr1-36675674-36676674	Cnnm4	0.638226	8.96522e-45	0.0157474	0.155851	FALSE	TRUE	FALSE
chr18-49795467-49796490	Dmxl1	0.679606	7.84384e-53	0.122231	0.177393	TRUE	TRUE	FALSE
chr5-32936723-32937617	Depdc5	0.569184	8.63676e-34	-0.0134979	0.135637	FALSE	TRUE	TRUE
chr5-32989678-32990657	Depdc5	0.575654	1.03913e-34	-0.0134979	0.129602	FALSE	TRUE	TRUE
chr7-143783712-143784639	Shank2	0.66673	3.48345e-50	0.100115	0.193855	TRUE	TRUE	FALSE
chr9-78527246-78528110	Eef1a1	0.837796	4.02286e-102	0.0142191	0.15006	FALSE	TRUE	TRUE
chr11-78178910-78179683	Phf12	0.459188	6.84865e-21	0.108938	0.120024	TRUE	TRUE	FALSE
chr14-40707062-40707995	Tspan14	0.652247	2.31605e-47	0.0424338	0.177542	FALSE	TRUE	TRUE
chr14-40707062-40707995	Sh2d4b	0.468724	7.88461e-22	0.0847782	0.177542	TRUE	TRUE	FALSE
chr8-64643263-64643968	Cpe	0.605089	3.64301e-39	0.198533	0.117576	TRUE	TRUE	TRUE
chr11-77506063-77506972	Nufip2	0.521732	1.22843e-27	0.121358	0.116201	TRUE	TRUE	FALSE
chr6-127529096-127530235	Parp11	0.650879	4.19801e-47	0.0138778	0.132815	TRUE	TRUE	TRUE
chr13-48822180-48823274	Phf2	0.693717	6.82788e-56	0.0459348	0.218437	FALSE	TRUE	FALSE
chr1-172103301-172104240	Igsf8	0.497412	7.59527e-25	-0.00545067	0.174616	FALSE	TRUE	TRUE
chr13-48822180-48823274	Ptpdc1	0.746922	3.0185e-69	0.0232795	0.218437	FALSE	TRUE	FALSE
chr13-47261706-47262682	Kdm1b	0.457589	9.7727e-21	0.0270568	0.198725	FALSE	TRUE	FALSE
chr1-58149734-58150830	Aox4	0.646132	3.23866e-46	-0.00462028	0.190884	FALSE	TRUE	FALSE
chr8-46073771-46074743	Snx25	0.472584	3.21915e-22	0.0841835	0.131134	TRUE	TRUE	FALSE
chr1-171239890-171240767	Pcp4l1	0.659935	7.69388e-49	-0.204261	0.132232	TRUE	TRUE	TRUE
chr6-125003194-125004138	Gpr162	0.55004	3.46007e-31	0.197952	0.200502	TRUE	TRUE	TRUE
chr11-97570467-97571365	Mllt6	0.461177	4.3879e-21	0.0181844	0.100849	FALSE	TRUE	FALSE
chr11-97570467-97571365	Srcin1	0.463891	2.37835e-21	0.199042	0.100849	TRUE	TRUE	FALSE
chr6-39400003-39400976	Dennd2a	0.530016	1.21655e-28	0.0420934	0.142773	TRUE	TRUE	FALSE
chr7-84332291-84333275	Abhd17c	0.654887	7.28647e-48	0.0143913	0.136468	FALSE	TRUE	TRUE
chr3-95992545-95993226	Sv2a	0.548298	5.85597e-31	0.110921	0.110347	TRUE	TRUE	FALSE
chr3-96089721-96090842	Sv2a	0.599893	2.4092e-38	0.110921	0.126271	TRUE	TRUE	FALSE
chr3-96160922-96161824	Sv2a	0.739845	2.77595e-67	0.110921	0.162055	TRUE	TRUE	FALSE
chr3-96401611-96402597	Sv2a	0.482737	2.87994e-23	0.110921	0.178937	TRUE	TRUE	FALSE
chr1-182560088-182561061	Susd4	0.773793	2.44613e-77	0.0903919	0.126602	FALSE	TRUE	TRUE
chr1-80641579-80642559	Dock10	0.680749	4.498e-53	0.296446	0.121291	TRUE	TRUE	TRUE
chr6-37317602-37318509	Creb3l2	0.513338	1.19907e-26	0.0212126	0.101664	FALSE	TRUE	FALSE
chr5-145110122-145110988	Smurf1	0.529314	1.48449e-28	0.122109	0.206051	TRUE	TRUE	TRUE
chr2-32927968-32928901	Ralgps1	0.467424	1.0633e-21	0.0921038	0.12273	FALSE	TRUE	TRUE
chr11-95777059-95778335	Phb	0.51	2.9121e-26	-0.0015363	0.156785	FALSE	TRUE	TRUE
chr2-32927968-32928901	Garnl3	0.498923	5.17198e-25	0.238607	0.12273	TRUE	TRUE	TRUE
chr1-105980875-105981857	Zcchc2	0.515043	7.59092e-27	0.0618922	0.109053	FALSE	TRUE	TRUE
chr1-106108689-106109833	Zcchc2	0.55701	4.08224e-32	0.0618922	0.192192	FALSE	TRUE	TRUE
chr17-50648264-50649340	Plcl2	0.698442	5.84622e-57	0.0808163	0.119089	TRUE	TRUE	TRUE
chr10-26629838-26631116	Arhgap18	0.784608	6.42339e-81	-0.142296	0.113352	TRUE	TRUE	FALSE
chr11-94645480-94646404	Rsad1	0.452722	2.85298e-20	0.0082354	0.115627	FALSE	TRUE	FALSE
chr4-63556567-63557454	Whrn	0.542168	3.63702e-30	0.0298928	0.251317	FALSE	TRUE	TRUE
chr8-105440105-105441014	Zdhhc1	0.475896	1.47883e-22	0.0296632	0.200794	FALSE	TRUE	FALSE
chr7-79265818-79266955	Abhd2	0.511956	1.73378e-26	-0.115729	0.138435	TRUE	TRUE	TRUE
chr1-187450413-187451317	Gpatch2	0.690331	3.84303e-55	-0.00126506	0.147186	FALSE	TRUE	TRUE
chr7-90319305-90320321	Picalm	0.45352	2.39582e-20	-0.03022	0.113004	FALSE	TRUE	TRUE
chr1-72428738-72429649	2024-03-04	0.677091	2.64666e-52	0.221955	0.204713	TRUE	TRUE	FALSE
chr1-72538114-72538931	2024-03-04	0.466934	1.18962e-21	0.221955	0.151018	TRUE	TRUE	FALSE
chr2-167383396-167384333	Slc9a8	0.633766	5.5931e-44	0.0624433	0.14791	TRUE	TRUE	TRUE
chr9-49450378-49451310	Ncam1	0.520137	1.9021e-27	-0.0544022	0.121722	FALSE	TRUE	FALSE
chr9-59985585-59986513	Myo9a	0.641804	2.02041e-45	0.0782497	0.14815	FALSE	TRUE	TRUE
chr17-43825442-43826446	Rcan2	0.812804	2.55805e-91	0.128682	0.117955	TRUE	TRUE	TRUE
chr17-43854819-43855653	Rcan2	0.722632	9.23423e-63	0.128682	0.178365	TRUE	TRUE	TRUE
chr17-43855870-43856776	Rcan2	0.746995	2.87932e-69	0.128682	0.133368	TRUE	TRUE	TRUE
chr2-165980970-165981886	Zmynd8	0.83614	2.3514e-101	-0.0159504	0.139047	FALSE	TRUE	TRUE
chr2-166022105-166023056	Zmynd8	0.568988	9.20373e-34	-0.0159504	0.138009	FALSE	TRUE	TRUE
chr2-29879799-29880747	Zer1	0.506706	6.92601e-26	-0.0162041	0.236175	FALSE	TRUE	TRUE
chr5-44353475-44354498	Ldb2	0.593826	2.09588e-37	-0.0625966	0.110422	FALSE	TRUE	FALSE
chr3-121790174-121791084	Arhgap29	0.53752	1.41756e-29	0.0193811	0.129586	FALSE	TRUE	TRUE
chr3-122169327-122170306	Arhgap29	0.711804	4.33026e-60	0.0193811	0.122099	FALSE	TRUE	TRUE
chr4-150247726-150248629	Rere	0.564922	3.39189e-33	0.193312	0.106137	TRUE	TRUE	TRUE
chr5-135984331-135985086	Srrm3	0.542221	3.57997e-30	0.0739561	0.147502	FALSE	TRUE	FALSE
chr5-21244863-21245790	Gsap	0.479058	6.97225e-23	0.0229038	0.171134	FALSE	TRUE	FALSE
chr5-21283356-21284348	Gsap	0.550516	2.9957e-31	0.0229038	0.155248	FALSE	TRUE	FALSE
chr2-135564057-135564998	Plcb4	0.705669	1.25162e-58	0.0980169	0.16867	FALSE	TRUE	FALSE
chr5-20710666-20711635	Phtf2	0.645204	4.80799e-46	0.0747766	0.142563	FALSE	TRUE	FALSE
chr2-118798914-118799892	Bahd1	0.47027	5.51421e-22	0.0140281	0.16869	FALSE	TRUE	FALSE
chr8-4192987-4193904	Elavl1	0.583123	8.51419e-36	0.0349261	0.127796	FALSE	TRUE	FALSE
chr2-118798914-118799892	Bub1b	0.455394	1.58774e-20	0.0301429	0.16869	FALSE	TRUE	FALSE
chr9-40332661-40333303	Gramd1b	0.475593	1.58824e-22	0.0603416	0.163632	FALSE	TRUE	FALSE
chr9-40472799-40473804	Gramd1b	0.650019	6.0961e-47	0.0603416	0.1536	FALSE	TRUE	FALSE
chr5-16098380-16099340	Cacna2d1	0.82091	1.2301e-94	0.35	0.157075	TRUE	TRUE	FALSE
chr5-16105597-16106562	Cacna2d1	0.704195	2.76991e-58	0.35	0.167366	TRUE	TRUE	FALSE
chr5-16177032-16178161	Cacna2d1	0.503308	1.6776e-25	0.35	0.150514	TRUE	TRUE	FALSE
chr3-9588432-9589386	Zfp704	0.758913	1.00351e-72	0.205052	0.124026	TRUE	TRUE	TRUE
chr10-127091033-127092012	Arhgap9	0.547641	7.13708e-31	-0.0384985	0.144146	TRUE	TRUE	FALSE
chr10-127297226-127298365	Arhgap9	0.703269	4.54703e-58	-0.0384985	0.13868	TRUE	TRUE	FALSE
chr5-3906910-3907874	Ankib1	0.712464	2.99786e-60	0.0720755	0.241511	FALSE	TRUE	FALSE
chr5-3906910-3907874	Lrrd1	0.603769	5.90787e-39	0.0327962	0.241511	FALSE	TRUE	FALSE
chr15-22763738-22764708	Cdh18	0.834349	1.58003e-100	-0.310437	0.120546	TRUE	TRUE	FALSE
chr10-3798833-3799849	Plekhg1	0.657198	2.61669e-48	0.0180271	0.180262	TRUE	TRUE	FALSE
chr14-27428465-27429781	Erc2	0.584103	6.10319e-36	0.153166	0.106965	TRUE	TRUE	FALSE
chr10-3798833-3799849	Mthfd1l	0.613304	1.71398e-40	0.0070649	0.180262	FALSE	TRUE	FALSE
chr10-4105608-4106778	Mthfd1l	0.551885	1.97454e-31	0.0070649	0.126249	FALSE	TRUE	FALSE
chr4-130022783-130023640	Col16a1	0.603456	6.61986e-39	0.238436	0.239312	TRUE	TRUE	TRUE
chr4-130023760-130024555	Col16a1	0.497283	7.84643e-25	0.238436	0.234389	TRUE	TRUE	TRUE
chr4-130168575-130169520	Col16a1	0.56387	4.73955e-33	0.238436	0.159276	TRUE	TRUE	TRUE
chr4-141758471-141759511	Dnajc16	0.645103	5.01928e-46	0.0153425	0.1163	FALSE	TRUE	TRUE
chr4-141809598-141810548	Dnajc16	0.486817	1.06634e-23	0.0153425	0.103124	FALSE	TRUE	TRUE
chr3-107138861-107139926	Kcna2	0.48476	1.76199e-23	0.0206276	0.12837	FALSE	TRUE	FALSE
chr16-94601230-94602159	Ttc3	0.672385	2.49044e-51	-0.139057	0.157782	TRUE	TRUE	TRUE
chr2-90869893-90870808	C1qtnf4	0.60261	9.00661e-39	-0.0436051	0.100207	TRUE	TRUE	TRUE
chr7-19405138-19406058	Eml2	0.582511	1.0475e-35	0.0659226	0.123927	FALSE	TRUE	TRUE
chr11-70189052-70190021	Slc16a11	0.683103	1.41967e-53	0.0495457	0.102904	TRUE	TRUE	FALSE
chr4-140537249-140538124	Arhgef10l	0.605472	3.16563e-39	0.0544487	0.120934	FALSE	TRUE	TRUE
chr4-140788721-140789659	Arhgef10l	0.578956	3.46488e-35	0.0544487	0.105576	FALSE	TRUE	TRUE
chr4-140078253-140079078	Igsf21	0.561547	9.87939e-33	0.0471881	0.138026	FALSE	TRUE	TRUE
chr14-38577742-38578702	Nrg3	0.704184	2.78592e-58	0.244023	0.131569	TRUE	TRUE	FALSE
chr7-24481357-24482261	Irgq	0.524047	6.48431e-28	0.0237011	0.100439	FALSE	TRUE	TRUE
chr4-19851584-19852520	Wwp1	0.616911	4.34648e-41	-0.0673439	0.122827	FALSE	TRUE	TRUE
chr7-16953271-16954275	Prkd2	0.554997	7.60596e-32	0.00580823	0.170058	FALSE	TRUE	TRUE
chr12-105595188-105596300	Ak7	0.733496	1.41675e-65	0.0563541	0.163811	FALSE	TRUE	FALSE
chr17-68522702-68523718	L3mbtl4	0.592485	3.3566e-37	-0.279402	0.195804	TRUE	TRUE	FALSE
chr11-114026055-114026999	Sdk2	0.676706	3.18598e-52	0.061346	0.123656	FALSE	TRUE	FALSE
chr16-17432260-17433182	Ccdc74a	0.57338	2.20094e-34	0.0156548	0.121368	FALSE	TRUE	FALSE
chr16-17636633-17637503	Ccdc74a	0.748385	1.16008e-69	0.0156548	0.150165	FALSE	TRUE	FALSE
chrX-144557642-144558751	Trpc5	0.716456	3.19624e-61	0.0929796	0.167629	FALSE	TRUE	FALSE
chrX-144557642-144558751	Alg13	0.506921	6.54992e-26	0.0109619	0.167629	FALSE	TRUE	TRUE
chr14-121807645-121808508	Ubac2	0.533834	4.10126e-29	-0.0966653	0.121541	FALSE	TRUE	TRUE
chr17-33885681-33886578	Ndufa7	0.528242	2.00926e-28	-0.017103	0.124666	FALSE	TRUE	TRUE
chr18-31548789-31549787	Ammecr1l	0.587813	1.70843e-36	0.0645159	0.105367	FALSE	TRUE	FALSE
chr1-135471226-135472318	Rnpep	0.473816	2.41326e-22	0.0423426	0.205824	FALSE	TRUE	FALSE
chr5-114024681-114025609	Acacb	0.452529	2.97508e-20	-0.0152388	0.113423	FALSE	TRUE	TRUE
chr2-70027578-70028553	Myo3b	0.516038	5.80448e-27	0.0541586	0.133212	TRUE	TRUE	FALSE
chr5-114033915-114034970	Svop	0.484647	1.81118e-23	0.028929	0.264209	FALSE	TRUE	TRUE
chr13-93796566-93797637	Bhmt2	0.450291	4.83796e-20	0.0189685	0.150209	FALSE	TRUE	FALSE
chr13-115014643-115015733	Pelo	0.45391	2.19949e-20	0.044656	0.130924	TRUE	TRUE	TRUE
chr4-126846795-126847732	Zmym6	0.580493	2.06939e-35	0.0647177	0.104295	FALSE	TRUE	FALSE
chr4-126751698-126752397	Zmym4	0.506599	7.12377e-26	-0.0349263	0.131999	FALSE	TRUE	TRUE
chr15-41877707-41878557	Abra	0.535851	2.29816e-29	0.0110653	0.257897	FALSE	TRUE	FALSE
chr13-54302387-54304040	Simc1	0.853972	3.95634e-110	0.124715	0.121829	TRUE	TRUE	FALSE
chr13-54327789-54328695	Simc1	0.789746	1.07148e-82	0.124715	0.125672	TRUE	TRUE	FALSE
chr10-70537981-70538954	Fam13c	0.538308	1.12722e-29	0.0492896	0.100197	TRUE	TRUE	FALSE
chr16-21743139-21744156	2510009E07Rik	0.470137	5.68696e-22	0.0310891	0.177737	FALSE	TRUE	TRUE
chr12-10902435-10903395	Kcns3	0.743995	1.9899e-68	0.00194901	0.127599	FALSE	TRUE	TRUE
chr11-116949545-116950578	Mgat5b	0.661293	4.17615e-49	0.0611322	0.132508	FALSE	TRUE	TRUE
chr11-116974255-116975219	Mgat5b	0.79061	5.33301e-83	0.0611322	0.107951	FALSE	TRUE	TRUE
chr11-117089502-117090524	Mgat5b	0.484747	1.76737e-23	0.0611322	0.197905	FALSE	TRUE	TRUE
chr18-36399456-36400242	Pura	0.589574	9.27964e-37	0.0650071	0.209801	FALSE	TRUE	FALSE
chr18-12786316-12787157	Osbpl1a	0.722121	1.24332e-62	0.092631	0.164241	FALSE	TRUE	FALSE
chr9-51453280-51454241	2010007H06Rik	0.522303	1.05008e-27	-0.000281103	0.141203	FALSE	TRUE	FALSE
chr1-97793035-97793989	D1Ertd622e	0.652467	2.10395e-47	0.538645	0.175043	TRUE	TRUE	TRUE
chr4-45270830-45271796	Shb	0.750855	2.28749e-70	0.0307834	0.13368	FALSE	TRUE	TRUE
chr7-6136315-6137270	Zfp444	0.503136	1.75402e-25	0.0564801	0.139644	TRUE	TRUE	TRUE
chr7-6203907-6204846	Zfp444	0.536837	1.72876e-29	0.0564801	0.133746	TRUE	TRUE	TRUE
chr18-37294424-37295405	Pcdhb7	0.520618	1.66779e-27	0.00661998	0.139343	FALSE	TRUE	FALSE
chr5-33973553-33974358	Poln	0.640079	4.15492e-45	0.208515	0.179562	TRUE	TRUE	FALSE
chr11-75261651-75262506	Rtn4rl1	0.779967	2.33423e-79	0.0288167	0.145162	FALSE	TRUE	FALSE
chr7-44464211-44465149	2410002F23Rik	0.464388	2.12497e-21	0.0804619	0.141529	TRUE	TRUE	TRUE
chr7-127801115-127801941	Zfp629	0.463535	2.57796e-21	0.0435353	0.122397	TRUE	TRUE	TRUE
chr1-84182176-84183324	Pid1	0.482032	3.41406e-23	-0.0266366	0.142002	FALSE	TRUE	TRUE
chr14-65453468-65454435	Pnoc	0.769992	3.99466e-76	-0.125972	0.133756	TRUE	TRUE	FALSE
chr14-65624069-65625028	Pnoc	0.730062	1.13169e-64	-0.125972	0.409692	TRUE	TRUE	FALSE
chr14-65625755-65626730	Pnoc	0.722632	9.23423e-63	-0.125972	0.384627	TRUE	TRUE	FALSE
chr14-65626951-65627824	Pnoc	0.814824	3.98206e-92	-0.125972	0.252571	TRUE	TRUE	FALSE
chr14-66540855-66541837	Adra1a	0.594051	1.93549e-37	-0.086315	0.170155	TRUE	TRUE	FALSE
chr18-64355922-64356900	Onecut2	0.718844	8.20515e-62	0.050021	0.138684	FALSE	TRUE	TRUE
chr17-39611641-39612551	AY036118	0.692943	1.01471e-55	0.492939	0.217952	TRUE	TRUE	FALSE
chr17-39843063-39843852	AY036118	0.511284	2.07185e-26	0.492939	0.117886	TRUE	TRUE	FALSE
chr2-153298629-153299678	Pofut1	0.504346	1.2818e-25	-0.031906	0.120158	FALSE	TRUE	FALSE
chr6-8732249-8733195	Nxph1	0.84303	1.29277e-104	-0.0272504	0.112159	FALSE	TRUE	FALSE
chr18-37730516-37731461	Pcdhb20	0.479993	5.57659e-23	0.0215042	0.122573	FALSE	TRUE	FALSE
chr7-121366869-121367759	Hs3st2	0.547939	6.52566e-31	0.0541672	0.122989	TRUE	TRUE	TRUE
chr17-57006849-57007854	Slc25a23	0.614183	1.22888e-40	0.107006	0.102342	TRUE	TRUE	TRUE
chr11-87310219-87311049	Ppm1e	0.580578	2.01119e-35	-0.233173	0.146488	TRUE	TRUE	FALSE
chr4-138213579-138214497	Camk2n1	0.49196	2.99034e-24	0.0277364	0.242351	TRUE	TRUE	TRUE
chr5-118174853-118175746	Hrk	0.681565	3.01583e-53	0.0191175	0.114932	FALSE	TRUE	TRUE
chr5-118180459-118181427	Hrk	0.557545	3.45763e-32	0.0191175	0.160952	FALSE	TRUE	TRUE
chr18-36350394-36351470	Cystm1	0.514815	8.07326e-27	0.0180395	0.12399	FALSE	TRUE	FALSE
chr14-27428465-27429781	Ccdc66	0.569757	7.17203e-34	-0.0842879	0.106965	TRUE	TRUE	TRUE
chr10-84399805-84400784	Ckap4	0.6373	1.31488e-44	0.0543301	0.121996	TRUE	TRUE	TRUE
chr8-114194963-114195982	Vat1l	0.62052	1.08324e-41	0.0981196	0.205113	FALSE	TRUE	TRUE
chr8-114227390-114228646	Vat1l	0.452854	2.77198e-20	0.0981196	0.157419	FALSE	TRUE	TRUE
chr13-45538536-45539565	Atxn1	0.614993	9.03894e-41	0.127801	0.102195	TRUE	TRUE	FALSE
chr10-73280543-73281431	Pcdh15	0.59915	3.14627e-38	0.0936982	0.130194	FALSE	TRUE	TRUE
chr5-44353475-44354498	Tapt1	0.669141	1.14022e-50	-0.472028	0.110422	TRUE	TRUE	FALSE
chr6-85356275-85357311	Fbxo41	0.46625	1.39085e-21	0.141155	0.128819	TRUE	TRUE	FALSE
chr13-54759998-54760958	Cltb	0.514683	8.36299e-27	0.0526259	0.17003	FALSE	TRUE	FALSE
chr11-64490388-64491500	Hs3st3a1	0.814455	5.58381e-92	-0.00417552	0.205566	FALSE	TRUE	FALSE
chr4-150272499-150273398	Gpr157	0.540237	6.41532e-30	0.0314711	0.187373	TRUE	TRUE	FALSE
chr13-9239359-9240289	Dip2c	0.531057	9.05322e-29	0.217329	0.233175	TRUE	TRUE	TRUE
chr18-37294424-37295405	Pcdhb18	0.47946	6.33596e-23	0.00784533	0.139343	FALSE	TRUE	FALSE
chr18-37730516-37731461	Pcdhb18	0.475507	1.62091e-22	0.00784533	0.122573	FALSE	TRUE	FALSE
chr5-24082971-24084021	Nupl2	0.558166	2.84991e-32	-0.0163734	0.166328	FALSE	TRUE	TRUE
chr5-24266200-24267143	Nupl2	0.475419	1.65493e-22	-0.0163734	0.101764	FALSE	TRUE	TRUE
chr17-32505898-32506922	Cyp4f16	0.51684	4.6702e-27	0.0245558	0.125717	FALSE	TRUE	TRUE
chr7-19070858-19071979	Mypop	0.577966	4.82268e-35	0.0326499	0.370858	FALSE	TRUE	TRUE
chr12-86955602-86956557	Zdhhc22	0.639818	4.63179e-45	0.0498481	0.126162	FALSE	TRUE	FALSE
chr12-86983445-86984417	Zdhhc22	0.738055	8.50217e-67	0.0498481	0.17222	FALSE	TRUE	FALSE
chr16-76499293-76500342	Nrip1	0.580093	2.36645e-35	-0.151149	0.177232	TRUE	TRUE	TRUE
chr9-44707319-44708322	Phldb1	0.598522	3.94256e-38	0.0632723	0.175994	TRUE	TRUE	FALSE
chr9-44885405-44886296	Phldb1	0.574008	1.78992e-34	0.0632723	0.227071	TRUE	TRUE	FALSE
chr10-70043408-70044466	Ccdc6	0.56097	1.1844e-32	-0.0496282	0.156045	TRUE	TRUE	TRUE
chr4-80843094-80844314	Lurap1l	0.533568	4.42414e-29	0.0524142	0.112633	FALSE	TRUE	TRUE
chr11-100235571-100236495	Klhl11	0.579062	3.34563e-35	0.0870484	0.133405	TRUE	TRUE	FALSE
chr11-100651489-100652418	Klhl11	0.497142	8.13125e-25	0.0870484	0.102187	TRUE	TRUE	FALSE
chr11-100703842-100704733	Klhl11	0.486074	1.27884e-23	0.0870484	0.135856	TRUE	TRUE	FALSE
chr4-97353847-97354992	E130114P18Rik	0.654938	7.12625e-48	-0.0144083	0.235623	FALSE	TRUE	FALSE
chr8-109665395-109666231	Pkd1l3	0.468608	8.09705e-22	0.0695909	0.121289	TRUE	TRUE	FALSE
chr19-10833250-10834207	Vps37c	0.466253	1.39015e-21	0.0326578	0.143161	TRUE	TRUE	FALSE
chr5-139940022-139941014	Elfn1	0.790262	7.07743e-83	0.0237567	0.13718	FALSE	TRUE	TRUE
chr2-25533855-25534783	Bmyc	0.561861	8.9452e-33	0.150063	0.151391	TRUE	TRUE	TRUE
chr3-96409576-96410477	Lix1l	0.641683	2.12618e-45	0.0176031	0.191915	FALSE	TRUE	FALSE
chr9-41962825-41963779	Sorl1	0.528208	2.02852e-28	-0.0292773	0.16146	FALSE	TRUE	FALSE
chr18-11828333-11829278	Tmem241	0.551528	2.20158e-31	0.0217521	0.200236	FALSE	TRUE	FALSE
chr11-53268497-53269921	Aff4	0.49835	5.98407e-25	-0.0561267	0.135435	FALSE	TRUE	TRUE
chr12-111562653-111563567	Bag5	0.496111	1.05494e-24	0.0210991	0.106083	FALSE	TRUE	TRUE
chr11-97642480-97643146	Arhgap23	0.455985	1.39364e-20	0.102924	0.126023	TRUE	TRUE	FALSE
chr9-44345418-44346448	H2afx	0.594242	1.80943e-37	0.024173	0.226732	FALSE	TRUE	FALSE
chr13-112396377-112397363	Ankrd55	0.470418	5.32734e-22	-0.228417	0.235998	TRUE	TRUE	FALSE
chr8-94497299-94498977	Rspry1	0.53496	2.97055e-29	-0.0238732	0.117162	FALSE	TRUE	TRUE
chr13-12232071-12233140	Heatr1	0.632306	1.01149e-43	-0.0109201	0.145833	FALSE	TRUE	TRUE
chr2-121178523-121179482	Zscan29	0.580687	1.94022e-35	-0.0111217	0.139559	FALSE	TRUE	FALSE
chr15-34632624-34633564	Kcns2	0.737118	1.52468e-66	0.113593	0.248221	TRUE	TRUE	FALSE
chr7-100273355-100274353	P4ha3	0.497771	6.93415e-25	0.0108308	0.185924	FALSE	TRUE	TRUE
chr13-95966486-95967405	Sv2c	0.466629	1.27558e-21	-0.270043	0.165985	TRUE	TRUE	FALSE
chr12-98544612-98545722	Eml5	0.761047	2.29891e-73	-0.0526042	0.16068	FALSE	TRUE	FALSE
chr12-98669026-98669679	Eml5	0.497874	6.7551e-25	-0.0526042	0.136776	FALSE	TRUE	FALSE
chr17-21648456-21649304	Zfp52	0.474201	2.20432e-22	0.0879068	0.134845	TRUE	TRUE	FALSE
chr18-40307772-40308694	Kctd16	0.54292	2.9123e-30	-0.121469	0.133772	FALSE	TRUE	FALSE
chr11-4217714-4218709	Ccdc157	0.607298	1.61636e-39	-0.0213833	0.132796	FALSE	TRUE	FALSE
chr11-22858769-22860216	B3gnt2	0.815974	1.35857e-92	0.144164	0.119492	TRUE	TRUE	TRUE
chr11-23062686-23063620	B3gnt2	0.588387	1.40013e-36	0.144164	0.133957	TRUE	TRUE	TRUE
chr11-23063650-23065129	B3gnt2	0.480171	5.34427e-23	0.144164	0.103625	TRUE	TRUE	TRUE
chr11-69663769-69664503	Nlgn2	0.543238	2.6508e-30	0.0215761	0.231509	FALSE	TRUE	TRUE
chr11-69665762-69666728	Nlgn2	0.525943	3.82565e-28	0.0215761	0.103343	FALSE	TRUE	TRUE
chr2-152414395-152415292	Sox12	0.477434	1.02681e-22	0.106066	0.101431	TRUE	TRUE	TRUE
chr15-99215842-99216722	Spats2	0.553477	1.21433e-31	-0.0801777	0.124329	FALSE	TRUE	TRUE
chr7-19070858-19071979	Nanos2	0.481118	4.25697e-23	-0.00192956	0.370858	FALSE	TRUE	FALSE
chr7-63777113-63778026	Klf13	0.56843	1.10278e-33	0.0820583	0.147169	FALSE	TRUE	TRUE
chr16-35503612-35505202	Sema5b	0.51456	8.64332e-27	0.0353577	0.127269	FALSE	TRUE	FALSE
chr16-35508264-35509130	Sema5b	0.814964	3.49976e-92	0.0353577	0.139386	FALSE	TRUE	FALSE
chr16-35681270-35682253	Sema5b	0.668825	1.32099e-50	0.0353577	0.159829	FALSE	TRUE	FALSE
chr9-66999152-67000150	Tln2	0.674587	8.78963e-52	-0.0193905	0.236539	FALSE	TRUE	TRUE
chr6-48443754-48444814	Repin1	0.507537	5.57229e-26	0.0483397	0.129065	TRUE	TRUE	TRUE
chr6-48047054-48049260	Zfp212	0.599554	2.72108e-38	0.0649858	0.104405	TRUE	TRUE	TRUE
chr6-48096329-48097266	Zfp212	0.519133	2.50353e-27	0.0649858	0.140323	TRUE	TRUE	TRUE
chr8-85015920-85017718	Rnaseh2a	0.538644	1.02179e-29	0.0224271	0.104392	FALSE	TRUE	TRUE
chr13-69720882-69721825	Ube2ql1	0.636821	1.60134e-44	-0.00770578	0.206512	FALSE	TRUE	TRUE
chr9-51778257-51779231	Arhgap20	0.708978	2.05594e-59	-0.00871937	0.172533	FALSE	TRUE	FALSE
chr11-3247085-3248042	Gm12592	0.625615	1.4757e-42	0.0800232	0.280109	TRUE	TRUE	FALSE
chr11-3254174-3255190	Gm12592	0.530727	9.94345e-29	0.0800232	0.181448	TRUE	TRUE	FALSE
chr19-20512983-20514379	Aldh1a1	0.646684	2.55805e-46	-0.000399203	0.121907	FALSE	TRUE	FALSE
chr11-33660228-33661141	Kcnip1	0.544624	1.75887e-30	0.181558	0.15598	TRUE	TRUE	TRUE
chr11-33739568-33740695	Kcnip1	0.530646	1.01753e-28	0.181558	0.119558	TRUE	TRUE	TRUE
chr7-4917750-4918675	Shisa7	0.504899	1.11014e-25	-0.0152136	0.23682	TRUE	TRUE	FALSE
chr11-72153072-72153868	4930563E22Rik	0.577138	6.35211e-35	0.00186181	0.131008	FALSE	TRUE	FALSE
chr8-63984281-63985336	Tll1	0.721493	1.7852e-62	-0.0370042	0.188393	FALSE	TRUE	FALSE
chr9-64600057-64601056	Dennd4a	0.490679	4.11314e-24	-0.0170085	0.121213	FALSE	TRUE	TRUE
chr2-121178523-121179482	Tgm5	0.732832	2.12016e-65	0.107537	0.139559	TRUE	TRUE	FALSE
chr10-106535987-106536990	Ppfia2	0.491016	3.78195e-24	0.0842796	0.147951	FALSE	TRUE	FALSE
chr7-28971348-28972248	Ech1	0.47821	8.53477e-23	-0.0147222	0.130463	FALSE	TRUE	TRUE
chr1-170907385-170908330	Gm9929	0.46579	1.54486e-21	0.00288504	0.101529	FALSE	TRUE	FALSE
chr11-66259998-66260838	Shisa6	0.769496	5.73767e-76	0.0406458	0.14039	FALSE	TRUE	TRUE
chr14-32489339-32490328	Ercc6	0.539269	8.51438e-30	0.0180994	0.150525	FALSE	TRUE	TRUE
chr6-86122667-86123581	Tprkb	0.517396	4.0166e-27	0.0360196	0.116773	FALSE	TRUE	TRUE
chr15-83410057-83410911	Arfgap3	0.477513	1.00777e-22	0.079049	0.120664	TRUE	TRUE	FALSE
chr18-45346525-45347441	Kcnn2	0.482745	2.87389e-23	0.103924	0.148122	FALSE	TRUE	FALSE
chr2-121178523-121179482	Tmem62	0.491331	3.49844e-24	-0.0177229	0.139559	FALSE	TRUE	FALSE
chr4-53445927-53446927	Fsd1l	0.509932	2.9651e-26	-0.0450919	0.113338	FALSE	TRUE	TRUE
chr1-58149734-58150830	Kctd18	0.464507	2.06843e-21	0.0114907	0.190884	FALSE	TRUE	TRUE
chr7-24481357-24482261	Cadm4	0.720527	3.1195e-62	0.0253834	0.100439	FALSE	TRUE	TRUE
chr7-6435090-6435886	Zfp667	0.455508	1.54864e-20	0.0373967	0.108177	TRUE	TRUE	TRUE
chr7-50073493-50074354	Nell1	0.519873	2.04439e-27	0.120073	0.132186	FALSE	TRUE	FALSE
chr16-49709850-49710789	Cd47	0.837487	5.58012e-102	0.041618	0.204396	FALSE	TRUE	FALSE
chr16-49725094-49726074	Cd47	0.823498	9.83652e-96	0.041618	0.161063	FALSE	TRUE	FALSE
chr8-70584968-70585951	Kxd1	0.54041	6.09957e-30	0.00683698	0.106939	FALSE	TRUE	TRUE
chr15-3397015-3398034	Ghr	0.575966	9.37546e-35	-0.0521768	0.109191	FALSE	TRUE	TRUE
chr1-91436019-91437017	Per2	0.512027	1.70146e-26	0.0317623	0.172504	FALSE	TRUE	TRUE
chr5-138724812-138725792	A430033K04Rik	0.560088	1.5618e-32	0.0163295	0.224368	FALSE	TRUE	TRUE
chr8-71715355-71716306	Zfp709	0.603178	7.32673e-39	0.0280582	0.142811	FALSE	TRUE	TRUE
chr3-106904178-106905179	AI504432	0.766293	5.75152e-75	-0.0268332	0.127953	FALSE	TRUE	FALSE
chr9-114781253-114782155	Cnot10	0.512862	1.36166e-26	0.033492	0.17185	FALSE	TRUE	TRUE
chr15-65785456-65786423	Kcnq3	0.554327	9.34879e-32	0.335212	0.153711	TRUE	TRUE	TRUE
chr15-66182808-66183740	Kcnq3	0.753816	3.19133e-71	0.335212	0.166352	TRUE	TRUE	TRUE
chr5-142500149-142501022	Foxk1	0.47051	5.21499e-22	0.025097	0.124702	FALSE	TRUE	TRUE
chr6-128320488-128321174	Gm10010	0.45858	7.84297e-21	0.0416106	0.125906	FALSE	TRUE	FALSE
chr1-106460516-106461716	Bcl2	0.767102	3.21918e-75	0.160351	0.124762	TRUE	TRUE	TRUE
chr1-106464490-106466241	Bcl2	0.77449	1.45993e-77	0.160351	0.13948	TRUE	TRUE	TRUE
chr3-122169327-122170306	Gm17494	0.486897	1.04562e-23	0.0101384	0.122099	FALSE	TRUE	FALSE
chr2-112636787-112637822	Ryr3	0.706961	6.19227e-59	0.114702	0.183389	TRUE	TRUE	FALSE
chr13-67021195-67022394	Zfp759	0.450291	4.83853e-20	0.039973	0.135065	TRUE	TRUE	TRUE
chrX-95967650-95968262	Las1l	0.537514	1.42025e-29	0.0972061	0.128096	TRUE	TRUE	TRUE
chr18-30873426-30874356	Rit2	0.597591	5.50268e-38	-0.129105	0.13653	TRUE	TRUE	FALSE
chr8-83724463-83725387	Pkn1	0.530067	1.19916e-28	0.177932	0.112761	TRUE	TRUE	TRUE
chr12-108579219-108580184	Eml1	0.531635	7.68651e-29	0.00894786	0.121639	FALSE	TRUE	FALSE
chr7-67055234-67056142	Adamts17	0.495718	1.16505e-24	0.124494	0.107452	TRUE	TRUE	FALSE
chr5-138708292-138709245	Zfp68	0.45346	2.42722e-20	0.0201594	0.170407	FALSE	TRUE	TRUE
chr13-55583760-55584634	Tmed9	0.702977	5.31859e-58	-0.0528306	0.117667	FALSE	TRUE	TRUE
chr17-74376427-74377340	Memo1	0.507615	5.46119e-26	0.00896634	0.119654	FALSE	TRUE	TRUE
chr7-46607175-46608075	Kcnc1	0.820664	1.5599e-94	0.056996	0.165462	FALSE	TRUE	FALSE
chr2-152395877-152396819	Nrsn2	0.651305	3.49006e-47	-0.0603115	0.114618	TRUE	TRUE	FALSE
chr2-152414395-152415292	Nrsn2	0.587835	1.69516e-36	-0.0603115	0.101431	TRUE	TRUE	FALSE
chr11-69663769-69664503	Eif4a1	0.559993	1.60944e-32	0.00230358	0.231509	FALSE	TRUE	FALSE
chr7-45699317-45700160	Dbp	0.537981	1.23941e-29	0.0281525	0.157031	FALSE	TRUE	FALSE
chr9-28799770-28801151	Ntm	0.547884	6.63193e-31	-0.0146423	0.20563	FALSE	TRUE	TRUE
chr9-28932310-28933142	Ntm	0.456315	1.29568e-20	-0.0146423	0.191934	FALSE	TRUE	TRUE
chr13-58358550-58359674	Kif27	0.79207	1.63689e-83	0.0382615	0.120693	TRUE	TRUE	FALSE
chr4-55148043-55149131	Zfp462	0.457345	1.03159e-20	0.0357997	0.198885	FALSE	TRUE	TRUE
chr4-119369256-119370177	Ppih	0.60128	1.45957e-38	0.0443531	0.12945	TRUE	TRUE	TRUE
chr7-141048882-141049815	Zfp941	0.452367	3.08216e-20	0.0974899	0.145409	TRUE	TRUE	FALSE
chr14-60899281-60900322	Tnfrsf19	0.567598	1.44153e-33	-0.0339403	0.183125	FALSE	TRUE	TRUE
chr7-4911535-4912752	Ube2s	0.530485	1.06528e-28	0.0399309	0.175022	FALSE	TRUE	TRUE
chr6-21345988-21346929	Kcnd2	0.64389	8.39731e-46	0.554533	0.114754	TRUE	TRUE	FALSE
chr7-19405138-19406058	Clasrp	0.566544	2.02219e-33	-0.00660958	0.123927	FALSE	TRUE	TRUE
chr4-41403466-41405356	Dnaic1	0.555426	6.66439e-32	0.00834126	0.220653	FALSE	TRUE	FALSE
chr10-80751131-80752574	Dot1l	0.466597	1.28485e-21	0.32966	0.146468	TRUE	TRUE	TRUE
chr5-14811504-14812382	Pclo	0.625603	1.48262e-42	-0.0913868	0.121999	TRUE	TRUE	FALSE
chr6-34253377-34254460	Akr1b10	0.662378	2.55313e-49	0.0423661	0.268937	FALSE	TRUE	FALSE
chr1-73905046-73905986	Rufy4	0.568676	1.01824e-33	0.0142441	0.19629	FALSE	TRUE	TRUE
chr7-45942790-45944006	Lmtk3	0.480684	4.72663e-23	0.230904	0.174036	TRUE	TRUE	FALSE
chr11-60299995-60300958	Rai1	0.607603	1.44326e-39	0.15722	0.148293	TRUE	TRUE	TRUE
chr9-27812926-27813906	Opcml	0.863638	2.14504e-115	0.764013	0.128311	TRUE	TRUE	FALSE
chr9-28026384-28027410	Opcml	0.773274	3.60221e-77	0.764013	0.154312	TRUE	TRUE	FALSE
chr15-58656935-58657856	Tmem65	0.774281	1.70331e-77	0.0089646	0.112998	FALSE	TRUE	TRUE
chr12-24695933-24696868	Cys1	0.504255	1.31231e-25	0.0176646	0.177708	FALSE	TRUE	FALSE
chr1-135381774-135382666	Timm17a	0.567521	1.47781e-33	0.0583238	0.141897	FALSE	TRUE	TRUE
chr8-32044030-32045019	Nrg1	0.533753	4.19708e-29	0.0845565	0.294628	TRUE	TRUE	FALSE
chr6-8732249-8733195	Ica1	0.53928	8.48876e-30	-0.112092	0.112159	TRUE	TRUE	FALSE
chr6-77009424-77010702	Ctnna2	0.689077	7.24063e-55	0.104937	0.154261	TRUE	TRUE	TRUE
chr9-20376357-20377343	Zfp26	0.530966	9.28926e-29	0.230625	0.125432	TRUE	TRUE	TRUE
chr14-23392340-23393344	Kcnma1	0.457613	9.72367e-21	0.0809631	0.212949	FALSE	TRUE	FALSE
chr7-54770742-54771637	Luzp2	0.801661	5.25459e-87	0.546863	0.1952	TRUE	TRUE	FALSE
chr7-54773276-54774291	Luzp2	0.594386	1.72003e-37	0.546863	0.167399	TRUE	TRUE	FALSE
chr7-54818402-54819441	Luzp2	0.561821	9.05873e-33	0.546863	0.207226	TRUE	TRUE	FALSE
chr7-55072671-55073950	Luzp2	0.454824	1.80014e-20	0.546863	0.122473	TRUE	TRUE	FALSE
chr7-55075394-55076384	Luzp2	0.561232	1.09096e-32	0.546863	0.1652	TRUE	TRUE	FALSE
chr1-58149734-58150830	Aox1	0.570816	5.08545e-34	-0.383206	0.190884	TRUE	TRUE	FALSE
chr12-27182073-27182982	Sox11	0.778561	6.81225e-79	0.16321	0.144323	TRUE	TRUE	TRUE
chr12-27318609-27319500	Sox11	0.702134	8.33121e-58	0.16321	0.131756	TRUE	TRUE	TRUE
chr2-145283402-145284435	Slc24a3	0.471455	4.18653e-22	0.368479	0.184949	TRUE	TRUE	FALSE
chr2-145430736-145431672	Slc24a3	0.479044	6.99586e-23	0.368479	0.108826	TRUE	TRUE	FALSE
chr7-24481357-24482261	Ethe1	0.504741	1.15657e-25	0.00547406	0.100439	FALSE	TRUE	FALSE
chr12-112628887-112629952	Siva1	0.514397	9.02844e-27	-0.00135664	0.118319	FALSE	TRUE	TRUE
chr4-139310240-139311167	Ubr4	0.580342	2.17681e-35	0.138404	0.117318	TRUE	TRUE	FALSE
chr4-62607348-62608282	Slc31a1	0.474724	1.94896e-22	0.0159397	0.147358	FALSE	TRUE	TRUE
chr4-55325497-55326431	Gm12511	0.564616	3.7398e-33	0.0323307	0.165106	TRUE	TRUE	FALSE
chr12-88827436-88828408	Nrxn3	0.53429	3.59931e-29	0.087706	0.141295	TRUE	TRUE	FALSE
chr5-149279065-149280007	Hmgb1	0.614829	9.61806e-41	0.0575867	0.145543	FALSE	TRUE	FALSE
chr1-150774026-150775194	Hmcn1	0.735525	4.06868e-66	0.100211	0.17663	FALSE	TRUE	FALSE
chr8-71715355-71716306	Zfp617	0.514026	9.97476e-27	0.041256	0.142811	FALSE	TRUE	TRUE
chr17-33930515-33931387	Rps28	0.52169	1.24233e-27	0.0602004	0.117606	TRUE	TRUE	FALSE
chr17-21584088-21585029	Zfp760	0.459162	6.88834e-21	0.00532592	0.152036	FALSE	TRUE	FALSE
chr17-21584088-21585029	Zfp948	0.551739	2.06454e-31	0.268995	0.152036	TRUE	TRUE	FALSE
chr17-21648456-21649304	Zfp948	0.509135	3.66104e-26	0.268995	0.134845	TRUE	TRUE	FALSE
chr7-61092674-61093647	A230006K03Rik	0.515226	7.22554e-27	-0.0980576	0.15335	TRUE	TRUE	FALSE
chr2-125723412-125724404	Cep152	0.464819	1.9277e-21	0.00962903	0.172208	FALSE	TRUE	FALSE
chr7-3224670-3225931	Myadm	0.590106	7.70766e-37	0.0153806	0.21232	FALSE	TRUE	FALSE
chr16-10784884-10785857	Clec16a	0.479505	6.26922e-23	0.153536	0.113146	TRUE	TRUE	TRUE
chr17-8307947-8309181	Fgfr1op	0.756074	6.95719e-72	0.0381862	0.10705	FALSE	TRUE	FALSE
chr17-21650008-21651015	Zfp820	0.467797	9.76164e-22	0.0906202	0.10422	TRUE	TRUE	FALSE
chr11-88394371-88395344	Msi2	0.912431	4.35978e-150	0.105709	0.208641	FALSE	TRUE	FALSE
chr11-88495482-88496385	Msi2	0.769284	6.70075e-76	0.105709	0.242918	FALSE	TRUE	FALSE
chr11-88582402-88583219	Msi2	0.703865	3.30598e-58	0.105709	0.12504	FALSE	TRUE	FALSE
chr11-88583629-88584599	Msi2	0.503795	1.47869e-25	0.105709	0.119848	FALSE	TRUE	FALSE
chr8-71715355-71716306	Fcho1	0.568406	1.11114e-33	0.0562368	0.142811	FALSE	TRUE	FALSE
chr9-44885405-44886296	Scn2b	0.5642	4.26764e-33	-0.0252437	0.227071	FALSE	TRUE	FALSE
chr9-45112826-45113750	Mpzl3	0.60333	6.93204e-39	0.00904736	0.175292	FALSE	TRUE	FALSE
chr11-69663769-69664503	Tmem256	0.544981	1.5819e-30	0.00986401	0.231509	FALSE	TRUE	FALSE
chr11-69665762-69666728	Tmem256	0.522012	1.13744e-27	0.00986401	0.103343	FALSE	TRUE	FALSE
chr5-145110122-145110988	Cyp3a57	0.495264	1.30595e-24	0.0653305	0.206051	TRUE	TRUE	FALSE
chr5-125672464-125673404	Tmem132b	0.75797	1.91564e-72	-0.0465292	0.153932	FALSE	TRUE	FALSE
chr5-125714432-125715414	Tmem132b	0.560002	1.60497e-32	-0.0465292	0.102306	FALSE	TRUE	FALSE
chr17-46252297-46253042	Lrrc73	0.490396	4.40965e-24	0.0149285	0.148144	FALSE	TRUE	FALSE
chr8-14989741-14990634	Arhgef10	0.485633	1.42397e-23	0.130125	0.164826	TRUE	TRUE	FALSE
chr6-48047054-48049260	Zfp777	0.458548	7.89991e-21	0.00966595	0.104405	FALSE	TRUE	TRUE
chr14-34363162-34364144	Gprin2	0.555508	6.50038e-32	0.101261	0.102025	TRUE	TRUE	FALSE
chr15-73839394-73840480	Mroh5	0.699273	3.78102e-57	0.0246282	0.141467	FALSE	TRUE	FALSE
chr15-73864204-73866129	Mroh5	0.542848	2.97452e-30	0.0246282	0.128622	FALSE	TRUE	FALSE
chr6-54417211-54418289	9130019P16Rik	0.657805	1.99776e-48	0.135685	0.158087	TRUE	TRUE	FALSE
chr6-35455706-35456764	1810058I24Rik	0.528005	2.14705e-28	-0.0171033	0.140806	FALSE	TRUE	TRUE
chr17-56266018-56266971	Arrdc5	0.495676	1.17756e-24	0.0523293	0.135089	TRUE	TRUE	FALSE
chr17-33885681-33886578	H2-Ke6	0.497927	6.66571e-25	0.00739279	0.124666	FALSE	TRUE	TRUE
chr1-39193479-39194660	Rpl31	0.496719	9.04804e-25	0.0270037	0.121365	FALSE	TRUE	FALSE
chr9-45112826-45113750	Gm10684	0.644341	6.93274e-46	0.0128839	0.175292	FALSE	TRUE	FALSE
chr2-110589689-110590704	Ano3	0.514255	9.37815e-27	-0.248154	0.109607	TRUE	TRUE	FALSE
chr2-92945063-92946605	Prdm11	0.538059	1.21203e-29	0.0507055	0.1681	FALSE	TRUE	TRUE
chr2-66634369-66635328	Scn9a	0.537787	1.31159e-29	0.0754669	0.122602	FALSE	TRUE	FALSE
chr14-55603632-55604575	Nynrin	0.757181	3.28469e-72	0.040353	0.130539	FALSE	TRUE	TRUE
chr14-55814648-55815660	Nynrin	0.742165	6.4013e-68	0.040353	0.123359	FALSE	TRUE	TRUE
chr14-55854754-55855691	Nynrin	0.731395	5.05772e-65	0.040353	0.125628	FALSE	TRUE	TRUE
chr4-141758471-141759511	Ddi2	0.579313	3.0752e-35	0.0583014	0.1163	FALSE	TRUE	TRUE
chr7-73423241-73423915	Chd2	0.487719	8.54249e-24	0.314931	0.118548	TRUE	TRUE	TRUE
chr7-3224670-3225931	Prkcg	0.578115	4.58755e-35	0.013874	0.21232	FALSE	TRUE	FALSE
chr8-9295715-9296734	Fam155a	0.647234	2.02285e-46	0.0785945	0.191748	FALSE	TRUE	FALSE
chr17-34038293-34039132	Kifc1	0.527919	2.19985e-28	0.0238129	0.125869	TRUE	TRUE	TRUE
chr5-33973553-33974358	Haus3	0.592091	3.8541e-37	-0.183003	0.179562	TRUE	TRUE	FALSE
chr9-49450378-49451310	Gm11149	0.484407	1.91989e-23	-0.00752299	0.121722	FALSE	TRUE	FALSE
chr16-98002434-98003290	B230307C23Rik	0.772434	6.67307e-77	0.229732	0.155373	TRUE	TRUE	FALSE
chr3-95992545-95993226	C920021L13Rik	0.486728	1.08989e-23	0.0246483	0.110347	FALSE	TRUE	FALSE
chr2-4221850-4222734	1700080N15Rik	0.474953	1.847e-22	0.0295763	0.171609	FALSE	TRUE	FALSE
chr11-3247085-3248042	Gm11944	0.570882	4.97688e-34	0.164229	0.280109	TRUE	TRUE	FALSE
chr6-18477277-18478346	Gm15594	0.495105	1.35945e-24	0.0446196	0.169391	FALSE	TRUE	FALSE
chr11-66259998-66260838	Gm12296	0.66127	4.21871e-49	0.0271666	0.14039	FALSE	TRUE	FALSE
chr16-57114365-57115402	Gm15839	0.533909	4.0132e-29	0.0372773	0.315665	TRUE	TRUE	FALSE
chr3-81058324-81059395	Gm16000	0.651784	2.83385e-47	-0.0157689	0.156079	FALSE	TRUE	FALSE
chr11-81124283-81125428	Gm11417	0.612179	2.61822e-40	0.0051627	0.142101	FALSE	TRUE	FALSE
chr10-73280543-73281431	Gm15397	0.501149	2.92764e-25	0.00398675	0.130194	FALSE	TRUE	FALSE
chr11-71401218-71402294	Gm16013	0.774958	1.02922e-77	-0.037809	0.209888	TRUE	TRUE	FALSE
chr11-71519814-71521065	Gm16013	0.73953	3.3859e-67	-0.037809	0.209657	TRUE	TRUE	FALSE
chr5-32314430-32315360	Gm15614	0.716957	2.40373e-61	0.105918	0.137527	TRUE	TRUE	FALSE
chr13-21931661-21932235	Gm11280	0.589403	9.84476e-37	0.0113988	0.203162	FALSE	TRUE	FALSE
chr10-73280543-73281431	Gm15398	0.526004	3.76167e-28	0.0533511	0.130194	FALSE	TRUE	FALSE
chr11-97642480-97643146	Gm11613	0.552189	1.79999e-31	0.104292	0.126023	TRUE	TRUE	FALSE
chr7-96796115-96797017	Gm15414	0.463267	2.73943e-21	0.0390259	0.109562	TRUE	TRUE	FALSE
chr2-77497883-77499426	Gm13944	0.498884	5.22393e-25	-0.00396118	0.127843	FALSE	TRUE	FALSE
chr4-123792286-123793259	Gm12905	0.487651	8.68662e-24	0.10994	0.237096	TRUE	TRUE	FALSE
chr6-54417211-54418289	Wipf3	0.75196	1.09951e-70	0.0165522	0.158087	FALSE	TRUE	TRUE
chr6-31243977-31245000	Mkln1os	0.471627	4.02158e-22	0.0109225	0.179743	FALSE	TRUE	FALSE
chr6-31484218-31485154	Mkln1os	0.503415	1.63185e-25	0.0109225	0.135907	FALSE	TRUE	FALSE
chr16-92132259-92133093	Gm16310	0.50257	2.03024e-25	0.0162521	0.137168	TRUE	TRUE	FALSE
chr2-108302453-108303482	Gm13912	0.639912	4.45388e-45	0.120925	0.168633	TRUE	TRUE	FALSE
chr2-108404047-108404948	Gm13912	0.572086	3.36293e-34	0.120925	0.172337	TRUE	TRUE	FALSE
chr15-58297111-58298058	Gm15943	0.491598	3.27274e-24	0.0372034	0.171663	FALSE	TRUE	FALSE
chr6-114005742-114006803	Gm15083	0.706689	7.1845e-59	0.030475	0.135455	FALSE	TRUE	FALSE
chr2-66634369-66635328	Gm13629	0.518336	3.11113e-27	-0.110003	0.122602	FALSE	TRUE	FALSE
chr6-31080581-31081435	2210408F21Rik	0.621799	6.58946e-42	-0.0299378	0.13577	FALSE	TRUE	FALSE
chr6-31243977-31245000	2210408F21Rik	0.663478	1.54746e-49	-0.0299378	0.179743	FALSE	TRUE	FALSE
chr11-81542926-81543866	Gm11418	0.682806	1.64234e-53	0.00180889	0.157685	FALSE	TRUE	FALSE
chr14-25327816-25328794	Zmiz1os1	0.606366	2.28011e-39	0.082715	0.122978	TRUE	TRUE	FALSE
chr14-25381006-25381937	Zmiz1os1	0.47695	1.15225e-22	0.082715	0.154411	TRUE	TRUE	FALSE
chr11-88495482-88496385	C030037D09Rik	0.681262	3.49796e-53	0.0224172	0.242918	FALSE	TRUE	FALSE
chr11-88582402-88583219	C030037D09Rik	0.706802	6.75545e-59	0.0224172	0.12504	FALSE	TRUE	FALSE
chr2-113952052-113953269	A530058N18Rik	0.640956	2.88317e-45	0.0598246	0.167251	FALSE	TRUE	FALSE
chr10-10943762-10944736	Shprh	0.582258	1.14149e-35	0.0294119	0.180682	FALSE	TRUE	FALSE
chr3-96401611-96402597	Itga10	0.547504	7.43839e-31	0.0479545	0.178937	TRUE	TRUE	FALSE
chr15-3397015-3398034	Ccdc152	0.509198	3.60031e-26	0.0274748	0.109191	TRUE	TRUE	FALSE
chr2-125792627-125793579	Eid1	0.505738	8.91998e-26	0.0380623	0.176199	TRUE	TRUE	TRUE
chr17-32505898-32506922	Cyp4f17	0.640683	3.22863e-45	0.0388595	0.125717	TRUE	TRUE	FALSE
chr14-39392687-39393699	Gm20642	0.652952	1.70326e-47	0.0808977	0.158788	FALSE	TRUE	FALSE
chr1-150774026-150775194	Gm20631	0.690878	2.91391e-55	0.0334658	0.17663	FALSE	TRUE	FALSE
chr11-70747798-70748665	Gm19967	0.539796	7.29838e-30	0.0169335	0.157399	FALSE	TRUE	FALSE
chr11-70189052-70190021	Rnasek	0.632505	9.33124e-44	-0.0340864	0.102904	FALSE	TRUE	FALSE
chr12-105595188-105596300	D430019H16Rik	0.584275	5.75449e-36	0.0107095	0.163811	FALSE	TRUE	TRUE
chr17-68742884-68743753	Tmem200c	0.604947	3.83607e-39	0.0108667	0.130231	FALSE	TRUE	FALSE
chr5-16098380-16099340	Gm3510	0.878062	4.6795e-124	0.140873	0.157075	TRUE	TRUE	FALSE
chr5-16105597-16106562	Gm3510	0.751395	1.60004e-70	0.140873	0.167366	TRUE	TRUE	FALSE
chr13-64462379-64463394	1810034E14Rik	0.513546	1.13428e-26	0.00893942	0.207334	FALSE	TRUE	FALSE
chr3-88179754-88180753	Gm3764	0.45454	1.9161e-20	-0.0268293	0.133128	FALSE	TRUE	FALSE
chr8-84069819-84070328	Gm26532	0.506781	6.79217e-26	0.00386107	0.15437	FALSE	TRUE	FALSE
chr10-92152196-92153095	Rmst	0.511682	1.86424e-26	0.040938	0.131703	FALSE	TRUE	FALSE
chr7-78910253-78911201	Gm26633	0.486037	1.29021e-23	-0.0391472	0.127886	FALSE	TRUE	FALSE
chr6-67022662-67023606	A430010J10Rik	0.558285	2.74655e-32	-0.0142104	0.157699	FALSE	TRUE	FALSE
chr7-92757776-92758668	Gm26862	0.57839	4.18601e-35	0.133992	0.134006	TRUE	TRUE	FALSE
chr7-84565658-84566738	Gm2115	0.717883	1.42053e-61	0.0164356	0.153243	FALSE	TRUE	FALSE
chr14-32301204-32302099	Gm2990	0.623274	3.70427e-42	0.0226185	0.183296	FALSE	TRUE	FALSE
chr5-45558743-45559794	9630001P10Rik	0.670416	6.28671e-51	0.000394148	0.155375	FALSE	TRUE	FALSE
chr5-45682664-45683773	9630001P10Rik	0.455341	1.60625e-20	0.000394148	0.198262	FALSE	TRUE	FALSE
chr7-16953271-16954275	9330104G04Rik	0.533706	4.25422e-29	0.0139326	0.170058	FALSE	TRUE	FALSE
chr7-92757776-92758668	Gm26944	0.514701	8.32362e-27	0.095175	0.134006	TRUE	TRUE	FALSE
chr3-106904178-106905179	Gm27008	0.799849	2.47867e-86	-0.00874175	0.127953	FALSE	TRUE	FALSE

## Sheet: visceralmns
peak	gene	Correlation	FDR	logFC_gene	logFC_peak	DEG	DAP	m6a-modified
chr5-140735162-140736032	Gna12	0.495364	6.67824e-22	-0.0217611	0.13047	FALSE	TRUE	TRUE
chr11-75421281-75422145	Serpinf1	0.509341	2.56789e-23	-0.0594061	0.12313	FALSE	TRUE	TRUE
chr8-70647216-70648119	Slc5a5	0.494243	8.60252e-22	-0.0385242	0.122686	FALSE	TRUE	TRUE
chr3-89394479-89395503	Kcnn3	0.527039	3.26973e-25	0.0577545	0.164287	FALSE	TRUE	FALSE
chr2-154706185-154707146	Pxmp4	0.569744	2.81545e-30	0.0177392	0.155525	FALSE	TRUE	FALSE
chr10-76762143-76763006	Pcbp3	0.504164	8.74064e-23	0.00511028	0.185172	FALSE	TRUE	TRUE
chr5-70886576-70887709	Gabrg1	0.647849	8.81903e-42	0.0647036	0.264283	FALSE	TRUE	FALSE
chr6-146793275-146794280	Stk38l	0.488015	3.49076e-21	-0.0700353	0.123857	FALSE	TRUE	FALSE
chr2-6762277-6763182	Celf2	0.591442	3.71533e-33	0.00896846	0.159142	FALSE	TRUE	TRUE
chr7-19755761-19756902	Relb	0.477612	3.37506e-20	0.0129023	0.116013	FALSE	TRUE	TRUE
chr6-120987293-120988294	Mical3	0.507515	3.96875e-23	-0.0983772	0.113557	FALSE	TRUE	TRUE
chr7-44898302-44899278	Irf3	0.45518	3.49147e-18	0.0119349	0.136672	FALSE	TRUE	TRUE
chr11-90224644-90225583	Mmd	0.640729	1.36615e-40	-0.0277609	0.151853	FALSE	TRUE	FALSE
chr6-124839560-124840483	Atn1	0.494547	8.03096e-22	0.143147	0.192112	TRUE	TRUE	TRUE
chr8-105468983-105469964	Agrp	0.469967	1.71712e-19	0.0426352	0.171213	FALSE	TRUE	FALSE
chr2-167764847-167765804	A530013C23Rik	0.504172	8.72544e-23	0.134951	0.144795	TRUE	TRUE	FALSE
chr2-167851084-167852066	A530013C23Rik	0.5627	2.16665e-29	0.134951	0.164426	TRUE	TRUE	FALSE
chr13-24703078-24704067	D130043K22Rik	0.480742	1.72292e-20	-0.161646	0.123021	TRUE	TRUE	FALSE
chr13-24889138-24890206	D130043K22Rik	0.713181	2.15299e-54	-0.161646	0.190017	TRUE	TRUE	FALSE
chr13-24703078-24704067	Acot13	0.468472	2.34572e-19	0.0129302	0.123021	FALSE	TRUE	FALSE
chr5-135012439-135013481	Stx1a	0.560161	4.4701e-29	-0.0282286	0.170592	FALSE	TRUE	TRUE
chr14-25487746-25488621	Zmiz1	0.495508	6.46054e-22	-0.039651	0.143256	FALSE	TRUE	FALSE
chr16-8795563-8796578	Carhsp1	0.626014	3.1476e-38	0.00450201	0.296805	FALSE	TRUE	TRUE
chr12-112606827-112607726	Adssl1	0.502615	1.25762e-22	0.0122045	0.108632	FALSE	TRUE	TRUE
chr12-112628887-112629952	Adssl1	0.460628	1.17112e-18	0.0122045	0.147283	FALSE	TRUE	TRUE
chr11-46090995-46091837	Adam19	0.490953	1.81127e-21	-0.00701705	0.159265	FALSE	TRUE	FALSE
chr17-56185248-56186232	Ptprs	0.521028	1.48106e-24	-0.0536888	0.195924	FALSE	TRUE	TRUE
chr17-56418015-56419003	Ptprs	0.470892	1.41329e-19	-0.0536888	0.166922	FALSE	TRUE	TRUE
chr14-31564447-31565513	Ankrd28	0.464792	5.02416e-19	0.0165709	0.175234	FALSE	TRUE	FALSE
chr8-122584981-122585918	Galns	0.68566	1.11728e-48	0.0634938	0.153518	FALSE	TRUE	TRUE
chr8-122695223-122696197	Galns	0.643171	5.35447e-41	0.0634938	0.160204	FALSE	TRUE	TRUE
chr8-122715767-122716403	Galns	0.751658	1.13879e-63	0.0634938	0.169013	FALSE	TRUE	TRUE
chr2-75703156-75704089	Nfe2l2	0.467599	2.81191e-19	0.0405207	0.113759	TRUE	TRUE	TRUE
chr2-75704226-75705097	Nfe2l2	0.512715	1.14041e-23	0.0405207	0.139051	TRUE	TRUE	TRUE
chr11-117890465-117891475	Cyth1	0.474637	6.39007e-20	0.0700053	0.143563	FALSE	TRUE	TRUE
chr11-88161103-88162513	Cuedc1	0.48641	4.97449e-21	0.0681994	0.178256	FALSE	TRUE	FALSE
chr11-68943143-68944053	Slc25a35	0.540417	1.01552e-26	0.00322532	0.212357	FALSE	TRUE	FALSE
chr11-75421281-75422145	Smyd4	0.492991	1.14397e-21	-0.00789745	0.12313	FALSE	TRUE	FALSE
chr10-4384520-4385421	Rmnd1	0.460912	1.10514e-18	0.0958018	0.17001	TRUE	TRUE	FALSE
chr10-40258264-40259267	Slc16a10	0.457765	2.08851e-18	0.0194608	0.105493	FALSE	TRUE	TRUE
chr12-83473753-83474849	Psen1	0.499384	2.66433e-22	0.0142954	0.183182	FALSE	TRUE	TRUE
chr12-83768254-83769037	Psen1	0.49269	1.22476e-21	0.0142954	0.124978	FALSE	TRUE	TRUE
chr10-95416426-95417376	Socs2	0.602765	9.49297e-35	0.279548	0.155466	TRUE	TRUE	TRUE
chr11-21433453-21434385	Vps54	0.495476	6.50865e-22	0.0290841	0.129242	FALSE	TRUE	TRUE
chr10-117192969-117193891	Frs2	0.476067	4.7085e-20	0.040108	0.203807	FALSE	TRUE	TRUE
chr10-77497946-77498856	Adarb1	0.534511	4.81323e-26	0.00897999	0.127869	FALSE	TRUE	FALSE
chr10-77506581-77507651	Adarb1	0.608189	1.55042e-35	0.00897999	0.218946	FALSE	TRUE	FALSE
chr11-52351622-52352725	Vdac1	0.518585	2.71801e-24	-0.0818684	0.174101	FALSE	TRUE	FALSE
chr11-41852650-41853595	Gabrg2	0.585342	2.51453e-32	0.11881	0.209417	TRUE	TRUE	FALSE
chr11-3508864-3509910	Limk2	0.558958	6.29183e-29	0.0513836	0.115845	TRUE	TRUE	FALSE
chr11-75625502-75626454	Rph3al	0.490315	2.08844e-21	0.0143473	0.148564	FALSE	TRUE	FALSE
chr11-75625502-75626454	Doc2b	0.526142	4.11057e-25	0.00507405	0.148564	FALSE	TRUE	FALSE
chr11-68211980-68212885	Stx8	0.47831	2.90794e-20	0.0449683	0.112798	FALSE	TRUE	TRUE
chr11-103051156-103052064	Map3k14	0.559554	5.31443e-29	-0.0059961	0.116701	FALSE	TRUE	FALSE
chr12-70239320-70240455	Nin	0.467914	2.63502e-19	-0.0673076	0.139165	FALSE	TRUE	FALSE
chr12-80603983-80604935	Galnt16	0.458488	1.80689e-18	0.00510968	0.119335	FALSE	TRUE	FALSE
chr7-36922804-36923790	Tshz3	0.632674	2.78442e-39	-0.0611021	0.136658	FALSE	TRUE	TRUE
chr12-86525732-86526653	Vash1	0.540087	1.10837e-26	-0.0139511	0.120199	FALSE	TRUE	FALSE
chr12-86694101-86695089	Vash1	0.76553	2.00363e-67	-0.0139511	0.247987	FALSE	TRUE	FALSE
chr12-86790245-86791166	Vash1	0.565826	8.7765e-30	-0.0139511	0.133941	FALSE	TRUE	FALSE
chr12-108398416-108399491	Hhipl1	0.478753	2.64389e-20	-0.0108209	0.133785	FALSE	TRUE	FALSE
chr12-108398416-108399491	Evl	0.48952	2.49333e-21	0.152451	0.133785	TRUE	TRUE	TRUE
chr12-108540772-108541753	Evl	0.515697	5.51741e-24	0.152451	0.154339	TRUE	TRUE	TRUE
chr13-55574071-55575034	Txndc15	0.520202	1.81795e-24	-0.152072	0.133084	TRUE	TRUE	TRUE
chr13-56664183-56665197	Smad5	0.460982	1.08988e-18	-0.00446013	0.251232	FALSE	TRUE	FALSE
chr13-76240909-76241729	Mctp1	0.675556	9.80405e-47	0.228095	0.125931	TRUE	TRUE	FALSE
chr14-8479654-8480610	4930452B06Rik	0.514046	8.25197e-24	-0.00765303	0.159886	FALSE	TRUE	TRUE
chr14-21709298-21710340	Kat6b	0.551811	4.61376e-28	-0.144137	0.146595	TRUE	TRUE	TRUE
chr14-20738373-20739091	Vcl	0.690805	1.06019e-49	0.0742261	0.118539	FALSE	TRUE	TRUE
chr14-76278475-76279509	Tsc22d1	0.633371	2.15878e-39	-0.0749019	0.189613	FALSE	TRUE	TRUE
chr14-70159035-70160007	Pdlim2	0.45704	2.41422e-18	0.0153313	0.113651	FALSE	TRUE	TRUE
chr14-70203472-70204339	Pdlim2	0.462112	8.67941e-19	0.0153313	0.102309	FALSE	TRUE	TRUE
chr14-70203472-70204339	Sorbs3	0.497493	4.10762e-22	-0.00294712	0.102309	FALSE	TRUE	TRUE
chr14-70209829-70210867	Sorbs3	0.50483	7.48213e-23	-0.00294712	0.162893	FALSE	TRUE	TRUE
chr14-70209829-70210867	Ppp3cc	0.491177	1.72209e-21	-0.0220064	0.162893	FALSE	TRUE	TRUE
chr14-70305274-70306159	Bmp1	0.499313	2.70721e-22	0.0173125	0.128114	FALSE	TRUE	TRUE
chr14-55519324-55520052	Cpne6	0.524098	6.85006e-25	0.0885676	0.117147	TRUE	TRUE	FALSE
chr14-55627869-55628854	Emc9	0.504574	7.94301e-23	-0.0106345	0.143638	FALSE	TRUE	FALSE
chr15-69171310-69172225	Khdrbs3	0.623304	8.28194e-38	-0.0713611	0.148841	FALSE	TRUE	TRUE
chr15-58164730-58165661	Atad2	0.478704	2.672e-20	0.0131509	0.143491	FALSE	TRUE	TRUE
chr16-11940031-11940994	Shisa9	0.527634	2.81221e-25	0.0985677	0.234718	TRUE	TRUE	FALSE
chr16-10999716-11000746	Litaf	0.455734	3.12946e-18	0.0845886	0.11585	TRUE	TRUE	TRUE
chr15-75922979-75923927	Plec	0.579489	1.51574e-31	0.0846455	0.163596	FALSE	TRUE	TRUE
chr15-74748954-74749896	Lynx1	0.59943	2.82516e-34	-0.08116	0.126064	FALSE	TRUE	TRUE
chr16-38304226-38305387	Gsk3b	0.453253	5.11292e-18	-0.0651624	0.170374	FALSE	TRUE	FALSE
chr16-37440420-37441648	Gtf2e1	0.463915	6.01331e-19	-0.0345537	0.110797	FALSE	TRUE	TRUE
chr16-35037792-35039493	Adcy5	0.452769	5.62292e-18	0.0474904	0.10951	FALSE	TRUE	FALSE
chr16-35392702-35393722	Pdia5	0.557977	8.30091e-29	0.0596155	0.153482	FALSE	TRUE	FALSE
chr16-35433881-35434812	Pdia5	0.670977	7.07213e-46	0.0596155	0.449417	FALSE	TRUE	FALSE
chr16-35438566-35439554	Pdia5	0.801235	1.65126e-78	0.0596155	0.108332	FALSE	TRUE	FALSE
chr16-23471596-23472553	St6gal1	0.479712	2.14981e-20	0.0345285	0.152531	FALSE	TRUE	TRUE
chr16-92609025-92610019	Rcan1	0.453038	5.33143e-18	-0.0198486	0.143964	FALSE	TRUE	TRUE
chr15-99332619-99333623	Fmnl3	0.535269	3.95478e-26	0.0288934	0.141882	FALSE	TRUE	TRUE
chr15-99332619-99333623	Nckap5l	0.658617	1.20934e-43	0.153131	0.141882	TRUE	TRUE	TRUE
chr15-99420952-99421962	Nckap5l	0.553093	3.24258e-28	0.153131	0.200236	TRUE	TRUE	TRUE
chr10-79668764-79669637	Bsg	0.553367	3.00365e-28	-0.216802	0.112202	TRUE	TRUE	FALSE
chr8-119623031-119623934	Wfdc1	0.538924	1.50864e-26	-0.0283769	0.203074	FALSE	TRUE	FALSE
chr17-14253734-14254888	Smoc2	0.562514	2.28583e-29	0.0174786	0.135528	FALSE	TRUE	FALSE
chr17-29330583-29331512	Cpne5	0.455386	3.35307e-18	-0.0246695	0.129596	FALSE	TRUE	TRUE
chr17-29384924-29385804	Pim1	0.573831	8.35612e-31	-0.00615364	0.102493	FALSE	TRUE	TRUE
chr17-31075173-31076111	Abcg1	0.4806	1.77657e-20	0.0148476	0.14891	FALSE	TRUE	FALSE
chr17-31075173-31076111	Slc37a1	0.687032	6.00614e-49	0.0568385	0.14891	FALSE	TRUE	TRUE
chr17-31312421-31313299	Slc37a1	0.731509	1.30417e-58	0.0568385	0.137188	FALSE	TRUE	TRUE
chr17-31495938-31496806	Slc37a1	0.456947	2.45997e-18	0.0568385	0.164059	FALSE	TRUE	TRUE
chr17-73634268-73635329	Galnt14	0.618191	5.03874e-37	0.00486282	0.143374	FALSE	TRUE	TRUE
chr17-80632152-80633098	Map4k3	0.484188	8.09688e-21	-0.00493961	0.116243	FALSE	TRUE	TRUE
chr18-25645525-25646477	Celf4	0.525047	5.39946e-25	0.1537	0.176073	TRUE	TRUE	FALSE
chr18-10718334-10719456	Mib1	0.516176	4.90469e-24	0.0693793	0.113545	FALSE	TRUE	FALSE
chr18-35815532-35816510	Psd2	0.510945	1.75223e-23	0.0895148	0.160704	TRUE	TRUE	FALSE
chr18-42160330-42161376	Lars	0.478752	2.64478e-20	-0.0390372	0.13311	FALSE	TRUE	FALSE
chr18-60605824-60606724	Dctn4	0.457614	2.15311e-18	-0.047684	0.133984	FALSE	TRUE	FALSE
chr19-10904967-10905920	Tmem132a	0.506021	5.64545e-23	0.139512	0.130201	TRUE	TRUE	TRUE
chr19-6261935-6262875	Map4k2	0.474399	6.71943e-20	0.100659	0.141928	FALSE	TRUE	TRUE
chr19-7066315-7067285	Mark2	0.471258	1.30829e-19	0.0112403	0.1764	FALSE	TRUE	TRUE
chr19-41454748-41455709	Slit1	0.669405	1.36997e-45	0.0378905	0.169232	FALSE	TRUE	TRUE
chr11-120957475-120958469	Slc16a3	0.758545	1.6574e-65	0.0109775	0.148216	FALSE	TRUE	TRUE
chr11-121040941-121041873	Slc16a3	0.45229	6.17958e-18	0.0109775	0.107161	FALSE	TRUE	TRUE
chr19-42267989-42268993	R3hcc1l	0.466678	3.40235e-19	-0.0125862	0.115284	FALSE	TRUE	TRUE
chr19-42638870-42639845	R3hcc1l	0.621835	1.39877e-37	-0.0125862	0.108452	FALSE	TRUE	TRUE
chr19-42724746-42725729	R3hcc1l	0.625463	3.8304e-38	-0.0125862	0.139551	FALSE	TRUE	TRUE
chr10-128909399-128910322	Dgka	0.497793	3.83424e-22	-0.003978	0.208199	FALSE	TRUE	FALSE
chr18-77590763-77592453	Rnf165	0.510135	2.12536e-23	0.0390559	0.143029	FALSE	TRUE	TRUE
chr7-140137230-140138129	Tubgcp2	0.467273	3.00651e-19	0.0234451	0.106141	FALSE	TRUE	FALSE
chr7-139363844-139364795	Inpp5a	0.566181	7.92345e-30	-0.009658	0.124793	FALSE	TRUE	FALSE
chr14-120846194-120847534	Farp1	0.853496	1.91944e-99	0.0402026	0.217846	FALSE	TRUE	TRUE
chr14-121164510-121165529	Farp1	0.671069	6.80791e-46	0.0402026	0.272776	FALSE	TRUE	TRUE
chr7-81337920-81338904	Pde8a	0.542844	5.30368e-27	0.015739	0.109121	FALSE	TRUE	FALSE
chr8-126847346-126848319	Pard3	0.543521	4.41464e-27	0.0718193	0.154532	TRUE	TRUE	TRUE
chr13-54337247-54338137	Cplx2	0.576874	3.34524e-31	-0.0360731	0.112531	FALSE	TRUE	FALSE
chr1-40064560-40065557	Il1r2	0.559454	5.46543e-29	0.00700481	0.232472	FALSE	TRUE	FALSE
chr1-40064560-40065557	Map4k4	0.45279	5.59851e-18	0.0558554	0.232472	FALSE	TRUE	TRUE
chr1-37083740-37084690	Inpp4a	0.649775	4.12789e-42	0.0303683	0.264667	FALSE	TRUE	FALSE
chr1-33861281-33862019	Dst	0.465904	3.99298e-19	0.130433	0.14153	TRUE	TRUE	FALSE
chr1-75400551-75401455	Obsl1	0.4632	6.96017e-19	-0.00931967	0.117191	FALSE	TRUE	TRUE
chr1-79932542-79933518	Serpine2	0.466108	3.82642e-19	-0.0352974	0.119886	FALSE	TRUE	FALSE
chr1-91455671-91456661	Scly	0.478478	2.80579e-20	0.011928	0.128956	FALSE	TRUE	TRUE
chr1-135710866-135711872	Tnni1	0.489753	2.36649e-21	-0.0395204	0.189276	TRUE	TRUE	FALSE
chr1-167288780-167290494	Uck2	0.512536	1.19165e-23	0.0313646	0.107012	FALSE	TRUE	FALSE
chr1-194737524-194738386	Plxna2	0.647251	1.11282e-41	-0.0344274	0.149352	FALSE	TRUE	TRUE
chr2-32627873-32629910	Fam129b	0.521546	1.30137e-24	-0.00360105	0.157661	FALSE	TRUE	TRUE
chr2-27858121-27859060	Col5a1	0.48413	8.19923e-21	0.0109181	0.157898	FALSE	TRUE	FALSE
chr2-25533855-25534783	Grin1	0.583118	4.99042e-32	0.133189	0.180276	TRUE	TRUE	FALSE
chr2-60651944-60652893	Itgb6	0.494471	8.17123e-22	0.00998732	0.157305	FALSE	TRUE	FALSE
chr2-153298629-153299678	Kif3b	0.552862	3.45445e-28	0.0277204	0.124973	FALSE	TRUE	FALSE
chr2-154706185-154707146	Necab3	0.459766	1.39549e-18	0.0233734	0.155525	FALSE	TRUE	FALSE
chr2-178207140-178207970	Phactr3	0.606572	2.6812e-35	0.103493	0.17494	TRUE	TRUE	TRUE
chr2-178265334-178266123	Phactr3	0.619462	3.23012e-37	0.103493	0.188227	TRUE	TRUE	TRUE
chr2-170794555-170795472	Dok5	0.620661	2.11107e-37	0.0457945	0.265693	FALSE	TRUE	TRUE
chr2-165906236-165907196	Ncoa3	0.684926	1.5557e-48	0.0433588	0.130022	FALSE	TRUE	TRUE
chr2-165982566-165983535	Ncoa3	0.749083	5.4017e-63	0.0433588	0.172232	FALSE	TRUE	TRUE
chr2-166179391-166180332	Ncoa3	0.520766	1.57987e-24	0.0433588	0.144742	FALSE	TRUE	TRUE
chr3-115034698-115035668	Olfm3	0.452995	5.37793e-18	0.0928651	0.144773	FALSE	TRUE	FALSE
chr3-84403138-84404126	Trim2	0.481644	1.41687e-20	0.0520308	0.108586	FALSE	TRUE	TRUE
chr3-89394479-89395503	Adam15	0.467456	2.89637e-19	0.0742058	0.164287	TRUE	TRUE	FALSE
chr3-159660466-159661383	Wls	0.521748	1.23856e-24	0.0099871	0.127395	FALSE	TRUE	TRUE
chr4-46041589-46042536	Tmod1	0.514207	7.94013e-24	0.0240212	0.118617	FALSE	TRUE	FALSE
chr4-119912212-119913025	Hivep3	0.473619	7.94384e-20	0.124133	0.22547	TRUE	TRUE	TRUE
chr4-119976563-119977435	Hivep3	0.72004	6.24383e-56	0.124133	0.160081	TRUE	TRUE	TRUE
chr4-139534534-139535820	Aldh4a1	0.487458	3.94854e-21	0.02544	0.250716	FALSE	TRUE	TRUE
chr4-129009336-129010315	Zfp362	0.49136	1.65223e-21	0.0177863	0.118847	FALSE	TRUE	TRUE
chr4-132513445-132514191	Sesn2	0.572923	1.09545e-30	0.0179901	0.108882	FALSE	TRUE	TRUE
chr4-124738730-124739307	Inpp5b	0.538963	1.49353e-26	0.107252	0.126198	TRUE	TRUE	FALSE
chr4-131677345-131679055	Ptpru	0.635986	8.14426e-40	0.0492742	0.114749	FALSE	TRUE	TRUE
chr5-35755057-35755980	Ablim2	0.532255	8.60986e-26	0.0918751	0.188057	TRUE	TRUE	FALSE
chr5-64336682-64337626	Tbc1d1	0.489164	2.69692e-21	-0.00480561	0.124846	FALSE	TRUE	FALSE
chr5-107086964-107087926	Tgfbr3	0.698384	3.04711e-51	-0.0234234	0.134883	FALSE	TRUE	FALSE
chr5-123314981-123316462	Bcl7a	0.47336	8.39108e-20	0.156656	0.119473	TRUE	TRUE	TRUE
chr5-110181433-110182418	Golga3	0.643007	5.70579e-41	0.053762	0.231111	FALSE	TRUE	TRUE
chr6-17054616-17056227	Tes	0.698805	2.49328e-51	0.0052613	0.12409	FALSE	TRUE	FALSE
chr5-120270849-120271911	Plbd2	0.528609	2.1945e-25	0.0522733	0.114741	FALSE	TRUE	TRUE
chr6-8346952-8347890	Glcci1	0.825118	3.21562e-87	0.10888	0.14609	TRUE	TRUE	FALSE
chr6-8376572-8377420	Glcci1	0.48504	6.72022e-21	0.10888	0.127522	TRUE	TRUE	FALSE
chr6-98949588-98950643	Foxp1	0.635071	1.1467e-39	-0.016964	0.153153	FALSE	TRUE	TRUE
chr6-90699750-90700629	Slc41a3	0.53415	5.28131e-26	0.00993591	0.137416	FALSE	TRUE	TRUE
chr6-91855429-91856296	Grip2	0.663043	1.97262e-44	0.0739201	0.158055	TRUE	TRUE	TRUE
chr6-115956746-115957770	Plxnd1	0.539862	1.17652e-26	0.0256856	0.116013	FALSE	TRUE	FALSE
chr6-137826282-137827183	Dera	0.61292	3.1016e-36	0.0134416	0.210725	FALSE	TRUE	FALSE
chr6-140585894-140586865	Plekha5	0.548387	1.18081e-27	-0.0668807	0.208126	FALSE	TRUE	TRUE
chr6-115956746-115957770	Cand2	0.47723	3.66654e-20	0.0312487	0.116013	FALSE	TRUE	TRUE
chr7-16161398-16162227	Slc8a2	0.542473	5.85515e-27	0.0126589	0.131466	FALSE	TRUE	TRUE
chr7-56276531-56277484	Oca2	0.681006	8.99738e-48	0.0231266	0.164352	FALSE	TRUE	FALSE
chr7-29367301-29368245	Yif1b	0.471975	1.12444e-19	0.00500522	0.117906	FALSE	TRUE	FALSE
chr7-118251964-118253036	Smg1	0.509647	2.38813e-23	0.0705153	0.195092	FALSE	TRUE	TRUE
chr14-120846194-120847534	Ipo5	0.555615	1.60422e-28	-0.00805056	0.217846	FALSE	TRUE	TRUE
chr7-98097376-98098284	Myo7a	0.515352	6.00396e-24	0.0227225	0.230008	FALSE	TRUE	TRUE
chr7-47084314-47085485	Ptpn5	0.671982	4.60216e-46	-0.0287427	0.116347	FALSE	TRUE	FALSE
chr7-132232722-132233629	Cpxm2	0.466513	3.52139e-19	0.00156542	0.167547	FALSE	TRUE	FALSE
chr8-120172905-120173773	6430548M08Rik	0.48923	2.65945e-21	-0.00447114	0.107928	FALSE	TRUE	FALSE
chr8-119440365-119441241	Cdh13	0.615248	1.39825e-36	0.00847155	0.125149	FALSE	TRUE	FALSE
chr9-13532710-13533693	Maml2	0.567196	5.91559e-30	0.0985646	0.20302	FALSE	TRUE	FALSE
chr9-23195356-23196277	Bmper	0.489384	2.56966e-21	-0.0168639	0.172365	FALSE	TRUE	TRUE
chr9-31348487-31349358	Aplp2	0.468956	2.12189e-19	0.0831988	0.105877	FALSE	TRUE	TRUE
chr9-14053500-14054455	Sesn3	0.637564	4.50763e-40	-0.0619334	0.14476	FALSE	TRUE	TRUE
chr9-43969908-43971213	Mcam	0.575966	4.40052e-31	-0.0692666	0.101507	TRUE	TRUE	FALSE
chr9-61352300-61353216	Tle3	0.711331	5.45716e-54	0.0338009	0.15359	FALSE	TRUE	TRUE
chr9-59930006-59930989	Thsd4	0.465351	4.47556e-19	-0.0937183	0.132941	FALSE	TRUE	TRUE
chr9-79610007-79610928	Col12a1	0.585897	2.12142e-32	0.00321662	0.125836	FALSE	TRUE	TRUE
chr9-92721170-92722097	Plod2	0.565099	1.08527e-29	0.00161883	0.200537	FALSE	TRUE	TRUE
chr9-66069336-66070154	Csnk1g1	0.55465	2.10213e-28	-0.0503665	0.142941	FALSE	TRUE	TRUE
chr9-101041936-101042994	Pccb	0.506169	5.45587e-23	-0.0230281	0.160474	FALSE	TRUE	TRUE
chr2-152435908-152436774	6820408C15Rik	0.45201	6.52482e-18	0.0203613	0.17808	FALSE	TRUE	FALSE
chr9-65345618-65347351	Igdcc4	0.461208	1.04217e-18	0.0860809	0.12873	FALSE	TRUE	FALSE
chr15-79009434-79010417	Triobp	0.78456	4.45051e-73	0.109222	0.172053	TRUE	TRUE	FALSE
chr15-79097145-79098172	Triobp	0.633623	1.96697e-39	0.109222	0.11599	TRUE	TRUE	FALSE
chr2-122655529-122656770	AA467197	0.5198	2.01037e-24	-0.0177109	0.17349	FALSE	TRUE	FALSE
chr9-21462701-21463759	Dnm2	0.454872	3.71101e-18	0.045379	0.131495	FALSE	TRUE	TRUE
chr11-65003433-65004249	Arhgap44	0.576824	3.39716e-31	0.065067	0.124015	FALSE	TRUE	TRUE
chr6-87212936-87213869	Antxr1	0.688619	2.91114e-49	0.0760994	0.150659	FALSE	TRUE	TRUE
chr12-100455109-100456079	Ttc7b	0.464064	5.8328e-19	0.0470863	0.118735	FALSE	TRUE	FALSE
chr7-100510976-100511990	Ucp2	0.681351	7.72262e-48	-0.0342573	0.135525	TRUE	TRUE	TRUE
chr6-91855429-91856296	4930590J08Rik	0.491655	1.5472e-21	0.0030158	0.158055	FALSE	TRUE	FALSE
chr8-117334715-117335807	Plcg2	0.577174	3.0598e-31	0.0100679	0.103202	FALSE	TRUE	TRUE
chr16-35438566-35439554	Sec22a	0.457407	2.2429e-18	0.0469812	0.108332	FALSE	TRUE	FALSE
chr17-35699801-35700338	Ppp1r18	0.453015	5.35583e-18	-0.00597187	0.110971	FALSE	TRUE	FALSE
chr6-107624834-107625716	Lrrn1	0.748045	1.00873e-62	-0.0563906	0.116039	FALSE	TRUE	TRUE
chr10-81365771-81366644	Tle2	0.462904	7.38754e-19	0.0185236	0.144908	FALSE	TRUE	FALSE
chr10-119660514-119661429	Grip1	0.583941	3.87715e-32	0.0577633	0.134785	FALSE	TRUE	TRUE
chr10-81551351-81552264	Celf5	0.485126	6.59296e-21	0.0983275	0.110508	TRUE	TRUE	FALSE
chr8-71312416-71313378	Plvap	0.473702	7.80336e-20	0.011821	0.153035	FALSE	TRUE	FALSE
chr7-99488511-99489539	Gdpd5	0.476858	3.97281e-20	0.00366746	0.144366	FALSE	TRUE	TRUE
chr10-80070810-80071755	Abca7	0.572713	1.16541e-30	0.193463	0.121665	TRUE	TRUE	FALSE
chr10-108538410-108539345	Syt1	0.527325	3.04135e-25	-0.00137696	0.183232	FALSE	TRUE	TRUE
chr8-70609455-70610373	Tmem59l	0.50691	4.57591e-23	-0.168236	0.156023	TRUE	TRUE	TRUE
chr12-38111605-38112566	Dgkb	0.848635	3.30693e-97	0.0146358	0.165206	TRUE	TRUE	FALSE
chr19-10341725-10342651	Myrf	0.511773	1.434e-23	0.0117908	0.108895	FALSE	TRUE	FALSE
chr12-16764704-16765773	Greb1	0.669563	1.28533e-45	0.0132451	0.167404	FALSE	TRUE	TRUE
chr17-79457302-79458218	Cdc42ep3	0.56623	7.81263e-30	0.0538736	0.160803	TRUE	TRUE	TRUE
chr4-137487373-137488274	Wnt4	0.601527	1.42702e-34	-0.00692439	0.235162	FALSE	TRUE	TRUE
chr2-44544467-44545349	Gtdc1	0.688985	2.46235e-49	-0.000423954	0.184937	FALSE	TRUE	TRUE
chr4-135964330-135965115	Asap3	0.563898	1.53784e-29	0.033647	0.123563	FALSE	TRUE	TRUE
chr7-29169388-29170287	Spred3	0.512655	1.15748e-23	0.0224306	0.103576	FALSE	TRUE	TRUE
chr12-112544719-112545799	Inf2	0.584543	3.22182e-32	0.0498604	0.171739	TRUE	TRUE	TRUE
chr12-112605334-112606276	Inf2	0.555694	1.57017e-28	0.0498604	0.154059	TRUE	TRUE	TRUE
chr12-112628887-112629952	Inf2	0.515795	5.38773e-24	0.0498604	0.147283	TRUE	TRUE	TRUE
chr12-5350451-5351329	2810032G03Rik	0.601242	1.56425e-34	0.035182	0.143095	FALSE	TRUE	FALSE
chr1-172562743-172563686	Crp	0.520579	1.65596e-24	-0.0751136	0.101893	TRUE	TRUE	FALSE
chr1-172562743-172563686	Igsf9	0.562481	2.30652e-29	0.00378249	0.101893	FALSE	TRUE	TRUE
chr18-68084530-68085500	Fam210a	0.531556	1.03205e-25	0.0128457	0.105579	FALSE	TRUE	TRUE
chr10-43287918-43288881	Pdss2	0.613274	2.75027e-36	0.0684481	0.11256	FALSE	TRUE	TRUE
chr10-4384520-4385421	Akap12	0.494817	7.55178e-22	0.0150971	0.17001	FALSE	TRUE	TRUE
chr7-44311734-44312665	Shank1	0.473577	8.01237e-20	0.101104	0.105442	TRUE	TRUE	FALSE
chr2-33903258-33904262	Mvb12b	0.89765	6.26935e-125	-0.0662296	0.151065	FALSE	TRUE	TRUE
chr2-33918445-33919325	Mvb12b	0.836058	1.14833e-91	-0.0662296	0.147631	FALSE	TRUE	TRUE
chr3-152522577-152523538	Ak5	0.603258	8.07633e-35	-0.0237404	0.104018	FALSE	TRUE	TRUE
chr11-94341913-94342838	Mycbpap	0.473036	8.98529e-20	-0.0301718	0.121258	FALSE	TRUE	FALSE
chr4-63570130-63571014	Whrn	0.526723	3.54368e-25	-0.0191256	0.109674	FALSE	TRUE	TRUE
chr8-31120707-31122998	Rnf122	0.613496	2.54931e-36	0.00872442	0.199894	FALSE	TRUE	FALSE
chr5-142693273-142694230	Mmd2	0.493608	9.93346e-22	0.0101578	0.144851	FALSE	TRUE	TRUE
chr2-166729640-166730597	Prex1	0.63529	1.0574e-39	0.0231976	0.172609	FALSE	TRUE	TRUE
chr2-30242266-30243190	Tbc1d13	0.46626	3.7084e-19	0.000213712	0.132284	FALSE	TRUE	TRUE
chr8-123717288-123718322	Rhou	0.514651	7.13366e-24	-0.00350654	0.122154	FALSE	TRUE	FALSE
chr11-119214935-119215791	Tbc1d16	0.540431	1.01193e-26	0.0142886	0.115875	FALSE	TRUE	TRUE
chr6-146793275-146794280	Arntl2	0.484646	7.3249e-21	0.0380732	0.123857	FALSE	TRUE	FALSE
chr3-109005553-109006671	Fam102b	0.478214	2.9677e-20	0.0135526	0.193333	FALSE	TRUE	TRUE
chr11-107510459-107511396	Pitpnc1	0.659061	1.00814e-43	-0.223846	0.129143	TRUE	TRUE	FALSE
chr4-142196501-142197408	Kazn	0.614077	2.09341e-36	0.0163958	0.129277	FALSE	TRUE	TRUE
chr4-130022783-130023640	Col16a1	0.501948	1.46812e-22	-0.0171723	0.119091	FALSE	TRUE	TRUE
chr4-130121931-130122891	Col16a1	0.527646	2.80427e-25	-0.0171723	0.183234	FALSE	TRUE	TRUE
chr7-25128664-25129499	Arhgef1	0.467076	3.13303e-19	0.0586455	0.112406	FALSE	TRUE	TRUE
chr4-140421721-140422751	Arhgef10l	0.79598	9.64172e-77	0.0907837	0.13672	FALSE	TRUE	TRUE
chr4-140537249-140538124	Arhgef10l	0.467375	2.94456e-19	0.0907837	0.106505	FALSE	TRUE	TRUE
chr4-140541558-140542533	Arhgef10l	0.794551	2.88345e-76	0.0907837	0.199007	FALSE	TRUE	TRUE
chr4-140592019-140592969	Arhgef10l	0.5699	2.68817e-30	0.0907837	0.14274	FALSE	TRUE	TRUE
chr4-140630602-140631554	Arhgef10l	0.656363	2.99533e-43	0.0907837	0.166105	FALSE	TRUE	TRUE
chr4-140779585-140780539	Arhgef10l	0.465888	4.00575e-19	0.0907837	0.11243	FALSE	TRUE	TRUE
chr4-140025066-140026010	Igsf21	0.600148	2.23264e-34	0.0409963	0.203353	FALSE	TRUE	TRUE
chr4-140170476-140171427	Igsf21	0.515463	5.84419e-24	0.0409963	0.108465	FALSE	TRUE	TRUE
chr17-31486604-31487572	Pde9a	0.459711	1.41082e-18	0.0117696	0.125792	FALSE	TRUE	TRUE
chrX-151490630-151491610	Phf8	0.45819	1.91905e-18	-0.0127139	0.129986	FALSE	TRUE	TRUE
chr7-16161398-16162227	Meis3	0.568235	4.37238e-30	0.0289507	0.131466	FALSE	TRUE	TRUE
chr12-103202490-103203480	Prima1	0.872816	1.92484e-109	-0.21488	0.103719	TRUE	TRUE	FALSE
chr12-102707869-102708884	Btbd7	0.502107	1.41624e-22	0.052238	0.182512	FALSE	TRUE	FALSE
chr17-29384924-29385804	Tbc1d22b	0.450614	8.57118e-18	-0.0229413	0.102493	FALSE	TRUE	FALSE
chr1-134713406-134714322	Kdm5b	0.452709	5.68998e-18	0.0698672	0.100507	FALSE	TRUE	TRUE
chr4-126723045-126724020	Ago4	0.477673	3.33183e-20	0.0294961	0.239603	FALSE	TRUE	FALSE
chr11-61028147-61028930	Kcnj12	0.500101	2.25694e-22	-0.00133935	0.148706	FALSE	TRUE	TRUE
chr1-53837969-53838952	Hecw2	0.479528	2.23716e-20	0.150276	0.132767	TRUE	TRUE	TRUE
chr11-69800580-69801489	Fgf11	0.48441	7.71538e-21	-0.0154918	0.105049	FALSE	TRUE	FALSE
chr4-73790402-73791391	Rasef	0.465643	4.21522e-19	0.012627	0.103647	FALSE	TRUE	FALSE
chr8-120421345-120422288	1190005I06Rik	0.473291	8.5137e-20	0.0170209	0.105701	FALSE	TRUE	FALSE
chr8-120616491-120617463	1190005I06Rik	0.52765	2.80138e-25	0.0170209	0.132358	FALSE	TRUE	FALSE
chr11-116985338-116986073	Mgat5b	0.494004	9.07893e-22	-0.0174166	0.129244	FALSE	TRUE	TRUE
chr2-113363657-113364530	Fmn1	0.653746	8.60801e-43	-0.0383755	0.104388	FALSE	TRUE	FALSE
chr7-105148536-105149912	Fam160a2	0.512176	1.30017e-23	0.0928413	0.128154	TRUE	TRUE	TRUE
chr14-70203472-70204339	9930012K11Rik	0.567261	5.80715e-30	0.00933876	0.102309	FALSE	TRUE	TRUE
chr11-75421281-75422145	Rtn4rl1	0.533962	5.54128e-26	0.0154712	0.12313	FALSE	TRUE	FALSE
chr13-104516519-104517388	Adamts6	0.687221	5.51256e-49	-0.145401	0.187715	FALSE	TRUE	FALSE
chr5-118187344-118188283	Hrk	0.619142	3.61115e-37	0.0464825	0.259793	FALSE	TRUE	TRUE
chr6-48541100-48541981	Gimap6	0.589044	7.93678e-33	-0.00151766	0.177199	FALSE	TRUE	FALSE
chr6-48542026-48543033	Gimap6	0.587172	1.42518e-32	-0.00151766	0.121358	FALSE	TRUE	FALSE
chr5-63906125-63907095	Rell1	0.490662	1.93326e-21	0.0100347	0.122291	FALSE	TRUE	FALSE
chr14-61097847-61098773	Sacs	0.666147	5.42703e-45	0.341754	0.129831	TRUE	TRUE	TRUE
chr16-76453266-76454368	Nrip1	0.810457	9.50979e-82	0.0650994	0.175086	FALSE	TRUE	TRUE
chr16-76470753-76471989	Nrip1	0.507952	3.57462e-23	0.0650994	0.221655	FALSE	TRUE	TRUE
chr2-25533855-25534783	Bmyc	0.491824	1.4897e-21	0.0144978	0.180276	FALSE	TRUE	TRUE
chr5-30355556-30356544	Kcnk3	0.451385	7.37e-18	-0.0187556	0.213013	FALSE	TRUE	TRUE
chr9-56712575-56713501	Lingo1	0.656063	3.37942e-43	0.0248376	0.110079	FALSE	TRUE	TRUE
chr5-140735162-140736032	Amz1	0.607598	1.89709e-35	0.054462	0.13047	TRUE	TRUE	FALSE
chr2-164658392-164659603	Snx21	0.535664	3.5619e-26	0.00131166	0.134324	FALSE	TRUE	TRUE
chr2-164922941-164923708	Snx21	0.613789	2.30499e-36	0.00131166	0.138248	FALSE	TRUE	TRUE
chr2-96354935-96355968	Lrrc4c	0.536672	2.73536e-26	-0.012658	0.103627	FALSE	TRUE	TRUE
chr5-142693273-142694230	Slc29a4	0.541633	7.33338e-27	0.0354728	0.144851	FALSE	TRUE	TRUE
chr5-113122384-113123327	2900026A02Rik	0.61094	6.10622e-36	0.0728925	0.138894	FALSE	TRUE	TRUE
chr4-141641128-141642096	Fhad1	0.566685	6.85932e-30	-0.00586379	0.146065	FALSE	TRUE	FALSE
chr16-35392702-35393722	Sema5b	0.538883	1.52499e-26	0.0680743	0.153482	FALSE	TRUE	FALSE
chr16-35433881-35434812	Sema5b	0.659482	8.48516e-44	0.0680743	0.449417	FALSE	TRUE	FALSE
chr16-35438566-35439554	Sema5b	0.702115	5.24448e-52	0.0680743	0.108332	FALSE	TRUE	FALSE
chr6-71772136-71773045	Immt	0.541238	8.15042e-27	-0.101706	0.103882	FALSE	TRUE	TRUE
chr7-49074974-49075821	Nav2	0.83526	2.45368e-91	0.0401981	0.15196	FALSE	TRUE	FALSE
chr5-111364399-111365372	C130026L21Rik	0.559579	5.27613e-29	0.00432321	0.113333	FALSE	TRUE	FALSE
chr5-111799557-111800500	C130026L21Rik	0.539534	1.28325e-26	0.00432321	0.139179	FALSE	TRUE	FALSE
chr11-68943143-68944053	Arhgef15	0.672691	3.39037e-46	-0.0102331	0.212357	FALSE	TRUE	FALSE
chr7-25334370-25335152	4732471J01Rik	0.590944	4.3531e-33	0.346693	0.13186	TRUE	TRUE	FALSE
chr18-80193563-80194475	Adnp2	0.513137	1.02887e-23	0.0691507	0.167777	TRUE	TRUE	TRUE
chr18-60718278-60719102	Ndst1	0.567003	6.2586e-30	0.0107451	0.127283	FALSE	TRUE	FALSE
chr5-34534885-34535772	Sh3bp2	0.632404	3.07393e-39	0.0179737	0.140602	FALSE	TRUE	FALSE
chr10-81625767-81626536	Ankrd24	0.499246	2.74866e-22	-0.028316	0.197509	FALSE	TRUE	FALSE
chr14-64089874-64090822	Msra	0.57239	1.28233e-30	-0.0187055	0.16973	FALSE	TRUE	TRUE
chr15-91952162-91953171	Cntn1	0.660397	5.83685e-44	0.0312044	0.113093	FALSE	TRUE	TRUE
chr6-71457989-71458927	Smyd1	0.456736	2.56456e-18	0.00635534	0.27982	FALSE	TRUE	FALSE
chr7-112599940-112600931	Tead1	0.623569	7.55575e-38	-0.0855214	0.116438	FALSE	TRUE	FALSE
chr1-74062759-74063656	Tns1	0.629095	1.03726e-38	0.0578689	0.107611	TRUE	TRUE	TRUE
chr7-99488511-99489539	Map6	0.486032	5.40759e-21	-0.17671	0.144366	TRUE	TRUE	TRUE
chr1-91455671-91456661	Per2	0.587067	1.47335e-32	0.0397016	0.128956	FALSE	TRUE	TRUE
chr8-70647216-70648119	Pgpep1	0.595027	1.17953e-33	0.0366455	0.122686	FALSE	TRUE	TRUE
chr14-13228549-13229529	Synpr	0.512998	1.06375e-23	-0.00985104	0.121438	FALSE	TRUE	FALSE
chr5-130264337-130265235	Tyw1	0.461914	9.03686e-19	-0.0134733	0.116823	FALSE	TRUE	TRUE
chr11-35317156-35318226	Slit3	0.817267	3.16799e-84	-0.180268	0.148622	TRUE	TRUE	TRUE
chrY-1009721-1010900	Kdm5d	0.741128	5.6806e-61	0.16799	0.132655	TRUE	TRUE	TRUE
chr1-192406412-192407209	Kcnh1	0.571761	1.54737e-30	0.0165773	0.102482	FALSE	TRUE	FALSE
chr2-32514034-32514988	Sh2d3c	0.50487	7.41387e-23	-0.0158458	0.123066	FALSE	TRUE	TRUE
chr14-66331572-66332507	Ptk2b	0.58571	2.24736e-32	0.012475	0.225117	FALSE	TRUE	TRUE
chr9-42967487-42968404	Arhgef12	0.547186	1.63602e-27	0.0822185	0.112881	TRUE	TRUE	FALSE
chr5-34534885-34535772	Tnip2	0.621321	1.67599e-37	0.0138777	0.140602	FALSE	TRUE	FALSE
chr15-73760798-73761805	Ptp4a3	0.49902	2.89281e-22	0.0612403	0.13319	TRUE	TRUE	TRUE
chr5-63906125-63907095	0610040J01Rik	0.541418	7.77051e-27	0.494674	0.122291	TRUE	TRUE	FALSE
chr5-88968720-88969638	Slc4a4	0.620744	2.05109e-37	0.0342603	0.166237	FALSE	TRUE	FALSE
chr3-51505218-51506149	Maml3	0.48484	7.0232e-21	-0.00648272	0.177001	FALSE	TRUE	TRUE
chr2-10121617-10122523	Sfmbt2	0.561255	3.27983e-29	-0.0615637	0.114514	TRUE	TRUE	TRUE
chr6-38823559-38824499	Hipk2	0.601938	1.24738e-34	0.096328	0.1051	FALSE	TRUE	FALSE
chr12-29357906-29358822	Myt1l	0.592845	2.37947e-33	-0.116561	0.186089	FALSE	TRUE	TRUE
chr2-138294121-138295222	Btbd3	0.612172	4.00374e-36	0.240963	0.117047	TRUE	TRUE	FALSE
chr8-123181122-123182034	Tubb3	0.466136	3.8047e-19	-0.199966	0.251571	TRUE	TRUE	TRUE
chr12-27182073-27182982	Sox11	0.533245	6.67028e-26	0.0838013	0.131828	TRUE	TRUE	TRUE
chr16-11940031-11940994	Cpped1	0.513074	1.04431e-23	-0.00272788	0.234718	FALSE	TRUE	TRUE
chr4-132513445-132514191	Phactr4	0.5731	1.03932e-30	0.0292411	0.108882	FALSE	TRUE	TRUE
chr7-140137230-140138129	Kndc1	0.462043	8.7997e-19	0.00450471	0.106141	FALSE	TRUE	FALSE
chr8-72005722-72006656	Zfp617	0.508605	3.06169e-23	0.0681609	0.252024	TRUE	TRUE	TRUE
chr1-100020129-100020981	Cntnap5b	0.617792	5.78356e-37	0.170494	0.177176	TRUE	TRUE	FALSE
chr16-57690250-57691263	Col8a1	0.564554	1.27101e-29	-0.143989	0.11169	TRUE	TRUE	FALSE
chrY-1009721-1010900	Uty	0.745075	5.74612e-62	0.350083	0.132655	TRUE	TRUE	TRUE
chr3-105893895-105894845	Rap1a	0.473708	7.79461e-20	0.0019329	0.13545	FALSE	TRUE	TRUE
chrY-1009721-1010900	Ddx3y	0.74567	4.06081e-62	0.129972	0.132655	TRUE	TRUE	TRUE
chrY-1009721-1010900	Eif2s3y	0.707325	4.07483e-53	0.225998	0.132655	TRUE	TRUE	TRUE
chr7-104574382-104575312	Olfr658	0.51568	5.53981e-24	-0.00128789	0.244635	FALSE	TRUE	FALSE
chr4-114514992-114515964	Trabd2b	0.61545	1.3044e-36	-0.0800171	0.132045	FALSE	TRUE	FALSE
chr8-70199910-70200876	Nr2c2ap	0.518025	3.11827e-24	0.0155363	0.198493	FALSE	TRUE	TRUE
chr19-8929111-8930121	Eml3	0.450648	8.51187e-18	0.0282351	0.117093	TRUE	TRUE	TRUE
chr12-112544719-112545799	Ahnak2	0.500055	2.28092e-22	0.0279879	0.171739	FALSE	TRUE	TRUE
chr5-30355556-30356544	Drc1	0.68942	2.02018e-49	-0.129693	0.213013	TRUE	TRUE	FALSE
chr18-35815532-35816510	1700066B19Rik	0.495904	5.90114e-22	0.00604982	0.160704	FALSE	TRUE	FALSE
chr7-92723576-92724439	4632427E13Rik	0.464802	5.01471e-19	0.163299	0.135597	TRUE	TRUE	FALSE
chr2-151589158-151590135	Rad21l	0.513576	9.25425e-24	0.0190691	0.116986	FALSE	TRUE	FALSE
chr2-76058507-76059485	Pde11a	0.520973	1.50119e-24	-0.0253505	0.239883	FALSE	TRUE	FALSE
chr11-120075971-120077533	2810410L24Rik	0.646902	1.26932e-41	0.0092117	0.116211	FALSE	TRUE	TRUE
chr15-75922979-75923927	Nrbp2	0.480473	1.82609e-20	0.051916	0.163596	FALSE	TRUE	TRUE
chr17-12596964-12598184	Airn	0.455275	3.42698e-18	0.132784	0.169344	TRUE	TRUE	FALSE
chr15-71854484-71855430	Col22a1	0.685739	1.07857e-48	0.0158921	0.183462	FALSE	TRUE	TRUE
chr4-108363572-108364649	Gm12743	0.549125	9.65836e-28	-0.0826963	0.135244	TRUE	TRUE	FALSE
chr14-121164510-121165529	B930095G15Rik	0.529073	1.94859e-25	0.00990927	0.272776	FALSE	TRUE	FALSE
chr11-75421281-75422145	Mir22hg	0.491389	1.64148e-21	0.0617012	0.12313	FALSE	TRUE	FALSE
chr11-75625502-75626454	Mir22hg	0.515866	5.29321e-24	0.0617012	0.148564	FALSE	TRUE	FALSE
chr2-113363657-113364530	Gm13963	0.487139	4.23634e-21	-0.00835537	0.104388	FALSE	TRUE	FALSE
chr2-167543397-167544347	Gm11476	0.612084	4.12438e-36	-0.00124879	0.130074	FALSE	TRUE	FALSE
chr2-167585795-167586616	Gm11476	0.666383	4.92941e-45	-0.00124879	0.156046	FALSE	TRUE	FALSE
chr2-167764847-167765804	Gm11476	0.471743	1.1807e-19	-0.00124879	0.144795	FALSE	TRUE	FALSE
chr4-142196501-142197408	Gm13052	0.637654	4.35799e-40	0.0395434	0.129277	FALSE	TRUE	FALSE
chr11-35317156-35318226	Gm12122	0.771053	5.34854e-69	-0.0112352	0.148622	FALSE	TRUE	FALSE
chr2-26347944-26348864	Gm13562	0.550708	6.25287e-28	0.0151519	0.146853	FALSE	TRUE	FALSE
chr2-33903258-33904262	Gm13404	0.639675	2.04342e-40	-0.102945	0.151065	TRUE	TRUE	FALSE
chr2-33918445-33919325	Gm13404	0.558217	7.75421e-29	-0.102945	0.147631	TRUE	TRUE	FALSE
chr11-75625502-75626454	Gm12339	0.492704	1.22118e-21	0.0105167	0.148564	FALSE	TRUE	FALSE
chr11-107510459-107511396	Gm11714	0.523001	9.02557e-25	-0.00493303	0.129143	FALSE	TRUE	FALSE
chr9-97829635-97830639	4921534H16Rik	0.667836	2.66996e-45	0.0176946	0.126685	FALSE	TRUE	FALSE
chr1-15644270-15645262	Kcnb2	0.594582	1.36125e-33	0.230929	0.149289	TRUE	TRUE	FALSE
chr19-5786405-5787297	Malat1	0.453535	4.83371e-18	-0.466179	0.100933	TRUE	TRUE	TRUE
chr12-27182073-27182982	Gm9866	0.604881	4.72003e-35	0.427814	0.131828	TRUE	TRUE	FALSE
chr15-41727206-41728095	Gm26854	0.635091	1.13832e-39	0.00470489	0.155338	FALSE	TRUE	FALSE
chr5-112213036-112213955	Miat	0.527331	3.0371e-25	-0.0444831	0.114053	FALSE	TRUE	TRUE
chr1-40064560-40065557	Gm16894	0.508857	2.88273e-23	0.0106191	0.232472	FALSE	TRUE	FALSE

## Sheet: cholinergic_ins
peak	gene	Correlation	FDR	logFC_gene	logFC_peak	DEG	DAP	m6a-modified
chr17-5822220-5823318	Snx9	0.526306	5.1507e-16	0.0151141	0.375179	FALSE	TRUE	TRUE
chr7-45699317-45700160	Grin2d	0.517769	1.88413e-15	-0.0218011	0.17351	FALSE	TRUE	FALSE
chr7-44974312-44975264	Nosip	0.540113	5.82366e-17	-0.015971	0.187734	FALSE	TRUE	TRUE
chr7-44974312-44975264	Rps11	0.488479	1.23028e-13	0.0177164	0.187734	FALSE	TRUE	TRUE
chr2-71867282-71868878	Pdk1	0.47151	1.15047e-12	0.123531	0.325791	FALSE	TRUE	TRUE
chr17-31531400-31532358	Pknox1	0.451414	1.39301e-11	0.139176	0.303015	FALSE	TRUE	TRUE
chr8-105873922-105874955	Gfod2	0.477106	5.57853e-13	0.0340051	0.229832	FALSE	TRUE	TRUE
chr17-5822220-5823318	Serac1	0.456264	7.74456e-12	0.0234502	0.375179	FALSE	TRUE	FALSE
chr11-116643986-116644594	Prpsap1	0.569741	3.76757e-19	0.0508993	0.233456	FALSE	TRUE	TRUE
chr10-93432198-93433315	Lta4h	0.656643	4.49886e-27	0.049719	0.302126	FALSE	TRUE	TRUE
chr11-97993444-97995165	Stac2	0.552618	7.3751e-18	0.0550279	0.226046	FALSE	TRUE	TRUE
chr11-97993444-97995165	Med1	0.626068	5.42679e-24	0.0953894	0.226046	FALSE	TRUE	TRUE
chr11-69397462-69398405	Chd3	0.691371	4.85392e-31	0.223153	0.219718	TRUE	TRUE	FALSE
chrX-165188136-165189451	Glra2	0.659653	2.13759e-27	0.0199437	0.279488	FALSE	TRUE	FALSE
chr17-35301494-35302593	Ddx39b	0.548517	1.46477e-17	0.494944	0.215194	TRUE	TRUE	TRUE
chr11-116643986-116644594	Cygb	0.486055	1.7071e-13	-0.0534638	0.233456	FALSE	TRUE	FALSE
chr13-55554977-55555967	Pdlim7	0.606406	3.43054e-22	-0.0307102	0.263909	FALSE	TRUE	FALSE
chr13-55554977-55555967	Fam193b	0.523563	7.84446e-16	-0.0743155	0.263909	FALSE	TRUE	FALSE
chr15-80014493-80016193	Mief1	0.47201	1.0786e-12	0.0462452	0.38497	FALSE	TRUE	FALSE
chr15-80014493-80016193	Tab1	0.453453	1.08949e-11	0.0313353	0.38497	FALSE	TRUE	FALSE
chr19-7422052-7422892	Rtn3	0.652827	1.14452e-26	-0.113121	0.232754	FALSE	TRUE	TRUE
chr8-121897977-121898896	Banp	0.584673	2.43565e-20	0.472518	0.208888	TRUE	TRUE	TRUE
chr10-128909399-128910322	Cd63	0.738217	2.25873e-37	0.0945263	0.230239	FALSE	TRUE	FALSE
chr5-129877451-129878253	Crcp	0.45519	8.82281e-12	0.0269936	0.293438	FALSE	TRUE	TRUE
chr5-129877451-129878253	Sumf2	0.660506	1.72736e-27	0.0162372	0.293438	FALSE	TRUE	TRUE
chr14-121164510-121165529	Farp1	0.510267	5.71909e-15	0.147086	0.464129	FALSE	TRUE	TRUE
chr2-94559884-94560773	Api5	0.486866	1.52993e-13	0.0353698	0.230238	FALSE	TRUE	TRUE
chr3-107467721-107468590	Slc6a17	0.543191	3.52664e-17	0.0607458	0.318902	FALSE	TRUE	FALSE
chr3-122307705-122308650	Bcar3	0.657334	3.80165e-27	-0.0782858	0.245428	FALSE	TRUE	TRUE
chr4-123686439-123688151	Mycbp	0.527602	4.21473e-16	0.0796381	0.193028	FALSE	TRUE	TRUE
chr4-123106696-123107625	Cap1	0.496552	4.04549e-14	-0.0153451	0.220345	FALSE	TRUE	TRUE
chr4-132513445-132514191	Taf12	0.532506	1.95775e-16	-0.039126	0.399886	FALSE	TRUE	FALSE
chr5-101784069-101784967	Cds1	0.548666	1.42922e-17	0.0318006	0.251511	FALSE	TRUE	FALSE
chr5-120483127-120484155	Plbd2	0.528181	3.85223e-16	0.0515641	0.232818	FALSE	TRUE	TRUE
chr7-67113825-67114736	Mef2a	0.599263	1.44397e-21	-0.136256	0.29806	FALSE	TRUE	TRUE
chr7-122151071-122151984	Dctn5	0.62954	2.53052e-24	0.0155886	0.365346	FALSE	TRUE	TRUE
chr8-11767009-11767977	Arhgef7	0.605138	4.44409e-22	0.015278	0.207935	FALSE	TRUE	FALSE
chr8-70766353-70767308	Lsm4	0.463925	3.00356e-12	0.0496475	0.275523	FALSE	TRUE	FALSE
chr9-20898144-20899082	Olfm2	0.541498	4.64781e-17	-0.121964	0.202895	FALSE	TRUE	TRUE
chr9-65084115-65085086	Dpp8	0.477448	5.3343e-13	0.0828437	0.280351	FALSE	TRUE	TRUE
chr5-120483127-120484155	Tpcn1	0.562989	1.24253e-18	-0.00681107	0.232818	FALSE	TRUE	TRUE
chr9-65084115-65085086	Igdcc4	0.472029	1.07605e-12	0.0913827	0.280351	FALSE	TRUE	FALSE
chr17-66614013-66614967	Ptprm	0.534628	1.40016e-16	-0.196589	0.375351	FALSE	TRUE	TRUE
chr9-45754451-45755490	Sidt2	0.464501	2.79431e-12	0.152588	0.249065	TRUE	TRUE	FALSE
chr11-101189297-101190257	Rundc1	0.576331	1.14671e-19	0.00329517	0.203884	FALSE	TRUE	TRUE
chr11-101189297-101190257	Wnk4	0.560636	1.87247e-18	0.206539	0.203884	TRUE	TRUE	FALSE
chr19-7422052-7422892	Cox8a	0.589139	1.04169e-20	-0.0128747	0.232754	FALSE	TRUE	TRUE
chr10-30639148-30639848	Ncoa7	0.599664	1.33354e-21	0.1284	0.271322	FALSE	TRUE	TRUE
chr17-23785872-23786679	Flywch1	0.507204	8.93817e-15	0.0156226	0.198284	FALSE	TRUE	TRUE
chr7-25711543-25712432	Hnrnpul1	0.467387	1.94596e-12	0.0174915	0.229378	FALSE	TRUE	TRUE
chr18-37741646-37742592	Rell2	0.503012	1.62891e-14	0.0468749	0.227784	FALSE	TRUE	FALSE
chr19-21729522-21730542	Abhd17b	0.52992	2.93629e-16	-0.0124196	0.341619	FALSE	TRUE	FALSE
chr7-88004865-88005855	Grm5	0.454324	9.80188e-12	-0.039983	0.320879	FALSE	TRUE	FALSE
chr11-102027581-102028276	Mpp3	0.554381	5.47579e-18	0.0504079	0.258699	FALSE	TRUE	FALSE
chr7-44974312-44975264	Prmt1	0.460093	4.83682e-12	0.0746077	0.187734	FALSE	TRUE	FALSE
chr7-122151071-122151984	Prkcb	0.682973	4.94831e-30	-0.0124375	0.365346	FALSE	TRUE	FALSE
chr4-132513445-132514191	Atpif1	0.552865	7.08094e-18	-0.14761	0.399886	FALSE	TRUE	TRUE
chr7-44974312-44975264	Ap2a1	0.519116	1.53926e-15	0.0728057	0.187734	FALSE	TRUE	TRUE
chr11-60228640-60229527	Rai1	0.49254	7.04944e-14	0.191923	0.206643	TRUE	TRUE	TRUE
chr3-65904414-65905324	Lekr1	0.697357	8.82707e-32	0.08233	0.419743	FALSE	TRUE	FALSE
chr4-123686439-123688151	Gm12905	0.475926	6.5053e-13	0.255054	0.193028	TRUE	TRUE	FALSE
chr4-123686439-123688151	1700121C08Rik	0.503134	1.60075e-14	0.157777	0.193028	TRUE	TRUE	FALSE
chr4-132513445-132514191	Snhg12	0.453174	1.12696e-11	0.0914901	0.399886	FALSE	TRUE	FALSE
chr14-25629551-25630954	Zmiz1os1	0.550654	1.02576e-17	0.213564	0.223166	TRUE	TRUE	FALSE

## Sheet: linked-gene (unique) summary
DEG	DAP	m6a-tagged	count	type	DAP-linked genes	DAP-linked-genes with m6a	percent of DAP-linked genes with m6A	percent of DAP-linked-DEGs with m6a
FALSE	TRUE	FALSE	291	Skeletal MN
FALSE	TRUE	TRUE	267	Skeletal MN
TRUE	TRUE	FALSE	184	Skeletal MN
TRUE	TRUE	TRUE	152	Skeletal MN	894	419	46.868	17.0022
FALSE	TRUE	TRUE	144	Visceral MN
FALSE	TRUE	FALSE	119	Visceral MN
TRUE	TRUE	TRUE	36	Visceral MN
TRUE	TRUE	FALSE	41	Visceral MN	340	180	52.9412	10.5882
FALSE	TRUE	TRUE	32	Cholinergic IN
FALSE	TRUE	FALSE	23	Cholinergic IN
TRUE	TRUE	FALSE	6	Cholinergic IN
TRUE	TRUE	TRUE	3	Cholinergic IN	64	35	54.6875	4.6875

## Sheet: peak summary
DEG	DAP	m6a-tagged	count	cell type
FALSE	TRUE	FALSE	334	Skeletal MN
FALSE	TRUE	TRUE	311	Skeletal MN
TRUE	TRUE	FALSE	241	Skeletal MN
TRUE	TRUE	TRUE	192	Skeletal MN
FALSE	TRUE	TRUE	169	Visceral MN
FALSE	TRUE	FALSE	132	Visceral MN
TRUE	TRUE	TRUE	43	Visceral MN
TRUE	TRUE	FALSE	46	Visceral MN
FALSE	TRUE	TRUE	32	Cholinergic IN
FALSE	TRUE	FALSE	23	Cholinergic IN
TRUE	TRUE	FALSE	6	Cholinergic IN
TRUE	TRUE	TRUE	3	Cholinergic IN
