# Supplementary material for: The motor neuron m6A repertoire governs neuronal homeostasis and FTO inhibition mitigates ALS symptom manifestation
Source: Nat Commun. 2025 Apr 30;16:4063. doi: 10.1038/s41467-025-59117-2 (PMC12043976; doi:10.1038/s41467-025-59117-2)
Supplement: Supplementary file 8 — Supplementary Data 6 [file 41467_2025_59117_MOESM8_ESM.xlsx]

## Sheet: Sheet1
Supplementary Data 6 qPCR and cloning primer list used in this study.
The qPCR and cloning primer list were used in this study.
Gene	Forward primer	Reverse primer
GAPDH	AATCCCATCACCATCTTCCA	TGGCTCCACGACGTACTCA
METTL3	GTGTCGGAGGTGATTCCAGT	CTGCGCATCTCATCATCTGT
METTL14	TGGACCTTGGAAGAGTGTGTT	TGCCAATTTCAGGTTCTTCTGTG
FTO	TCCTGAGTGGCAGAAGAGGT	CAGGTACTGTGGGAGGCATT
ALKBH5	TTCAAGCCTATTCGGGTGTC	CGGGGTGCATCTAATCTTGT
Slc5a7	TCG ATC GCT TCA CCC CCT	CTACTTCATCAAATCTTCTTTGCGT
Syn1	ATG CTC AGC AGC ACA ACA TA	TCCAGTTACCCGACACTGAT
Fos	TTTCAACGCCGACTACGAGG	CTGCGCAAAAGTCCTGTGTG
Col5a3	AGCTACCTCCCTGGTTGTGA	GTGGAGGGAGGTCTGGTTCT
Bag3	GGACCCTAACCCAGCATGAG	GGCTGAAGATGCAGTGTCCTTA
Aox1	TCTGGCCACAGATGAGGTACA	CAACATTCCCACACTCCAGC
Spp1	CTGGCTGAATTCTGAGGGACT	TTCTGTGGCGCAAGGAGATT
Kcnj14	AGATGGCCAAGCCCAAGAAA	GGTCACACGGGGCTGC
Tardbp high m6A-modified site 1	TTTCCACCACCAAGTCTCTGC	CCGAGGCATGAAAGGCTAGTA
Tardbp high m6A-modified site 2	TGCAAAGCACACCACAAGC	GTGTGGGAACGTGAACTGAAG
Tardbp low m6A-modified site	GCTCTTCAGCAGTCATGTCCT	CCCAGACGAGCCTTTGAGAA
Atp13a2 high m6A-modified site	AGACAGTACCAGTCACCTCCC	TCAGCACTTCCCCAGGAGAG
Atp13a2 low m6A-modified site	CCAAGGCCCATCAGCTTCA	GCAGCCACAAACTTCATGCT
Dctn1 high m6A-modified site	CGA CAC CCC TCC ACT AAA GAT	CAA GGG GTG AAG TCC TCA GTC
Dctn1 m6A low confidence	TCA GCT TAT GGA ACA AGT GGC T	TTC TCA ATG GTG TCA CTC AGG G
C9orf72 high m6A-modified site	CACACACTCTGTGAAGTGGGA	GGAATGGAGATCGGAGCACTT
C9orf72 low m6A-modified site	TGTCTTCAGGAACACTGTGGG	CCCATGCTTACTGGGGAAGT
Epha4 high m6A-modified site	CAATGGCACACCCTGGGTAA	CAGAACAAAGCCAGTTCCGC
Epha4 low m6A-modified site	TTGGGTGGTCAAACTGTCCC	TCTGTGTGGCCATCAAGACTC
Cacna1h high m6A-modified site	AGGTACAGTCCTTGCTCCTTC	TTTGGGGGCTATAGTGCCTCT
Cacna1h low m6A-modified site	CTGAGGCAGAGCTTGAACCA	TACTGAAGATGGCCACAGGC
Glt8d1 high m6A-modified site	TCCAGATGACTACCACGGCT	ATGCTGGAGTTCTCTGTCCTTC
Glt8d1 low m6A-modified site	ATACACCACTGAAGCCAGGAC	AGTGGAGGCTGAGTCACAAT
Chrna3 high m6A-modified site	ACATGTCCCATCTTGGCAGG	GGTGCTGAGCTCTCAAACCT
Chrna3 low m6A-modified site	AAAGCACGATGTCTGGTTTCC	GTGGAGTTCATGCGAGTCCC
Fig4 high m6A-modified site	AGGTGCTGGGGAGTCCTTTA	GTGTCCTCTGTGAGAAGGCG
Fig4 low m6A-modified site	CATCTGAGCAACGGGAACAC	AGCTGGGGCAAAGTCAACATA
Hnrnpa2b1 high m6A-modified site	AGCTTCTTAACTCTACACACGCA	AGCCAGGATCATGGTGTAATAAGA
Hnrnpa2b1 low m6A-modified site	TCCTAGAACTTTGGACTTCCTGC	CACAATGCAGAAGTTAGAAAGGCA
Ubqln2 high m6A-modified site	TCCAGCTCTGCACCTACTGA	GGTCCAGATTCCGAGGTTGG
Ubqln2 low m6A-modified site	AAACCCAGAAATCAGCCACCT	TCCAGCGTCTGCCTCATTAT
Hnrnpa1 high m6A-modified site	GGTAAACTTCCCCAACAGTGTG	TGGCACCACCCTGAAGGAAT
Hnrnpa1 low m6A-modified site	GAGGCTATGGAAGTGGTGGAC	TGTCATAGCTGCCACTCCCG
Tuba4a high m6A-modified site	ACTCTGTCAGGTCCACATTGAG	ATCACAGCTTCCTTGCGCTTT
Tuba4a low m6A-modified site	GTCCAGCACTGGGTCGATGAT	CTATGCCCGTGGTCATTACACC
Sod1 high m6A-modified site	GCTTGGCCTGTGGAGTGATT	CTCAGACCACACAGGGAATGT
Sod1 low m6A-modified site	GCAATGTGACTGCTGGAAAGG	CGATCTTCAATGGACACATTGGC
Chmp2b high m6A-modified site	GCAGGTGCCAAGCACATTTT	ACCCCCTTTGGGAGAACATT
Chmp2b low m6A-modified site	GCGAACGTTCTTGTCTTCTGT	GAAGCGTGCAGGGTTTTAGC
PIKfyve high m6A-modified site	CCACTGAACACAAAGACCTTTCA	GCAGTCATGGACAGTCTAAAGC
PIKfyve low m6A-modified site	TTTTCTCAATTAGAGGCCCACC	CTAACTTCTTCTCAGTGTTGTTCTG
Cloning primers
Gene	Forward primer	Reverse primer
shFto oligomer	GATCCCCCCAGGGAGACTGCTATTTCATTTCAAGAGATACTTTATCGTCAGAGGGACCTTTTTGC	GGCCGCAAAAAGGTCCCTCTGACGATAAAGTATCTCTTGAAATGAAATAGCAGTCTCCCTGGGGG
