# Supplementary material for: The motor neuron m6A repertoire governs neuronal homeostasis and FTO inhibition mitigates ALS symptom manifestation
Source: Nat Commun. 2025 Apr 30;16:4063. doi: 10.1038/s41467-025-59117-2 (PMC12043976; doi:10.1038/s41467-025-59117-2)
Supplement: Supplementary file 15 — Source Data [file 41467_2025_59117_MOESM15_ESM.xlsx]

## Sheet: Fig.1b-d
Fig. 1: m6A RNA modification levels are downregulated in ALS.
Degeneration index and m6A % during degendered ALS iPSC~MNs
n = 3 biological replicates, significant P values from two-tailed t-tests
Fig. 1b							Fig. 1c							Fig. 1d
Degeneration index		Day0	Day4	Day7	Day21		Degeneration index		Day0	Day4	Day7	Day21		Degeneration index		Day0	Day4	Day7	Day21
Control #1	Exp. 1	0.0742945	0.08126	0.104522	0.172574		Control #2	Exp. 1	0.055758	0.127687	0.0611242	0.0774375		Control #3	Exp. 1	0.0759196	0.0582388	0.0611242	0.110184
	Exp. 2	0.0574695	0.0495543	0.106083	0.145538			Exp. 2	0.0645083	0.122724	0.0886318	0.0880108			Exp. 2	0.0835968	0.0524495	0.0886318	0.172654
	Exp. 3	0.0519008	0.0698447	0.11416	0.0989279			Exp. 3	0.0529024	0.121678	0.120065	0.0852934			Exp. 3	0.080937	0.0995374	0.120065	0.0840882
	AVG	0.0612216	0.0668863	0.108255	0.139014			AVG	0.0577229	0.12403	0.0899403	0.0835805			AVG	0.0801511	0.0700753	0.0899403	0.122309
	S.D.	0.0116588	0.0160585	0.00517301	0.0372542			S.D.	0.0060473	0.00321015	0.0294921	0.00549083			S.D.	0.00389846	0.0256787	0.0294921	0.0455108
SOD1+/L144F		Day0	Day4	Day7	Day21		C9ORF72exp		Day0	Day4	Day7	Day21		TDP43G298S		Day0	Day4	Day7	Day21
	Exp. 1	0.099718	0.110712	0.150121	0.392043			Exp. 1	0.0810779	0.137644	0.200748	0.415761			Exp. 1	0.0835144	0.0644606	0.171674	0.453681
	Exp. 2	0.11317	0.108353	0.334043	0.390469			Exp. 2	0.106478	0.118691	0.158696	0.459151			Exp. 2	0.0835726	0.100606	0.479095	0.437033
	Exp. 3	0.104249	0.104658	0.23249	0.475606			Exp. 3	0.107954	0.129706	0.219616	0.375114			Exp. 3	0.082159	0.0684025	0.346726	0.482157
	AVG	0.105712	0.107908	0.238885	0.419372			AVG	0.0985032	0.12868	0.19302	0.416675			AVG	0.083082	0.0778231	0.332499	0.457624
	S.D.	0.00684421	0.0030516	0.0921278	0.0487059			S.D.	0.0151088	0.00951837	0.0311864	0.042026			S.D.	0.000799883	0.019829	0.154204	0.0228189
	P-value	0.04682	0.07029	0.01219	0.00138			P-value	0.12251	0.467551	0.014151	0.000169			P-value	0.271144	0.70036	0.086265	1.4e-05
m6A (%)		Day0	Day4	Day7	Day21		m6A (%)		Day0	Day4	Day7	Day21		m6A (%)		Day0	Day4	Day7	Day21
Control #1	Exp. 1	100	103.5	97.3494	90.785		Control #2	Exp. 1	100	97.2312	97.2345	94.3		Control #3	Exp. 1	100	100	100	100
	Exp. 2	98.8282	99.3254	96.8901	93.4354			Exp. 2	96.3254	100.581	105.672	109.2			Exp. 2	99.2568	105.814	93.1231	105.131
	Exp. 3	103.448	101.733	99.3254	92.5978			Exp. 3	101.86	103.124	101.733	101.733			Exp. 3	115.697	98.18	95.4086	89.4667
	AVG	100.759	101.519	97.1198	92.2727			AVG	2.59835	2.36892	5.96615	10.536			AVG	104.985	101.331	96.1772	98.1993
	S.D.	2.40164	2.09546	0.324746	1.35479			S.D.	0.12251	0.467551	0.014151	0.000169			S.D.	9.28485	3.98731	3.50228	7.98608
SOD1+/L144F		Day0	Day4	Day7	Day21		C9ORF72exp		Day0	Day4	Day7	Day21		TDP43G298S		Day0	Day4	Day7	Day21
	Exp. 1	100	57.2719	56.3052	51.1099			Exp. 1	100	61	59	36			Exp. 1	100	56	51	53
	Exp. 2	101.733	53.9601	33.3008	33.4792			Exp. 2	97.5814	45.0581	45.3814	58.5313			Exp. 2	105.131	69.748	47.9874	32.2404
	Exp. 3	109.2	45.3814	45.3814	35.3289			Exp. 3	105.672	53.9601	46.3855	39.0941			Exp. 3	103.085	46.4302	39.0941	37.224
	AVG	103.644	52.2045	44.9958	39.9727			AVG	1.71021	11.2726	9.62979	15.932			AVG	102.739	57.3927	46.0271	40.8215
	S.D.	4.88897	6.13657	11.507	9.68933			S.D.	0.12251	0.467551	0.014151	0.000169			S.D.	2.58314	11.7211	6.19028	10.8373
	P-value	0.410789	0.000192	0.001384	0.000757			P-value	0.591107	0.000671	0.000515	0.002282			P-value	0.707128	0.003552	0.000258	0.001795
Graphs plotted and statistical calculations in Prism 10 version 10.4.0

## Sheet: Fig.1e-g
Fig. 1: m6A RNA modification levels are downregulated in ALS.
m6A % in degendered ALS iPSC~MNs before MN dying.
All data are presented as mean ± S.D., n = 3 independent experiments, significant P values from two-tailed t-tests. N.S., non-significant.
Fig. 1e SOD1+/L144F
m6A (%)	Vehicle	CPA
Exp. 1	100	14.3443
Exp. 2	88.1148	9.22131
Exp. 3	125.41	5.12295
AVG	104.508	9.56284
S.D.	19.052	4.62013
P-value		0.001105
Fig. 1f C9ORF72exp
m6A (%)	Vehicle	CPA
Exp. 1	100	4.63917
Exp. 2	81.9588	2.57732
Exp. 3	112.371	18.0412
AVG	98.11	8.41924
S.D.	15.294	8.39642
P-value		0.000879
Fig. 1g TDP43G298S				7.35293	4.08496	28.5947
m6A (%)	Vehicle	CPA
Exp. 1	100	7.35293
Exp. 2	91.5031	4.08496
Exp. 3	84.9672	28.5947
AVG	92.1568	13.3442
S.D.	7.53768	13.308
P-value		0.000871
Graphs plotted and statistical calculations in Prism 10 version 10.4.0

## Sheet: Fig.1i,j
Fig. 1: Loss of m6A methyltransferases METTL3 and METTL14 leads to neurodegeneration.
m6A mRNA ELISA and dot blot of STE2457-treated WT human iPSC~MNs.
m6A methylation was normalized to the vehicle (DMSO), which served as a non-stressed control. Data are presented as mean ± S.D., n = 3 independent experiments, significant P values from two-tailed t-tests.
Fig. 1i
https://www.dropbox.com/scl/fi/ixb67vztpre677jtrefi9/Screen-Shot-2025-03-03-at-12.49.10-PM.png?rlkey=iojni6s5wobzovm9adyg82t19&dl=0	Vehicle	STM2457
Exp. 1	100	12.5
Exp. 2	87.1429	61
Exp. 3	118.459	34.7502
AVG	101.867	36.0834
S.D.	15.7414	24.2775
P-value		0.017
Graphs plotted and statistical calculations in Prism 10 version 10.4.0

## Sheet: Fig.1k,l
Fig. 1k,l: Loss of m6A methyltransferases METTL3 and METTL14 leads to neurodegeneration.
Immunostaining and degeneration index of SMI32 of the Inhibition of METTL3-mediated m6A modification in WT human iPSC~MNs.
n = 6 independent experiments, significant P values from two-tailed t-tests.
					Fig. 1l
					Degeneration index	Vehicle	Mettl3i
					Exp. 1	0.420705	0.292508
					Exp. 2	0.300284	0.739694
					Exp. 3	0.257421	0.860022
					Exp. 4	0.27946	0.750076
					Exp. 5	0.310325	0.932988
					Exp. 6	0.558166	0.935787
					AVG	0.354394	0.751846
					S.D.	0.114725	0.24062
					P-value		0.00444649
					Graphs plotted and statistical calculations in Prism 10 version 10.4.0

## Sheet: Fig.2a
Fig. 2: Phenotypic characterization of ChAT-Cre; Mettl14floxed mutant mice.
Body weight of male and female ChAT-Cre;Mettl14 floxed imce.
Data are presented as mean ± S.D.
Fig.2a
Male
Ctrl	(Unit:g)											ChAT-Cre; Mettl14floxed	(Unit:g)
1M	16.75	15.8	16.35	14.85	18.25	15.4	14.24	15.3	16.8	14.35	18.15	17.95	18.45	17.6	14.95	14.3	18.5	19.5	18.65	16.5	17.85	18.5
	19.75	19.2	20.1	20.95	21	19.35	18.05	17.05	18.7	17.4	20.25	21.7	21.2	19	18.6	18.75	21	20.4	20.45	17.45	18.5	20.25
	20.55	20.95	21.55	22.2	22.85	20.7	19.45	20.45	22.3	19.95	22.15	22.5	21.85	19.85	19.85	20.7	21.8	22.7	22.1	18.9	22.4	21.65
	22.9	23.05	24.2	22.4	23.3	22.15	21.4	22.75	23.55	21.25	23.2	24.6	22.35	20.5	21.4	21.8	21.8	23.1	22.15	20.05	23.25	22.85
2M	23.8	23.85	24.8	23.85	24.3	22.8	22.1	24.05	24.15	21.3	24.5	24.55	22.95	21.3	21.45	22.3	23.6	24.25	23.65	21	23.15	24
	23.65	24.6	25.35	25.35	25.65	24.1	23.2	25.5	25.1	21.95	24.25	23.1	23.45	21.7	22.3	22.55	23.8	22.7	22.1	21.3	23.35	24.53
	24	24.8	26	25.35	25.6	24.7	23.65	26.5	25.33	22.13	24.31	25	24.3	22.05	22.3	22.9	23.6	23.1	22.15	21.45	23.16	23.97
	24.85	24.35	26.4	26.1	26.55	25.15	25.75	26.76	24.22	21.93	26.05	25.05	24.1	22.4	23.5	24.1	23.6	24.25	23.65	19.05	22.08	22.44
3M	25.25	25.45	25.65	26.4	27.05	26.15	25.56	27.2	24.5	21.6	25.6	24.85	23.35	22.75	23.35	23.5	23.15	24.2	23.4	16.9	22.15	21.5
	25.3	25.75	26.6	27.45	28.45	25.91	25.68	27.3	24.82	22.34	25.9	23.9	24.2	23.2	22.68	23.12	23.65	24.4	23.3	15.15	22.06	20.1
	25.4	27.35	27.8	27.95	28.54	25.75	25.55	27.9	25.16	23.01	26.15	25.35	24.6	23.15	23.15		23.95	24.9	23.3	12.95	22.18	19.25
	25.5	27.15	27.25	27.58	28.57	26.45	26.25	27.25	25.95	24.35	28.95	25.2	24.7	23.2	23.5		24.15	24.9	23.65		21.4	19.35
4M	25.45	27.65	27.15	27.91	28.27	26.85	26.05	28.4	26.95	25.75	28.75	25.05	24.9	23.15	23.5		23.4	25.5	23.95		20.9	18
	27.5	28.25	28	28	28.13	27	27.3	28.15	27.45	24.6	28.3	24.6	24.2	23.2	23.1		24.05	25.9	23.9		20.2	17.2
	27.65	27.95	28.45	28.13	28.31	28.25	28.1	28.5	27.5	25.15	28.85	24.65	24	22.15	22.95		23.9	25.9	23.65		19.3
	27.35	27.9	28.4	28.55	28.25	28.5	28.9	28.9	27.4	25.45	28.8	23.2	23.3	21.5	22.7		24.1	23.8	23.85		18.1
5M	27.7	28.3	28.55	28.65	27.5	28.4	29.1	31.45	27.5	26.1	29.3	23.9	22.8	19.8	22.2		24.4	26.2	24.1
	27.3	28	29.25	29.11	28.4	29.9	29.55	30.95	27.65	27.4	29.5	22.8	22.55	17.3	22.5		23.45	26	24.25
	27.35	28.25	29.05	29.05	29.9	30.7	28.95	31.2	27.9	28.55	29.8	22.4	21.5	17.1	22.15		23.85	25.95	23.35
	27.6	28.35	28.8	29.21	30.17	29.8	30.12	31.65	27.8	28.35	30.2	21.9	21.6		21.85		23.4	26.15	23.7
6M	28.65	28.35	29.45	29.45	32.5	29.7	31.15	31.4	27.95	28.55	30.1	21.95	21.3		19.9		23.4	25.75	23.15
	28.45	28.4	29.4	29.31	32.5	30.1	31.52	31.1	27.85	28.8	31.15	21.75	19.9		19.2		22.7	22.65	22.95
	27.7	28	29.3	29.55	32.85	31.35	31.65	31.5	27.35	28.45	31.5	21.2	19.4		18.65		20.15	20.1	22.35
	29.5	28.2	30.4	29.51	32.71	31.24	31.35	31.2	28.1	29.4	30.85	20.7	18		17.9		18.35	17.35	20.5
7M	27	28.35	29.9	29.75	32.83	32.13	31.55	31.3	29.35	29.7	31.25	19.35					17.55		18.25
Female
Ctrl	(Unit:g)													ChAT-Cre; Mettl14floxed	(Unit:g)
1M	15.7	14.1	14.5	15.1	14.8	14.95	14.6	13.85	14.15	13.8	14.1	14.5	15.2	14.35	16.65	17.35	18.3	14.8	14.55	14.05	14.2	14.7	14.5	15.25
	18.15	17.15	17.6	17.8	16.5	15.45	16.65	17.6	17.8	15.65	16.35	17.25	17.7	16.6	17.3	17.85	18.95	18.3	17.55	17	17.45	16.7	14.85	16.05
	17.7	18.3	19.1	18.15	19.35	17.8	17.7	18.15	17.9	16.6	17.9	18.05	17.7	17.1	18.5	18.85	19.55	18.5	18.2	17.5	17.15	17.55	16.85	16.45
	19.55	19.1	18.9	18.8	18.95	18.75	19.45	19.3	18.2	18.45	19.3	18.5	18.3	18.6	18.95	19	20.35	18.2	19.15	18.15	17.65	18.1	16.7	17
2M	19.95	20.45	19.55	20	20.3	19.25	19.05	18.7	19.35	19.25	19.55	19	18.9	18.75	18.6	19.65	20.3	18.2	18.55	18.85	18.4	18.8	17	18.1
	20.5	20.15	20.9	20.75	21.3	20.25	20	20.7	20.05	19.65	19.46	19.2	19.1	19.1	19.4	19.85	21.6	18.35	19.55	19.35	18.15	19.8	17.5	18.4
	20.8	20.2	21.85	21.1	22.35	21.05	20.65	21	19.8	19.45	20	19.15	19.3	19.35	18.95	19.75	21.6	18.5	20	19.26	18.5	19.65	17.7	18.6
	21.55	20.5	22.35	21.35	21.75	20.55	21	21.3	20	20.45	20.1	19.3	20.2	18.7	19.65	20.5	21.2	19	20.1	19.75	18.6	19.8	18	19
3M	21.25	21.45	22.6	21.9	21.65	21.25	21.1	21.6	20.1	20.35	20.5	19.5	20.4	19.5	19.5	20.1	20.05	19.2	20.02	20.1	18.8	19.4	18.2	19.1
	21.75	21.25	22.9	24.15	21.75	21.9	20.85	21.9	19.9	21.3	20.6	19.77	20.55	19.7	19.6	20.05	21.4	19.33	20.1	20.4	18.81	20.1	18.5	19.3
	22.05	21.55	22.7	22.8	22.25	22.95	21.45	22.9	20	21.3	20.9	19.68	20.9	19.65	19.65	20	22.05	20	20.4	20.5	19.2	21.15	18.7	19.8
	22.35	21.4	22.35	22.25	22.75	23.15	21.95	23.51	20.15	22.1	21.2	19.9	21	19.5	20.3	20.5	21.9	20.1	20.6	20.8	19.9	20.4	19.5	20.2
4M	22.25	21.25	22.1	22.65	22.9	22.95	22.25	23.95	20.35	21.8	22	20.1	21.2	19.55	19.85	20.35	21.65	19.5	21	21	20.2	20.85	19.7	20.5
	22.15	21.2	22.7	23.1	23.1	22.95	22.9	23.95	20.85	22.85	22.2	20.55	21.7	19.2	19.4	20.1	21.05	19.1	20.3	20.35	19.7	20.55	19.65	21
	22.8	21.7	22.7	24.15	23.45	23.4	22.65	23.45	21.25	22.35	22.3	20.7	22.1	19.45	19.7	20	22.35	18.5	19.5	20.1	19.5	20.2	19.5	20.6
	22.9	22.2	23.15	24.4	23.95	24.5	22.45	24.1	21.2	22.4	22.45	20.9	22.5	19.7	19.7	20.1	21.1	17.8	18.5	19.8	19.1	19.85	19.55	20.3
5M	23.05	21.7	23.25	24.5	24	24.05	22.8	24.05	21.65	22.4	24.1	21.2	22.4	19.4	19.2	19.6	21.95	16.5	18.1	19.5	19.55	19.45	19.2	19.85
	22.45	21.85	23.45	23.35	23.65	23.9	23.6	23.9	21.45	22.35	24.05	21.35	22.8	18.1	18.9	19.55	20.9	15.2	17.8	19.6	19.2	18.3	19.45	19.65
	23	22.5	24.25	23.75	23.95	24.4	23	24.2	22.2	22.55	24.1	21.95	23.4	18.05	19.25	19.45	19.9		17.2	19.1	19.4	17.9	19.7	19
	23.1	22.25	23.85	23.95	24.4	25.15	23	24.5	22.6	22.85	24.2	22.2	23.9		17.9	18.8	20.25		16.8	18.9	18.8	17.1	21.3	18.45
6M	23.4	22.65	23.6	23.7	24.7	25	23.95	25	23	23.1	24.2	22.4	24.4		18.2	18.85			16.1	18.6	18.4	14.45	20	17.5
	24.5	23.4	23.65	24.2	24.4	25.1	23.8	25.1	23.3	23.3	24.9	23	24.65		17.9	18.3				18.3	18.1		19.2
	24.05	24.2	23.5	24.9	24.65	25.3	24	25	23.95	23.7	25.1	23.4	24.8		17.5	17.25				18	17.3		18.6
	23.9	24.4	23.9	23	24.15	25	24.3	24.8	24.1	24.1	24.8	23.9	24.9		17.4	17.05							17.68
7M	23.4	24.1	23.8	23.75	24.6	24.9	24.2	24.9	24	24.2	24.8	24.4	24.9		16.9	16.9
	24.55	25	23.95	25.3	24.2	25	24.6	25	24.3	24.3	24.9	24.8	25		17.15	15.1
Graphs plotted and statistical calculations in Prism 10 version 10.4.0

## Sheet: Fig.2b
Fig. 2: Phenotypic characterization of ChAT-Cre; Mettl14floxed mutant mice.
Survival rate of male and female ChAT-Cre; Mettl14floxed mice
Fig.2b
Graphs plotted and statistical calculations in Prism 10 version 10.4.0
Male		Female
die day	#of mice	die day	#of mice
215	1	240	2
212	1	180	2
105	1	188	2
223	1	176	1
274	1	191	1
255	2	261	1
241	1	283	1
288	2	161	1
237	2	163	1
130	1	160	1
236	1	180	1
254	1	221	1
271	1	181	1
245	1	251	1
266	1	189	1
217	1	253	1
230	1	245	1
242	1	196	1
273	1	259	1
320	1	270	1
295	1	221	1
240	2	273	1
239	1	228	1
200	1	181	1
257	1	193	2
259	1	247	2
308	1	202	1
248	1	267	2
195	1	254	1
220	1	244	1
222	1	223	1
221	1	290	1
273	1	144	1
244	1	205	1
294	1	197	1
251	1	177	1
		164	1
		193	1
		217	1
		302	1
		206	1
		240	1
		225	1
		279	1
		226	1
		192	1
Graphs plotted and statistical calculations in Prism 10 version 10.4.0

## Sheet: Fig.2d,f
Fig. 2: Phenotypic characterization of ChAT-Cre; Mettl14floxed mutant mice.
The quantification of ChAT+ cells and C-bouton from P30~P250 ChAT-Cre; Mettl14 floxed mutant mice.
Fig.2d
Data are presented as mean ± S.D., with significant P values from two-tailed t-tests. N.S., non-significant. n = 3 in ChAT-Cre; Mettl14floxed and control mice at P30, P70, P160, and P250, respectively; n = 5 in ChAT-Cre; Mettl14floxed mice and n = 4 in control mice at P100
Ctrl # of ChAT+ cells	P30	P70	P100	P160	P150		ChAT-Cre;Mettl14flox # of ChAT+ cells	P30	P70	P100	P160	P150
1	18	16	14	16	18		1	18	15	12	8	4
2	15	14	13	13	15		2	12	12	11	5	6
3	13	12	13	14	13		3	14	13	14	3	2
4			14				4			11
5							5			9
AVG	15.3333	14	13.5	14.3333	15.3333		AVG	14.6667	13.3333	11.4	5.33333	4
S.D.	2.51661	2	0.57735	1.52753	2.51661		S.D.	3.05505	1.52753	1.81659	2.51661	2
P-value							P-value	0.634852	0.528595	0.16277	0.012122	0.016042
Fig.2f
Data are presented as mean ± S.D., n = 3 mice in ChAT-Cre; Mettl14floxed and control at P30, P100, P160, and P250, respectively; n = 5 in ChAT-Cre; Mettl14floxed mice and n = 3 in control mice at P70
Ctrl # of C-Bouton	P30	P70	P100	P160	P150		ChAT-Cre;Mettl14flox # of C-Bouton	P30	P70	P100	P160	P150
1	28	27	20	20	18		1	24	9	5	5	4
2	31	15	24	22	20		2	28	6	8	10	3
3	29	23	23	25	23		3	29	13	2	7	5
4							4		9
5							5		12
AVG	29.3333	21.6667	22.3333	22.3333	20.3333		AVG	27	9.8	5	7.33333	4
S.D.	1.52753	6.1101	2.08167	2.51661	2.51661		S.D.	2.64575	2.77489	3	2.51661	1
P-value							P-value	0.1036	0.004147	0.001205	0.001261	0.000958
Graphs plotted and statistical calculations in Prism 10 version 10.4.0

## Sheet: Fig.3b,d
Fig. 3: Molecular characterization of ChAT-Cre; Mettl14floxed mutant mice.
Iba1 quantification in ChAT-Cre; Mettl14floxed mutant mice (n=5 mice).
Fig. 3b
Ctrl # of Iba1	Ctrl	ChAT-Cre; Mettl14flox
1	1	14
2	4	16
3	5	24
4	0	24
5	2	12
AVG	2.4	18
S.D.	2.07364	5.65685
P-value		0.0004
Quantification of the localization of TDP43 in ChAT-Cre; Mettl14floxed mutant mice(n=3 mice)
Fig. 3d
	Ctrl	ChAT-Cre; Mettl14flox
Nuclear TDP-43	100	32
Nuclear TDP-43, cytoplasmic TDP-43	0	49
Cytoplasmic TDP-43	0	19
Graphs plotted and statistical calculations in Prism 10 version 10.4.0

## Sheet: Fig.3f
Fig. 3: Molecular characterization of ChAT-Cre; Mettl14floxed mutant mice.
The denervation % of GA mucle in ChAT-Cre; Mettl14floxed mutant mice.
n = 3 biological replicates, quantification for all NMJs from all views of captured images
Fig. 3f
Denervation % of total NMJ		WT	Exp.		ChAT-cre; Mettl14f/f
Sample 1	Picture 1	0	Sample 1	Picture 1	0
	Picture 2	0		Picture 2	0
	Picture 3	0.111111		Picture 3	0.25
	Picture 4	0		Picture 4	0.25
	Picture 5	0		Picture 5	0.333333
	Picture 6	0		Picture 6	0.428571
	Picture 7	0		Picture 7	0
	Picture 8	0		Picture 8	0.357143
	Picture 9	0		Picture 9	0.111111
Sample 2	Picture 1	0.111111		Picture 10	0.125
	Picture 2	0		Picture 11	0.266667
	Picture 3	0		Picture 12	0
	Picture 4	0	Sample 2	Picture 1	0.333333
Sample 3	Picture 1	0.1		Picture 2	0.15
	Picture 2	0		Picture 3	0.545455
	Picture 3	0		Picture 4	0.272727
	Picture 4	0.125	Sample 3	Picture 1	0.294118
				Picture 2	0.304348
				Picture 3	0.285714
				Picture 4	0.25
AVG		0.0263072			0.227876
S.D.		0.0490861			0.151596
P-value					7.66644e-06
Graphs plotted and statistical calculations in Prism 10 version 10.4.0

## Sheet: Fig.3h
Fig. 3: Molecular characterization of ChAT-Cre; Mettl14floxed mutant mice.
The size of endplate of GA muscle in ChAT-Cre; Mettl14floxed mutant mice.
n = 3 biological replicates, quantification for all NMJs from all views of captured images
Fig.3h
Endplate area (um^2)	NMJ	WT	Exp	NMJ	ChAT-cre; Mettl14f/f
Exp.1	#1	364.111	Exp.1	#1	236.333
	#2	196.667		#2	188.556
	#3	335.222		#3	144.333
	#4	139.889		#4	48.8889
	#5	310.444		#5	174.333
	#6	96.3333		#6	102.778
	#7	143.889		#7	150.556
	#8	87.8889		#8	215.556
	#9	205.889		#9	277.333
	#10	65.6667		#10	225.333
	#11	400.222		#11	160.111
	#12	224.111		#12	199.667
	#13	165.222		#13	124.333
	#14	180.667		#14	491.111
	#15	220		#15	228.778
	#16	367		#16	251.444
	#17	244.778		#17	135
	#18	262.111		#18	113.556
	#19	264.667		#19	186.222
	#20	357.667		#20	276.667
	#21	146.444		#21	239.111
	#22	226.444		#22	216.111
	#23	257.556		#23	197.111
	#24	554.222		#24	304.333
	#25	351.889		#25	116.111
	#26	187.222		#26	147.667
	#27	146		#27	164.667
	#28	543.111		#28	393.667
	#29	315.222		#29	127.667
	#30	292.889		#30	185.111
	#31	195.556		#31	94.2222
	#32	303.333		#32	428.667
	#33	201.889		#33	97.5556
	#34	162.111		#34	107.889
	#35	308.111		#35	78.7778
	#36	310.444		#36	445
	#37	427.111		#37	222.222
	#38	212.889		#38	136
	#39	239.667		#39	354.333
	#40	217.111		#40	99.8889
	#41	396.667		#41	118.667
	#42	218.333		#42	163.556
	#43	207.222		#43	174.667
	#44	384.556		#44	131.111
	#45	264		#45	263.667
	#46	527.889		#46	184
	#47	582.667		#47	245.444
	#48	299.667		#48	96.1111
	#49	280.444		#49	311.556
	#50	234.778		#50	230
	#51	226.556		#51	252.889
	#52	313.778		#52	236.111
	#53	267.222		#53	58.8889
	#54	358		#54	305.556
	#55	140.667		#55	118.444
	#56	118.222		#56	120.778
	#57	226.111		#57	70.7778
	#58	313.333		#58	172.889
	#59	249.556	Exp.2	#1	60.2222
	#60	179.444		#2	44.7778
	#61	250		#3	98.3333
	#62	126.778		#4	139.778
	#63	385		#5	227.333
Exp.2	#1	148		#6	559.667
	#2	218.333		#7	185
	#3	215.778		#8	145
	#4	358.111		#9	231.556
	#5	392.222		#10	97.3333
	#6	177.222		#11	205.889
	#7	184.889		#12	74.7778
	#8	242.556		#13	215.333
	#9	94.1111		#14	170.556
	#10	391.444		#15	112.333
	#11	60.8889		#16	136.444
	#12	255.444		#17	95.4444
	#13	94.1111		#18	132.556
	#14	220.778		#19	123.556
	#15	154.667		#20	123.111
	#16	342.556		#21	201.778
	#17	527.222		#22	103.778
	#18	345.556		#23	135.778
	#19	74		#24	68.4444
	#20	94.1111		#25	300.222
	#21	412.889		#26	247.444
	#22	374.222		#27	308.111
	#23	261.111		#28	386.333
	#24	396.667		#29	121
	#25	411.333		#30	207.556
	#26	771.667		#31	127.778
	#27	346.333		#32	142.111
	#28	321.889		#33	181.222
Exp.3	#1	397.222		#34	153.778
	#2	744.556		#35	145.889
	#3	228.444		#36	183
	#4	373		#37	159.667
	#5	302.889		#38	129.444
	#6	418.111		#39	116.222
	#7	437.333		#40	116.889
	#8	281.778		#41	184.889
	#9	374.333		#42	75.3333
	#10	738.333		#43	118.111
	#11	93.3333		#44	226.667
	#12	165.111		#45	112.222
	#13	150.889		#46	174.111
	#14	144.556		#47	413.222
	#15	219.556		#48	82
	#16	259.556		#49	143.556
	#17	174.556		#50	70.8889
	#18	215.444		#51	28.1111
	#19	186.444		#52	328.333
	#20	358		#53	217.778
	#21	300.111		#54	192.667
	#22	216		#55	82.3333
	#23	208.333		#56	181.111
	#24	316		#57	181.556
	#25	263.333		#58	329.444
	#26	394		#59	79.8889
	#27	160.444		#60	103
	#28	178.778		#61	102.111
	#29	229.778		#62	206.889
	#30	129.111		#63	119.222
	#31	168		#64	113.778
				#65	138.889
				#66	240
				#67	243.111
				#68	119.889
				#69	182.556
				#70	104.889
				#71	202.778
				#72	132.222
				#73	95.6667
				#74	155.556
				#75	159.556
				#76	184
				#77	192.889
				#78	508.444
				#79	219.667
				#80	180.333
				#81	166.778
			Exp.3	#1	199.778
				#2	212.111
				#3	86.1111
				#4	160.889
				#5	77.3333
				#6	98.6667
				#7	213.667
				#8	220.333
				#9	217.444
				#10	105.222
				#11	428.333
				#12	254.222
				#13	104.444
				#14	83.3333
				#15	120.333
				#16	99.6667
				#17	140.444
				#18	86.4444
				#19	119.222
				#20	70.4444
				#21	95.5556
				#22	116.111
				#23	176.333
				#24	122.333
				#25	100.556
				#26	141.333
				#27	112.333
				#28	114.778
				#29	176.222
				#30	102
				#31	165.222
				#32	93.8889
				#33	138.111
				#34	104.667
				#35	117.444
				#36	78.4444
				#37	98.4444
				#38	288.111
				#39	418.222
				#40	152.333
				#41	135.333
				#42	208
				#43	186.889
				#44	319
				#45	118.889
				#46	229
				#47	174
				#48	142.778
AVG		274.574			174.742
S.D.		133.739			91.8221
P-value					1.11495e-13
Graphs plotted and statistical calculations in Prism 10 version 10.4.0

[truncated: 26 more sheets: Fig.4, Fig.5b, Fig.5c, Fig.5e, Fig.5i,j, Fig.7c, Fig.7e, Fig.8c, Fig.8d, Fig.9c, Fig.9d,e, Fig.9h,i, Fig.9j, Fig.9k, Fig.9l , Fig.10b, Sup Fig.1e, Sup Fig.2a,b, Sup Fig.2d,e, Sup Fig.3 …]
